# Supplementary material for: Unveiling Human Proteome Signatures of Heart Failure with Preserved Ejection Fraction
Source: Biomedicines. 2022 Nov 16;10(11):2943. doi: 10.3390/biomedicines10112943 (PMC9687619; doi:10.3390/biomedicines10112943)
Supplement: Supplementary file 1 [file biomedicines-10-02943-s001.zip]

Archive with 5 entries (5 files):
- Supplementary File S1_Clinical_characteristics_patients_revised.xlsx
- Supplementary File S2_Proteins_Raw.xlsx
- Supplementary File S3_Proteins_Normalized.xlsx
- Supplementary File S4_HFpEF_vs_nonHFpEF.xlsx
- Supplementary File S5_HFpEF_DM_vs_HFpEFnoDM.xlsx
