# Supplementary material for: Unveiling Human Proteome Signatures of Heart Failure with Preserved Ejection Fraction
Source: Biomedicines. 2022 Nov 16;10(11):2943. doi: 10.3390/biomedicines10112943 (PMC9687619; doi:10.3390/biomedicines10112943)
Supplement: Supplementary file 1 [file biomedicines-10-02943-s001.zip › Supplementary File S1_Clinical_characteristics_patients_revised.xlsx]

## Sheet: Supplementary File 1
Supplementary Information File S1. Clinical characteristics of patients.
HFpEF, heart failure with preserved ejection fraction; DM, diabetes mellitus; AS, aortic stenosis; BMI, body mass index; HT, hypertension.
	Patient ID	Mass Spectometry run ID	Age	Sex	HFpEF	LVEF	DM	AS	BMI	Smoker	HT	Obesity	Dyslipidemia	Anemia
	HFpEF S01	run 1	81	male	yes	60	no	no	24.57	no	yes	no	no	no
	HFpEF S02	run 1	61	female	yes	57	yes	no	29.28	no	yes	no	yes	no
	HFpEF S03	run 1	61	female	yes	60	no	no	31.16	no	yes	yes	yes	no
	HFpEF S04	run 1	68	male	yes	55	no	no	30.1	yes	yes	yes	yes	no
	HFpEF S05	run 1	69	male	yes	60	yes	no	21.8	yes	yes	no	yes	no
	HFpEF S06	run 1	70	male	yes	57	yes	no	22.68	no	yes	no	yes	no
	HFpEF S07	run 1	77	female	yes	66	yes	no	22.9398	no	yes	no	yes	no
	HFpEF S08	run 1	78	female	yes	60	yes	no	24.6548	no	yes	no	yes	yes
	HFpEF S09	run 1	77	female	yes	56	yes	no	34.05	no	yes	yes	yes	no
	HFpEF S10	run 1	73	female	yes	67	yes	no	30.43	no	no	yes	yes	yes
	HFpEF S11	run 1	73	male	yes	56	yes	no	26.75	yes	yes	no	yes	no
	HFpEF S12	run 3	67	male	yes	60	n/a	no	n/a	n/a	n/a	n/a	n/a	n/a
	HFpEF S13	run 3	66	male	yes	50	yes	no	n/a	n/a	yes	yes	n/a	n/a
	HFpEF S14	run 3	72	male	yes	50	no	no	n/a	n/a	yes	no	n/a	n/a
	HFpEF S15	run 3	60	male	yes	50	no	no	n/a	n/a	yes	no	n/a	n/a
	HFpEF S16	run 3	70	male	yes	54	yes	no	n/a	n/a	no	yes	n/a	n/a
	non HFpEF S08	run 3	34	female	no	>50	no	no	n/a	n/a	n/a	n/a	n/a	n/a
	non HFpEF S09	run 3	45	female	no	>50	no	no	n/a	n/a	n/a	n/a	n/a	n/a
	non HFpEF S10	run 3	20	female	no	>50	no	no	n/a	n/a	n/a	n/a	n/a	n/a
	non HFpEF S11	run 3	32	female	no	>50	no	no	n/a	n/a	n/a	n/a	n/a	n/a
	non HFpEF S01	run 2	50	female	no	62	no	yes	37.756	no	yes	yes	yes	no
	non HFpEF S02	run 2	76	female	no	63	no	yes	25.8022	no	yes	no	yes	no
	non HFpEF S03	run 2	58	female	no	60	yes	yes	45.3694	no	yes	yes	yes	no
	non HFpEF S04	run 2	58	male	no	60	no	yes	25.8166	yes	yes	no	no	no
	non HFpEF S05	run 2	71	female	no	71	yes	yes	30.2222	no	yes	yes	yes	no
	non HFpEF S06	run 2	66	male	no	62	no	yes	28.0557	no	yes	no	yes	no
	non HFpEF S07	run 2	79	male	no	60	yes	yes	25.5296	yes	yes	no	yes	yes
