# Supplementary material for: Unveiling Human Proteome Signatures of Heart Failure with Preserved Ejection Fraction
Source: Biomedicines. 2022 Nov 16;10(11):2943. doi: 10.3390/biomedicines10112943 (PMC9687619; doi:10.3390/biomedicines10112943)
Supplement: Supplementary file 1 [file biomedicines-10-02943-s001.zip › Supplementary File S2_Proteins_Raw.xlsx]

## Sheet: SupplementaryFile2
Supplementary Information File S2. Full list of quantified proteins by SWATH-MS analysis.
Only proteins with unused identification score (ProtScore) higher than 1,3 (95% confidence) were included in the analysis
Values represent normalized peak areas
	UniProt ID	Protein Name		Species	non HFpEF S01_1	non HFpEF S01_2	non HFpEF S01_3	non HFpEF S02_1	non HFpEF S02_2	non HFpEF S02_3	non HFpEF S03_1	non HFpEF S03_2	non HFpEF S03_3	non HFpEF S04_1	non HFpEF S04_2	non HFpEF S04_3	non HFpEF S05_1	non HFpEF S05_2	non HFpEF S05_3	non HFpEF S06_1	non HFpEF S06_2	non HFpEF S06_3	non HFpEF S07_1	non HFpEF S07_2	non HFpEF S07_3	HFpEF S01_1	HFpEF S01_2	HFpEF S01_3	HFpEF S02_1	HFpEF S02_2	HFpEF S02_3	HFpEF S03_1	HFpEF S03_2	HFpEF S03_3	HFpEF S04_1	HFpEF S04_2	HFpEF S04_3	HFpEF S05_1	HFpEF S05_2	HFpEF S05_3	HFpEF S06_1	HFpEF S06_2	HFpEF S06_3	HFpEF S07_1	HFpEF S07_2	HFpEF S07_3	HFpEF S08_1	HFpEF S08_2	HFpEF S08_3
	A0A0B4J1X5	HV374	Immunoglobulin heavy variable 3-74	Homo sapiens	8034.15	6164.66	10871.2	18714.6	43529.5	11678	6047.9	2495.43	42979.1	27246.6	35911.1	34499.4	455308	36658.7	33846	137197	80522.9	63946.2	74202.5	78500.2	9378.32	5586.84	4624.97	100062	8310.23	11944.5	9407.29	40916.4	47250.7	43191.2	76809.5	82535.6	69731.9	12530.7	16029.7	5719.77	799.36	4460.69	45533	28862.4	8666.79	7526.07	54076.5	50332.4	45192.6
	A0A0C4DH25	KVD20	Immunoglobulin kappa variable 3D-20	Homo sapiens	101009	83306.4	86979.6	148952	38575	161820	131795	136504	77610.2	76677.2	72148.6	76786.7	52464.9	81837.5	97348.1	90791.8	90122.4	85034	77500.2	81383.8	84721.7	258896	173036	218145	55532.6	36424.5	55716.5	83622.1	89052.9	91914.8	114133	103632	125522	9544.85	22821	114595	21377.9	12887.7	11393.1	41112.5	59751.7	30263	174282	163908	155986
	A0A0C4DH69	KV109	Immunoglobulin kappa variable 1-9	Homo sapiens	15593.2	13469.5	12309	11936.4	35242	10917.5	5812.65	7422.52	25827.6	7386.15	5682.52	4746.23	7284.73	7705.3	4374.86	18101.8	33155.3	4798.37	8390.24	7974.88	13269.7	43450.2	48441.4	52689	13439.3	8649.63	10446.1	14336	15592.1	12757.6	5630.03	28805.8	15213.9	5188.05	3691.13	5854.99	2833.56	2194.64	3230.8	3221.97	6227.38	8489.82	22824.1	22283.2	37495.7
	A0A0J9YXX1	HV5X1	Immunoglobulin heavy variable 5-10-1	Homo sapiens	24808.6	7663.75	28774.9	37060.4	784448	60425.4	7370.33	17608.9	18356.7	13125.5	14596.8	23449.7	61944.7	18849.4	41798	2503.07	13708.7	19367.2	13555.9	14808.9	17689	3510.17	3278.54	4938.56	3353.72	46232.3	7363.78	3000.47	5544	4202.74	8120.68	13733.6	21398.7	817.546	62571.8	1427.34	2247.31	947.686	33083.4	0	30475.5	1841.19	4022.77	8070.32	1952.63
	A6NCN2	KR87P	Putative keratin-87 protein	Homo sapiens	63887.9	83155.9	32001.9	31124.8	16537.3	43069.7	20908.9	35955	47065.2	25393.3	37023.9	26661.2	12067.7	9130.46	30272.1	22550.9	38200.2	33605.5	41472.6	48892.4	43982.3	174207	44389.9	39264.7	33501.3	35430.8	48880.3	40934.9	32590.1	46820.3	29854.3	28850.2	36768.2	22209.2	27714.9	25631.8	1.43609e+06	1.27223e+06	1.10547e+06	10273.5	28071	14409.3	19663.6	20187.6	22053
	A8K2U0	A2ML1	Alpha-2-macroglobulin-like protein 1	Homo sapiens	23070.3	5042.89	8399.19	29685.2	117983	26367	101638	25034.8	134781	69688	83054.3	86372	66540.6	40156.4	39929.2	21593.3	109705	100420	153786	96723.2	52211.8	18979.2	6617.3	8171.5	59383.7	61422.7	67644.2	88009.1	80002.6	86491.5	330505	5548.25	14610.8	1522.65	3222.69	2204.06	5030.91	8753.41	7239.54	5473.97	6624.66	14613.7	46287.4	63833.8	48404.1
	A8MU46	SMTL1	Smoothelin-like protein 1	Homo sapiens	26869.3	141908	140172	87811.7	72006.7	99259.5	113543	132422	125371	126267	139319	102210	94981.4	74166.8	74174.9	122538	80946	72414.9	127565	127265	33443.8	47607.5	46764.1	85350.4	13677.1	17818.9	23593.9	20527.3	31833.5	20038.8	33372	33951.8	27018.8	16956.5	21609.2	29750.5	21686.5	82346.2	29581.9	16693.7	61397.7	15066.4	27327	44479.4	45344
	O00151	PDLI1	PDZ and LIM domain protein 1	Homo sapiens	566781	527822	494704	50101.5	95191.3	122625	316549	320798	323478	435409	438324	487206	755217	755165	817634	96972.8	125058	69636.3	107587	134473	91921.9	212714	216914	196949	91082.2	98917.1	93047.8	142299	143130	160290	122631	50992.7	138235	48190.4	53576.9	53944.2	119323	130961	147729	173258	182103	191844	179205	190651	181377
	O00159	MYO1C	Unconventional myosin-Ic	Homo sapiens	277758	296746	317125	64626.2	63027.1	57173.4	122429	139677	222703	228487	159227	33291.7	69515.3	50665.4	38103.7	79974.4	94149.7	72516.1	95855.7	116266	52125.9	93538.9	93220.6	70730.2	31029.1	27453.6	37768.2	86297.2	42853.1	83200.4	113207	134279	92985	49635.4	15567.7	69039	56709.4	42138.4	80642.2	30988.7	26197.9	35348.3	84322.4	91003.8	94200.1
	O00217	NDUS8	NADH dehydrogenase [ubiquinone] iron-sulfur protein 8, mitochondrial	Homo sapiens	2.48658e+06	2.80793e+06	2.70555e+06	3.75682e+06	3.47363e+06	3.58957e+06	1.98886e+06	2.0779e+06	2.09259e+06	2.40498e+06	2.49606e+06	2.49923e+06	1.78375e+06	1.76235e+06	1.83815e+06	1.85206e+06	1.96571e+06	1.97163e+06	2.24858e+06	2.28337e+06	2.33849e+06	1.97412e+06	2.04189e+06	1.91925e+06	1.29698e+06	1.29744e+06	1.45748e+06	2.46825e+06	2.41254e+06	2.48984e+06	1.83757e+06	1.78134e+06	1.92495e+06	132951	144931	146932	410634	400398	468012	1.42537e+06	1.4174e+06	1.42338e+06	2.40822e+06	2.35451e+06	2.33752e+06
	O00264	PGRC1	Membrane-associated progesterone receptor component 1	Homo sapiens	20435.9	24113.2	28562.1	44570.9	47131.8	18636.3	17272.5	27918.9	29244.9	23813.7	16475.7	29603	27958.9	23332.2	30319.2	43437.7	22951.7	38360	61128.8	43175.8	49215.3	40065.3	22031.2	36038.6	21620.2	28297.8	26289.2	32991.5	33344.9	49633.5	62944.2	54644	57652.5	89577.7	91082	94625.1	7204.24	12301.7	10275.3	57034.4	52625.1	52186.2	43513.2	59193.8	65340.6
	O00299	CLIC1	Chloride intracellular channel protein 1	Homo sapiens	91699.8	84412.1	80343.1	80639.9	25058.4	82729.1	67002	65258.1	64644.2	52217.3	59188.4	67414.5	37111.2	46504.2	33954	59075.7	54568.8	65763.9	72246.8	74031.1	84921.8	76860.1	90668	55873.5	25340	15445.9	22189.5	61417.7	67131.7	76860.2	57443.3	61561.8	47964	16638.9	24282.6	25480.5	7722.96	12213.2	6058.37	25795.7	19522.6	20653.7	77327.4	84552.8	66229.9
	O00330	ODPX	Pyruvate dehydrogenase protein X component, mitochondrial	Homo sapiens	1.19162e+06	1.17328e+06	1.11489e+06	374142	323852	451634	774294	788302	834830	1.14797e+06	1.14948e+06	1.24143e+06	515161	471441	512902	807322	857365	859919	865690	920905	850338	677468	677680	712656	398702	365429	435638	702091	707602	729728	615691	623792	661648	68726	54126.2	56358	198427	207956	256690	469596	518146	558851	1.2796e+06	1.31137e+06	1.30332e+06
	O00410	IPO5	Importin-5	Homo sapiens	17243.5	2328.14	15725.7	8925.7	9875.95	6242.21	25661	21939.1	21054.2	14247.3	7535.65	7527.8	11539.8	5582	8808.49	7531.36	7034.48	11144.3	6387.77	4348.6	7249.47	23745	27661.1	3393.28	8036.94	13200.6	7228.46	25785	27184.5	25553.5	33440.6	31687	32149.2	8533.08	7712.04	12384.8	2606.57	2194.99	7206.73	13942	15015.5	3807.31	14463	11620.7	12822.1
	O00429	DNM1L	Dynamin-1-like protein	Homo sapiens	35521.7	44744.6	42250.9	5768.67	9216.7	0	45175	54568.7	43446.1	16381.1	19829.3	22391.4	12875.2	5913.27	12848.8	27509.7	11826.6	13237	25047.1	30630.3	19339.4	32702.6	34208	31779.2	13353.9	10209.4	10456.2	27422	28559.2	27216.3	32021.6	34088.1	32395.9	2167.57	1695.07	2892.03	1140.16	1898.14	4334.44	14997.1	17806.2	18950.6	39900.5	33688.9	35625
	O00483	NDUA4	Cytochrome c oxidase subunit NDUFA4	Homo sapiens	45525.7	48515.1	42210.5	972482	867249	964647	61904.6	75784.1	60330.1	22997.3	19543.3	25141.2	280029	344199	359443	38408.9	63755	66428.6	52612.5	36923.6	15772.8	196721	243611	379700	57706.7	74565.8	114981	209991	205264	290080	134100	127727	189603	27273.6	30842.9	69416.9	25736.2	13711.4	31328.3	63024.4	69800.6	78961.2	110334	111322	128330
	O00499	BIN1	Myc box-dependent-interacting protein 1	Homo sapiens	32540.2	20294.8	25157	25274.6	49826.7	31056.1	13426.9	21318	22791.5	13450.7	19075.2	22737.9	7769.81	13204.9	15320.6	13936	13406.8	13639.1	22394.6	16839.5	21360.3	21420.3	50837.4	18887.3	11754.3	12325.5	16609.7	7187.69	19353.7	14251.6	19465.4	21288.3	50807.7	14815.3	29558.2	7442.05	19581.8	9569.52	10540.4	10107.4	8899.26	9818.04	12232.9	13848.9	19891.2
	O00571	DDX3X	ATP-dependent RNA helicase DDX3X	Homo sapiens	4940.22	9078.21	12313.7	5861.26	5615.52	0	4491.67	5201.03	3640.43	3487.98	3581.64	2646.61	1955.8	3335.77	1501.9	3845.52	4319.41	9587.13	6828.27	2399.96	1900.93	15179.2	8688	16005.5	25231.1	29942.5	29705.2	40518.6	46414.6	36580.8	23964.9	26569	14696.8	5733.64	3161.17	8052.91	4365.01	4390.8	6242.79	7805.47	7850.36	5958.13	10441.1	15711.2	14878.3
	O00764	PDXK	Pyridoxal kinase	Homo sapiens	20715.1	16876.9	22736.8	23484.4	7966.23	14775.6	55800.4	25030.8	16101.6	16250.4	10550.2	87621.6	12277.4	6444.79	4311.72	9542.27	44846.9	23828.9	39506.2	41692	18625.3	50375	33536.8	50377.1	5000.21	22752	22284.2	20378	19422	29748.2	37700.3	32302.5	25730.1	48816.7	55426.4	54628	6190.21	5821.94	10817.6	7478.75	7822.55	7314.86	14100.9	10759.2	9779.78
	O14558	HSPB6	Heat shock protein beta-6	Homo sapiens	5.91197e+06	5.4461e+06	5.25485e+06	5.19829e+06	5.32446e+06	5.28064e+06	3.41426e+06	3.44773e+06	3.47146e+06	4.16207e+06	4.30449e+06	4.59738e+06	3.48177e+06	3.42757e+06	3.73677e+06	950796	1.03831e+06	1.0643e+06	762239	768469	905884	4.35811e+06	4.05304e+06	3.46002e+06	375847	359375	431233	559911	561855	601428	1.05808e+06	1.09538e+06	1.11855e+06	2.55734e+06	2.69653e+06	2.60021e+06	1.38869e+06	1.38059e+06	1.44786e+06	609212	629820	595217	1.04357e+06	1.03757e+06	1.05697e+06
	O14561	ACPM	Acyl carrier protein, mitochondrial	Homo sapiens	1.75821e+06	2.00636e+06	1.74403e+06	1.02552e+06	960454	1.02987e+06	1.0131e+06	1.11672e+06	1.06015e+06	1.7832e+06	1.7066e+06	1.16821e+06	803596	804375	716760	400545	418280	196930	492986	558344	590669	1.54366e+06	1.69339e+06	1.64461e+06	3.4135e+06	4.06111e+06	3.58288e+06	2.40316e+06	2.43071e+06	2.3831e+06	1.03724e+06	1.40369e+06	1.42428e+06	7.16838e+06	7.22426e+06	7.15588e+06	1.12543e+07	1.11703e+07	1.14171e+07	3.46363e+06	3.38397e+06	3.34835e+06	2.72617e+06	3.11834e+06	2.5126e+06
	O14639	ABLM1	Actin-binding LIM protein 1	Homo sapiens	290608	293846	273863	80515.4	46721.8	74444.2	295273	321884	314288	246422	252258	274537	253643	315864	303897	222779	196347	172771	268200	256440	260391	193490	211230	214432	13241.8	17103.9	25742.9	73595.2	72323	81128.6	194943	199319	210600	4616.7	4668.67	3551.83	8570.74	8517.08	11680.5	40337.6	38433.1	44234.3	216542	216691	236802
	O14773	TPP1	Tripeptidyl-peptidase 1	Homo sapiens	792899	702211	693828	525175	488350	514352	341768	335292	353811	364487	402297	407036	261236	286687	273532	278033	294023	290349	287325	243598	249930	803483	774691	584676	196763	182824	202819	731008	713472	796790	579314	538566	572201	741539	758490	769333	277564	281582	306026	454283	488116	446849	262535	280485	283491
	O14818	PSA7	Proteasome subunit alpha type-7	Homo sapiens	54838.5	54323.1	42168.6	85083.5	133913	146338	32017.5	137190	127584	103988	134384	27879.7	147630	31950	76465	67840.7	52331.3	131280	161810	136862	167407	207232	182497	199588	130744	147045	148293	181605	180641	209371	163011	181404	192036	25021.7	104621	109777	43277.1	46268.5	52762	129659	149164	142764	228093	232095	266843
	O14880	MGST3	Microsomal glutathione S-transferase 3	Homo sapiens	77888.5	114322	112868	145577	171787	218908	140246	108465	125377	20565.8	30086.8	21443.8	100821	100299	65496.6	39636.2	58255	26649.3	22973.2	44190.3	44961.6	155471	144019	189828	71623.3	66067.5	44131.5	233354	268625	238410	319906	457035	505263	39385.1	55573.8	38037.3	78535.1	51102.3	107282	62414.1	69303.6	65441.7	114312	82019.7	111421
	O14924	RGS12	Regulator of G-protein signaling 12	Homo sapiens	2364.36	2680.58	5295.41	7371.9	16994.2	14549.6	3931.21	3951.78	1030.63	5333.19	5860.38	3637.14	11933.6	10044.6	14858.6	3428.12	4808.21	5075.84	10449.3	6753.49	16171.6	2495.12	5745.22	10844.3	54643.4	58250.4	10203.9	9820.03	3125.86	6837.26	10362	4213.72	5236.22	3423.56	4490.73	2617.14	1865.67	1751.53	3100.3	17436.8	19403.6	16145	3662.84	1783.54	4130.11
	O14949	QCR8	Cytochrome b-c1 complex subunit 8	Homo sapiens	527097	600973	171975	640946	627406	687453	88682	20609.1	91001.9	463126	531226	655817	195173	568833	279721	333109	601818	583731	309196	301407	605084	300369	315755	306255	86490.5	78767.6	103339	236271	241696	270416	732389	734890	779269	911191	986234	1.03094e+06	78984.8	84226.1	79608.2	217298	215152	232198	375072	374037	428922
	O14958	CASQ2	Calsequestrin-2	Homo sapiens	4.62808e+06	4.58617e+06	4.43204e+06	4.87509e+06	5.20433e+06	5.31705e+06	4.51484e+06	4.58287e+06	4.67441e+06	4.78151e+06	4.89758e+06	5.12172e+06	4.30568e+06	4.43833e+06	4.56519e+06	3.06017e+06	3.16987e+06	3.26602e+06	8.12816e+06	7.798e+06	8.54063e+06	7.22008e+06	7.51087e+06	7.68472e+06	2.94176e+06	2.96337e+06	3.14972e+06	4.83545e+06	4.93722e+06	4.94764e+06	2.57345e+06	2.49822e+06	2.5684e+06	957842	970654	1.02527e+06	5.58721e+06	5.70428e+06	6.25857e+06	8.14849e+06	8.1769e+06	8.42467e+06	1.78002e+06	1.77571e+06	1.87892e+06
	O15061	SYNEM	Synemin	Homo sapiens	695503	711950	683137	136295	155467	98140.4	489361	454205	441366	484718	462049	487362	273307	143221	260263	257057	328568	239348	469009	466210	409943	350380	372079	425252	154664	156207	79492.8	182153	192215	185405	232959	238328	255658	60004.9	46247.9	38917.5	50081.7	37693.8	48236.7	119968	132123	115597	566407	576263	604300
	O15144	ARPC2	Actin-related protein 2/3 complex subunit 2	Homo sapiens	42254.3	43051.2	47974.4	14410.5	50916.6	14572.2	37155.4	39900.3	35599	40212.1	33292.8	26504.7	12213.1	16279.4	21232	22530.5	83013.4	103524	49497	74246.5	72732.8	40774.7	39641.1	13962.9	13078.7	5892.89	8620.68	43856.5	46885.7	43004.5	63455	53488.4	47176.6	1692.17	1697.78	4721.02	4391.49	2655	7058.22	12651.8	13469.8	13664.2	40155.1	34188.2	12891
	O15145	ARPC3	Actin-related protein 2/3 complex subunit 3	Homo sapiens	14494.7	15807.1	7422.32	52492.3	12753.8	44555	13010.7	13217.7	18640.9	30614.6	34020.3	31512.2	28708.6	34505.4	20127.4	6912.14	21413.4	29070	22123.8	20395.5	25245.3	10256.2	13931.6	8516.19	4861.62	9097.27	12901.5	12800.1	15812.2	14920.7	17344.1	13794.9	12402.6	16867.4	5741.2	7950.68	3277.31	2579.68	4258.13	1691.32	4711.93	7079.84	3052.03	4629.54	10904.7
	O15173	PGRC2	Membrane-associated progesterone receptor component 2	Homo sapiens	57913	52096.1	50394.7	8576.71	15263.2	23862	27232	35525.6	39967.4	34029.8	35165.4	36084	18061.8	34124.7	5592.52	23026.7	28632	2495.28	32561.7	30877.5	47117.3	17831.9	2490	22072.9	24588.5	23172	27709.9	25406	32232.8	29939.3	19784.1	22861.7	23554.3	34174.7	31638.2	29215.4	14139.5	14724.6	13041.5	34768.7	32894.2	30555.1	34085	33599.9	30245.1
	O15230	LAMA5	Laminin subunit alpha-5	Homo sapiens	1128.19	1419.25	2321.76	53653.8	54802.4	75176.8	15194.6	19360.5	18744.3	23466.5	23344.6	26713.3	34003.4	24469.1	39703.7	16818.3	20169.2	20119.6	20103.1	18063.8	32033.5	1769.26	5718.15	7813.5	2768.42	1384.79	3553.34	2057.55	1354.44	1094.47	10729.6	10363.5	12426	181.66	109.877	598.754	238.503	1180.73	423.259	3567.47	4780.93	2858.06	10731.8	12518.4	13311.8
	O15273	TELT	Telethonin	Homo sapiens	1.41274e+06	1.56443e+06	1.47941e+06	383050	549248	605371	707579	759350	767853	1.19858e+06	1.22237e+06	1.29162e+06	277174	354935	425889	268861	238714	246760	334866	322335	310061	728822	725161	620135	550855	569968	659536	558524	553892	590461	394373	419828	430034	286503	312997	310568	709009	723081	853145	499417	543683	532779	736542	743772	753552
	O15400	STX7	Syntaxin-7	Homo sapiens	95507.5	119011	128472	136519	91492.5	95484.8	81346.9	66242.7	109730	99254.7	86747.2	93568.3	40673	61930.5	78128	57899.3	72817	39010.3	87552.7	80339.7	107263	142505	162892	120029	60915.6	72789.8	88421.7	68944	118585	89916.7	72043.8	136833	80833.4	628000	699429	726194	123477	99508.4	147951	170460	166932	175409	79594	82572.5	35886.7
	O43175	SERA	D-3-phosphoglycerate dehydrogenase	Homo sapiens	10422.9	13278.4	12130	72185.6	91475.6	110947	7278.21	20682.5	10357.4	10052	18618.3	15635.7	17116.6	22316.3	25065.1	8923.91	22797.1	11992.7	10397.2	28173.9	15936.8	49746.6	46390.7	39030.8	31517.6	27407	31346.3	74704.9	64779.6	74406	87756.5	87139.6	91859.9	16407.6	16703.2	13899.4	8529.18	3461.32	9394.14	22685.2	15074.9	15181.1	37697.6	33105.1	30843.2
	O43181	NDUS4	NADH dehydrogenase [ubiquinone] iron-sulfur protein 4, mitochondrial	Homo sapiens	83133.8	85456.8	77644	29882.8	86802.5	97042.8	49939.4	63500.8	108615	46009.4	41086.7	20169.4	77570.5	51697.8	76838.9	3793.22	8227.39	22262.7	29637.3	30190.6	7591.66	169884	158583	187799	123799	137750	152299	222922	218718	222972	167750	176079	197129	5210.62	2273.9	11085.7	121936	122069	125174	167355	162128	154740	178471	173341	162241
	O43301	HS12A	Heat shock 70 kDa protein 12A	Homo sapiens	7399.06	10833.5	10829.6	7880.28	16470.8	8863.49	3300.83	4159.54	2743.25	4902.4	7675.31	3436.08	23650.6	23745.7	7601.82	12106.9	14506.6	7234.35	12755.4	9695.56	6541.16	1286.01	4399.11	7969.01	1138.94	997.629	1084.15	7024.13	2287.35	6120.58	29690.1	31266.7	33429.7	535.324	963.991	3205.03	5829.7	6286.21	5639.97	3616.21	1881.74	3277.2	2232.42	7434.81	7733.07
	O43399	TPD54	Tumor protein D54	Homo sapiens	187971	190252	175330	273860	273018	188585	167028	178878	237479	284576	281195	307152	490832	475638	559627	160581	166841	95843.7	118870	142657	92764.5	138387	126038	141727	381941	387026	399266	297827	304953	330697	83896	89380.5	98885.2	442016	466253	500255	400230	417009	458646	271242	303388	284832	138862	154387	187267
	O43488	ARK72	Aflatoxin B1 aldehyde reductase member 2	Homo sapiens	210803	208788	219444	338250	272635	322749	158429	153461	183756	226148	222506	246630	185642	197682	214318	191199	173610	207560	237945	226801	210353	78272.2	84909.1	94968.9	27936.6	28913	235491	55746.4	56750.7	63628.4	123626	127359	146342	4047.64	3387.89	5192.98	4361.62	190148	25879.8	22780.1	28571.3	359824	153832	152986	155747
	O43491	E41L2	Band 4.1-like protein 2	Homo sapiens	1878.78	6335.04	1296.71	0	5666.21	5869.53	6067.75	6334.7	12631	1153.2	5067.41	6731.25	0	0	0	1119.59	1589.18	1144.8	1837.85	4521.49	1541.18	6886.35	2752.57	3720.25	2650.06	1859.34	4823.41	1279.09	1988.7	2494.26	17619	17574.3	16709.3	4409.03	2632.57	1837.8	3295.13	441.15	3278	3198.72	3724.43	2478.32	1209.74	9810.4	9627.34
	O43674	NDUB5	NADH dehydrogenase [ubiquinone] 1 beta subcomplex subunit 5, mitochondrial	Homo sapiens	570577	533947	562723	1.45523e+06	1.40071e+06	1.48112e+06	651527	644015	674802	393251	448937	453452	897369	951409	992301	502072	516046	470071	703506	696875	756951	481527	355035	474140	250450	242766	270219	425033	452210	436341	426302	411432	447793	76976.6	75853.2	88678.6	45674.4	38795.1	56075.3	176850	171869	155761	410023	411209	429760
	O43676	NDUB3	NADH dehydrogenase [ubiquinone] 1 beta subcomplex subunit 3	Homo sapiens	251440	265034	233210	746269	820317	789955	150448	186796	184322	211697	231065	237127	577948	466610	568042	334108	349721	315264	338749	365366	322111	781491	824379	900614	570121	574611	625938	851678	895735	951459	943669	923692	991684	364207	482132	532179	210259	239363	250121	654629	733265	798444	1.15874e+06	1.13852e+06	1.15509e+06
	O43677	NDUC1	NADH dehydrogenase [ubiquinone] 1 subunit C1, mitochondrial	Homo sapiens	56675.6	54755.2	46539.2	33010.3	28628.2	86549.7	79491.5	76237.5	75526.5	58008.1	60827.6	54181.1	201215	152150	206932	39051.1	6833.49	17874.9	50881.6	6128.64	35086.2	24872	28080.6	29206.6	21675.8	24871	32471.7	31688.3	30820.8	37871.2	20369.2	30530.8	18470.8	48652.4	53653.4	56708.9	7571.39	8547.41	9598.97	20108.9	18523.3	17937	25275.3	26195.6	22582.2
	O43678	NDUA2	NADH dehydrogenase [ubiquinone] 1 alpha subcomplex subunit 2	Homo sapiens	316684	324746	305767	2.4181e+06	2.54881e+06	2.64931e+06	354085	393995	349234	354694	377569	387110	3.23228e+06	3.3531e+06	3.44883e+06	97480.2	106897	60555.5	95737.1	93541.6	46380.3	222221	239273	245510	498301	517995	637061	624179	635063	731008	282991	296670	339606	829619	859835	919417	250835	275772	327950	433352	448773	537002	191467	180837	133498
	O43707	ACTN4	Alpha-actinin-4	Homo sapiens	86665.7	58035.1	84239.3	98958.1	69185.3	104347	93924.8	100193	101756	153437	49495.3	57018.9	100273	46942	320075	126637	168188	126696	366840	358063	173104	117191	139949	117374	35926.3	80385.2	40723.7	81140.4	83276.1	79342.5	117513	122650	127556	41891.4	37253.8	135780	30331.2	56080.4	81371.8	69787.4	28915.9	39413.1	68124	71767.3	71039.8
	O43765	SGTA	Small glutamine-rich tetratricopeptide repeat-containing protein alpha	Homo sapiens	14946.1	10500.6	14827.9	70780.9	194663	113115	208593	10820.2	16582.9	347268	351270	78405.8	104051	95426.2	165178	168916	171166	163276	68616.8	20612.6	14927.9	161526	156499	176860	85696.1	92515.7	100154	124827	117746	146046	135156	45400.2	174391	32032.1	28149.9	12514.9	111903	115686	127199	133048	124834	146642	236749	225997	239418
	O43837	IDH3B	Isocitrate dehydrogenase [NAD] subunit beta, mitochondrial	Homo sapiens	238348	238754	236472	825416	1.01287e+06	909977	405165	444190	454886	275079	295530	301395	573142	478142	560783	482037	596725	622779	614318	594686	614446	184185	220516	245409	136408	112508	170747	100849	112890	126638	184827	207568	265793	10121.9	7754.16	7133.98	17488.3	28554.4	16937.4	65490.5	44389.2	94073.7	171867	190487	235940
	O43852	CALU	Calumenin	Homo sapiens	466657	497915	375228	365000	288736	407896	364039	366000	257024	374129	392157	385435	271306	283402	317725	420437	443511	368027	399567	356685	427913	597355	646494	593007	326201	343584	377953	327060	333320	326136	174405	190393	189652	155231	62635	140818	574638	600538	522148	379966	383073	400002	339031	280808	304003
	O43920	NDUS5	NADH dehydrogenase [ubiquinone] iron-sulfur protein 5	Homo sapiens	453681	498121	458454	326177	388796	377455	376570	417899	343583	297121	291178	296792	180204	182908	309030	169619	159647	61059.3	131278	100727	162279	295009	306601	320980	250713	246326	264679	520348	565690	558101	440740	439474	441588	88703.2	97276.9	91480.3	136525	149155	145028	176022	181192	174669	372367	376368	353436
	O60220	TIM8A	Mitochondrial import inner membrane translocase subunit Tim8 A	Homo sapiens	237036	244716	249932	159120	135778	163352	192320	206853	212768	180880	186108	192355	116957	128240	175463	29767.6	16847.7	54209.4	34852.6	34738.3	29984	95217.7	89177.5	91320.8	223749	243029	243718	84627.6	111265	123711	51519	49512.8	47781.4	293791	305377	328294	167991	149958	181894	187055	186300	181847	39492.5	45929.6	46178.4
	O60240	PLIN1	Perilipin-1	Homo sapiens	70548.3	35040.3	34063.2	65858.6	46483.6	150440	53374.9	88426.2	73644.2	40356.1	42754.1	36625.1	40085.2	41711.1	65903.7	86077.7	35347.5	94948.8	77953.5	70989.2	45313.5	50300.9	54619.9	42585.7	27279.9	26350.9	33286	18773.3	18411.3	23314.9	150414	155811	135534	70599.8	57115.6	67176.8	13213.4	13050.2	20887.6	17182.2	14040.9	25287.1	55075	53148.7	64224.9
	O60262	GBG7	Guanine nucleotide-binding protein G(I)/G(S)/G(O) subunit gamma-7	Homo sapiens	56716.3	67032.9	61654	68222.2	113084	56125.9	13152.3	37976.9	19033.7	48945.5	55225.5	59897.7	34634.1	55648.2	67649.2	27469.6	27118.2	10164.9	61959.5	53972.8	33181.4	60896.7	59276.7	13254.3	118957	137251	136693	145370	153310	149943	12018	53105.9	57271.7	287987	309843	331232	55489.1	57137.5	63337.7	64901.4	70599.5	66674.3	16724.5	40758.6	44630.2
	O60313	OPA1	Dynamin-like 120 kDa protein, mitochondrial	Homo sapiens	855538	1.06351e+06	952620	92134.2	142061	78843.8	973801	893948	936053	408731	217531	342515	136552	208876	164709	289508	299571	226200	531067	548533	448624	355124	357679	267728	73073.9	83945.3	72623.8	289871	214843	290208	232902	247385	351351	74075.5	29657.1	323775	71939.1	49174.1	99914.5	162642	121151	156585	210596	212336	269531
	O60645	EXOC3	Exocyst complex component 3	Homo sapiens	8553.94	38265	1116.94	0	6588	0	6273.13	8734.78	2932.05	18226.6	4105.22	1682.76	3329.56	0	0	7760.6	6477.34	7359.83	5443.35	9714.5	2210.68	696314	808494	676873	67040.5	68400.7	72652.4	109975	99945.4	104682	218473	203311	235312	805143	927995	884583	286845	287954	302918	123132	120544	112569	169842	148590	136271
	O60664	PLIN3	Perilipin-3	Homo sapiens	112053	96462.5	97409	34849.8	13498.7	26384.2	54075.4	50416.7	54342.9	98231.2	83099.1	121609	22327.2	32926.9	52236.2	90107.2	71179.5	64033.6	64841.7	59851.5	58474.6	52778.9	51251.7	52998.5	47721	45493.6	34072.2	45731.3	51477.2	54647.9	41534.7	40315.4	46514.6	57874	61475.9	67644.2	48144.7	42638.4	57761.2	54496.4	50809.1	60316.3	83150.2	77529.3	82711.1
	O60701	UGDH	UDP-glucose 6-dehydrogenase	Homo sapiens	90112	232625	238007	149342	351944	301742	82762.8	67309.3	96028.9	564589	130274	81155.7	83652.1	115202	89089	99495.3	122753	136416	140606	143799	87845.2	77626.3	97801.2	67816	92495.7	50024.4	128733	37771.7	94262.5	94749.8	104210	120352	63904.5	24471.6	97231.8	100727	52823.4	61341	28132.7	77958.9	64649.3	71442	100893	44907.8	52239.1
	O60936	NOL3	Nucleolar protein 3	Homo sapiens	201668	190453	221426	209589	206895	179149	141004	113319	103655	219564	202702	214193	168808	163643	180016	45180.4	59405.8	84957.3	100085	112297	85542.5	148357	129117	110577	253833	236914	252385	195783	192125	202714	84118.8	83131.3	81083.3	1.23141e+06	1.24639e+06	1.30416e+06	201755	187375	167951	243410	251829	259910	97596.1	110449	101984
	O75015	FCG3B	Low affinity immunoglobulin gamma Fc region receptor III-B	Homo sapiens	18852.8	23002.2	22537.8	1076.43	6432.81	6727.8	7386.12	3398.72	13838.2	1575.54	1028.31	4172.65	1572.95	1787.76	493.471	1299.83	2531.87	1686.46	6145.52	8659.7	4551.2	3326.42	10242.6	5509.16	11580.2	3965.58	3818.61	33671.7	16976.5	23996.5	39225.7	37629.8	10018.9	279656	51134.2	181725	1286.39	5667.16	1037.06	31312.2	30069.9	21763.3	1687.4	4847.03	2267.06
	O75083	WDR1	WD repeat-containing protein 1	Homo sapiens	47155.8	50888.3	44225.6	61254	68015.6	39389.6	90174.9	92775.8	102627	27649.7	21883.1	21982.2	64425.1	78436.6	85796.7	79890.8	86262.8	74679.9	104230	101593	90853.3	93001.9	98725	107284	22385.9	21066.7	26674.7	99420.7	101450	107720	36757.5	39228.1	6264.05	7466.9	8710.95	2700.75	1123.36	2215.96	3991.73	23828.6	19734.7	22744.8	47506.5	48546.5	49472.1
	O75112	LDB3	LIM domain-binding protein 3	Homo sapiens	8.24435e+06	7.01699e+06	8.08078e+06	554657	511841	706860	9.07644e+06	9.19746e+06	8.0739e+06	9.87148e+06	1.0181e+07	1.20742e+07	6.65689e+06	6.8646e+06	5.5901e+06	6.99599e+06	7.2783e+06	7.10596e+06	9.1225e+06	7.78082e+06	8.1141e+06	4.00379e+06	5.51974e+06	5.85185e+06	1.09556e+06	1.19117e+06	1.26519e+06	3.1288e+06	2.42285e+06	3.37478e+06	5.84229e+06	7.45219e+06	7.75806e+06	658983	688871	498069	529104	669730	798168	2.19512e+06	2.27831e+06	2.90322e+06	8.35786e+06	8.40453e+06	8.53188e+06
	O75208	COQ9	Ubiquinone biosynthesis protein C	Homo sapiens	731251	1.17508e+06	740342	143274	156294	178491	1.32665e+06	1.37623e+06	664745	694848	696346	676889	186481	138905	149243	303404	358518	359043	417262	456011	355857	822862	1.00219e+06	857920	611938	621124	658725	985195	938718	1.40998e+06	619685	860146	594071	1.49748e+06	1.51125e+06	1.47852e+06	632428	586800	604464	1.46719e+06	1.52894e+06	1.32767e+06	1.09844e+06	1.0661e+06	1.00013e+06
	O75251	NDUS7	NADH dehydrogenase [ubiquinone] iron-sulfur protein 7, mitochondrial	Homo sapiens	262957	266411	304286	1.4793e+06	1.4205e+06	1.49551e+06	351528	407984	394947	249537	286739	306193	613463	609717	651401	544622	520733	543978	592050	636827	633209	268997	294070	313009	59001.1	52244.9	67543.9	173018	173994	207513	458324	474296	490621	10419.5	21545.5	41894	30723.8	60143.4	63311.1	89643	86051.4	98308.3	370032	372845	406075
	O75306	NDUS2	NADH dehydrogenase [ubiquinone] iron-sulfur protein 2, mitochondrial	Homo sapiens	955785	1.0697e+06	1.01274e+06	1.61933e+06	1.76918e+06	1.85175e+06	1.35359e+06	1.43487e+06	1.50387e+06	436917	469491	454047	1.54997e+06	860619	1.59716e+06	566905	590136	512737	766630	676287	707701	1.10846e+06	1.05496e+06	839832	290024	268462	413596	1.32466e+06	881245	968209	1.14973e+06	1.163e+06	1.44673e+06	71256.9	82694.9	72691	98883.4	99471.8	84484.1	618136	425616	434531	880027	1.07289e+06	845752
	O75323	NIPS2	Protein NipSnap homolog 2	Homo sapiens	548105	590438	543484	440198	541489	438602	407956	422553	436086	419280	412809	405091	482365	514340	485027	463449	481360	419432	505589	423927	578728	208411	357466	270226	104810	94003	70198.2	379701	421343	411522	562709	530522	486008	72620.2	96906	122328	120067	111031	125454	207273	77754.6	161831	435799	448322	398253
	O75339	CILP1	Cartilage intermediate layer protein 1	Homo sapiens	168590	156709	134566	435217	532238	374594	58048.6	114272	62772.5	138515	131003	165713	170213	154420	135268	322722	329483	312430	171835	210144	179572	97726.3	143400	92016.4	32909.8	36888.7	47699.5	60606.5	68351.1	62465.5	120323	105522	125388	18749.4	41797.2	36983.4	22934.6	48547.4	27770.4	26882.2	26619.5	24743.5	72006.2	50409.3	57396.4
	O75347	TBCA	Tubulin-specific chaperone A	Homo sapiens	125785	129585	135707	618463	879358	801152	101334	122911	78448.3	102026	109980	112258	849529	850532	823588	124952	186624	150493	127190	97558	187535	57058.7	73517.9	70903.9	93346.4	113211	145052	69931	63530.4	80618.8	85490.1	82200.5	64660.6	112093	139185	135348	97197.2	88518.9	97195.1	119612	130148	130682	65215.5	46478.5	38290.6
	O75367	H2AY	Core histone macro-H2A.1	Homo sapiens	43001.1	34717.9	38906.5	277765	116442	87232.2	44359.5	43541.6	47613.8	36034.3	35494.7	37317.7	37810.2	302835	38110.9	34978.2	92408.5	104386	14380.3	24727.1	36301	34785.5	20149.4	63140.6	22438.1	18944.3	26706.6	17945.7	43880.8	39949	79551.5	74993.5	74302.7	4428.46	6474.5	6752.39	23925.1	21499.1	22566.4	36683.2	10439.1	36017.7	49244.1	42420.2	22632.9
	O75380	NDUS6	NADH dehydrogenase [ubiquinone] iron-sulfur protein 6, mitochondrial	Homo sapiens	2090.09	1984.58	1618.48	170552	223180	195831	3069.46	2178.65	3833.9	6420.96	3001.58	6921.54	58685.7	60278.9	76558.6	18564.9	14183	17080.4	13561	12203.6	10325.8	7959.46	12326.3	13165	44301.3	44721.7	75009.6	11894	12511.2	19063.2	1295.13	2653.88	6126.28	698.312	3202.59	1200.74	17476.2	17139.4	26921.8	29224.6	28920.9	45490.8	7353.91	7779.78	9902.9
	O75390	CISY	Citrate synthase, mitochondrial	Homo sapiens	2.8784e+06	3.22763e+06	2.73819e+06	2.31698e+06	2.08208e+06	1.91514e+06	3.10496e+06	3.14082e+06	3.05058e+06	1.97055e+06	1.98062e+06	1.95749e+06	2.25662e+06	2.35234e+06	2.47119e+06	3.26029e+06	3.26076e+06	3.24447e+06	3.14153e+06	3.20076e+06	3.22469e+06	2.50151e+06	2.47551e+06	2.35245e+06	615507	621523	679554	2.06763e+06	2.12416e+06	2.08497e+06	4.21915e+06	4.06048e+06	4.01127e+06	270411	284896	212275	269877	314871	289343	1.34042e+06	1.31815e+06	1.31881e+06	3.41539e+06	3.4043e+06	3.23725e+06
	O75431	MTX2	Metaxin-2	Homo sapiens	164709	187799	259348	76064	114443	173729	140228	151001	172773	126664	130925	151187	206463	117921	136490	159857	137656	106089	165607	169717	177358	259104	233327	279992	89129.1	187210	143838	169138	311330	103786	180532	154326	133584	181559	144996	166547	157886	185705	131954	195756	170795	161958	254339	261501	273634
	O75438	NDUB1	NADH dehydrogenase [ubiquinone] 1 beta subcomplex subunit 1	Homo sapiens	859363	828049	570445	1.63257e+06	1.71795e+06	1.61017e+06	747869	899743	882046	835738	764553	794033	975638	878325	982162	157768	103370	67332.4	156294	288802	351078	950755	1.02019e+06	1.17106e+06	963529	1e+06	1.01847e+06	1.70388e+06	1.78543e+06	1.87368e+06	1.06099e+06	1.0567e+06	1.19488e+06	1.63583e+06	1.74538e+06	1.82336e+06	321399	334263	368782	750071	755048	743994	940984	922336	895272
	O75489	NDUS3	NADH dehydrogenase [ubiquinone] iron-sulfur protein 3, mitochondrial	Homo sapiens	3.45125e+06	3.646e+06	3.49696e+06	1.51221e+06	1.442e+06	2.28121e+06	2.32873e+06	2.40426e+06	2.38967e+06	2.26528e+06	2.22772e+06	2.15782e+06	1.13302e+06	1.16223e+06	1.06852e+06	1.55447e+06	1.61559e+06	1.47768e+06	2.08264e+06	2.08216e+06	2.04031e+06	2.73203e+06	2.8812e+06	2.88899e+06	1.7106e+06	1.73825e+06	1.84012e+06	3.20549e+06	3.22369e+06	3.24449e+06	2.47586e+06	2.56772e+06	2.58044e+06	1.06229e+06	1.10626e+06	1.14577e+06	1.33097e+06	1.40649e+06	1.46024e+06	2.36452e+06	2.35659e+06	2.28753e+06	3.37258e+06	3.31164e+06	3.25954e+06
	O75506	HSBP1	Heat shock factor-binding protein 1	Homo sapiens	80205.7	70131.3	167775	59838.7	67283.5	56572.4	62462.4	30005.5	52669.7	51847.5	93068.3	45180.7	69888.6	54897.7	49468.5	41005.9	62113.4	32963.3	35600	47359.9	29565.5	48350.1	61810.3	57172.6	116817	97767.4	113989	50108.6	51801.4	71916.7	23482.3	28578.3	28515.5	144334	158288	162390	160119	166026	221168	60734.1	73905.1	82506.4	34109.2	43170.8	32600.8
	O75521	ECI2	Enoyl-CoA delta isomerase 2, mitochondrial	Homo sapiens	676539	735022	717736	723888	342266	395178	697465	704663	683451	724258	768040	757452	490320	438875	489244	509408	559581	546475	825642	743715	808545	623699	606671	577995	233464	256246	275014	539986	562974	577248	583031	591813	621487	121401	119210	132710	140462	146810	142122	458409	469680	489778	1.00683e+06	1.05349e+06	1.06114e+06
	O75531	BAF	Barrier-to-autointegration factor	Homo sapiens	164390	152345	179053	0	4045.69	0	85325.6	21161.3	61183.4	136514	118695	84344.7	5581.04	7615.08	5664.47	24236.9	21708.6	17376.2	40731.5	44102.6	24557.8	117111	146872	98001.2	175724	176904	165263	304061	292422	258980	162039	157034	143575	718545	756806	741075	143867	137362	135162	191577	193077	170681	111177	109725	104336
	O75746	CMC1	Calcium-binding mitochondrial carrier protein Aralar1	Homo sapiens	250396	253483	216556	544500	661606	654979	275388	299544	424210	173370	184369	159697	737549	785206	848250	379084	325969	561001	337489	391607	316439	363597	359873	328918	76788.8	178631	225495	442428	452410	505254	809971	794811	904245	76573.8	39028.4	78497.8	50941.6	42666.9	190781	201046	195002	213413	206606	164451	123165
	O75874	IDHC	Isocitrate dehydrogenase [NADP] cytoplasmic	Homo sapiens	242800	167750	193143	177697	205273	143779	178548	170473	185957	240737	267092	273243	157331	117342	94964.6	312862	304324	268156	260829	253838	263636	167206	156720	134225	84639.2	69566.2	106021	147218	171513	120916	148064	236023	233320	40281.8	89157.3	41126.3	107815	50115.4	107032	84203.2	85779.6	93155.4	154074	146692	141890
	O75891	AL1L1	Cytosolic 10-formyltetrahydrofolate dehydrogenase	Homo sapiens	15657.1	44971.8	35190.6	30445	21379.1	20357.7	18287.4	24919.7	15344.4	14863.4	21692.2	7550.43	18028	24259.7	22229.2	26559	27685.2	13999.1	31592.2	30919.9	17651.8	40052.5	9295.97	15019.2	8855.34	12696.6	16847.3	11434.5	22070.8	12192.9	23561.5	15622.2	19286.5	15563.4	7909.73	17700	7794.69	9208.27	8075.46	5785.4	10966.4	12249.6	18123.7	13473.8	18616.5
	O75923	DYSF	Dysferlin	Homo sapiens	33171.9	110051	2.26122e+06	18210.7	9387.84	17289.8	1.60298e+06	1.75618e+06	1.86163e+06	447236	468938	408275	32529.6	6590.56	9576.93	316056	281721	284277	684821	668350	689337	84655.3	2.18618e+06	124356	85060.8	1.01717e+06	41483.1	68664.5	1.16278e+06	51634.9	145300	142045	1.87394e+06	7.73105e+06	401765	5.20845e+06	3037.63	216325	175328	1.50018e+06	1.82272e+06	1.545e+06	39722.4	31891.4	26712.2
	O75935	DCTN3	Dynactin subunit 3	Homo sapiens	31168.8	33395.7	32887.3	57084.6	67955.1	31552.6	51325	52082.3	43758.1	74250.5	77289	88234.7	67197.3	75011.9	79934.9	37555.3	56288.2	46813.4	57690.6	54958	93575.2	27536.5	31217.6	36902.8	45746.7	50694.5	52157.6	37263	47000.1	52795.5	28414.3	36805.8	34594.4	37229.4	35442.5	41503.5	39927.3	41315.3	56563.9	41862.5	46959.6	47545.9	65154.4	63540.7	71652.5
	O75947	ATP5H	ATP synthase subunit d, mitochondrial	Homo sapiens	3.58189e+06	3.59462e+06	3.44683e+06	5.02408e+06	4.71283e+06	4.87429e+06	3.36604e+06	3.54278e+06	3.50649e+06	5.55029e+06	5.89392e+06	6.17488e+06	3.25399e+06	3.26417e+06	3.4783e+06	1.16547e+06	824130	802171	581724	547176	612015	2.85972e+06	2.99758e+06	3.11341e+06	6.13476e+06	6.22786e+06	6.73316e+06	4.68182e+06	4.79726e+06	5.0901e+06	2.52768e+06	2.51087e+06	2.70425e+06	8.5136e+06	8.77897e+06	8.6017e+06	7.54425e+06	7.48371e+06	8.31432e+06	5.32329e+06	5.34823e+06	5.60847e+06	3.3561e+06	3.34562e+06	3.46948e+06
	O75964	ATP5L	ATP synthase subunit g, mitochondrial	Homo sapiens	3.41041e+06	3.57027e+06	3.56153e+06	4.87202e+06	4.98002e+06	5.11809e+06	2.59811e+06	2.60343e+06	2.5734e+06	2.90209e+06	3.04908e+06	3.02301e+06	1.90695e+06	1.85625e+06	1.99861e+06	1.97056e+06	1.94263e+06	1.84969e+06	1.71717e+06	1.67491e+06	1.81984e+06	2.76233e+06	837030	2.82136e+06	1.6059e+06	1.6066e+06	1.7539e+06	3.00222e+06	3.24002e+06	3.41351e+06	3.16234e+06	3.22469e+06	3.38095e+06	1.00899e+06	1.02123e+06	1.05641e+06	534408	533511	614320	1.59026e+06	1.61939e+06	1.64053e+06	4.40904e+06	4.471e+06	4.60315e+06
	O76013	KRT36	Keratin, type I cuticular Ha6	Homo sapiens	193123	228499	196046	305951	302847	313667	131084	136530	136674	312924	181178	369367	740704	446587	624518	282999	337183	342132	743956	456626	77665.4	90331.7	138576	169441	94302.9	231051	219396	68789	84903.9	84180.7	90377.8	70227.4	98259.7	57814.7	146457	43971.2	5.41878e+06	5.72124e+06	6.1958e+06	47846.8	97918.9	53447.1	143037	109560	176576
	O76041	NEBL	Nebulette	Homo sapiens	1.88484e+06	1.9163e+06	1.86438e+06	145292	278272	127573	1.22029e+06	1.31036e+06	1.32485e+06	2.09511e+06	2.18903e+06	2.21018e+06	1.53675e+06	1.57876e+06	1.49599e+06	1.03911e+06	1.09057e+06	1.08142e+06	1.2116e+06	1.20136e+06	1.28392e+06	1.49146e+06	1.40796e+06	1.52687e+06	203656	188564	214051	703648	772483	815581	1.16344e+06	1.13758e+06	1.19955e+06	95560.7	89255.9	96249	193109	211333	240333	532191	528427	536492	1.34373e+06	1.3538e+06	1.39255e+06
	O76070	SYUG	Gamma-synuclein	Homo sapiens	4118.72	7666.31	10991.4	32310.5	17055.6	28575.6	5681.79	8420.96	9093.67	5946.39	6141.24	9182.2	17903.4	11342.6	13544.3	4751.57	10257.3	13111	9453.48	5702.9	14585.6	7479.29	8771.21	7928.72	24707	27610.4	33671.1	13685.1	3957.35	16315.1	6903.7	3672.45	8110.47	36536.8	41222.4	42916.4	46654.1	47604.3	57681.1	19071.5	17426	6987.22	9139.74	5356.8	7649.33
	O94826	TOM70	Mitochondrial import receptor subunit TOM70	Homo sapiens	22178.1	36007.5	42680.3	25959.9	637230	27793.9	77015.1	68881.5	76190.8	18367.3	25029.5	23977.4	11126.2	46985	59751	52351	20419.2	48273.1	58755.3	28018.2	28692.8	100019	73439.9	65207.2	24499	24224.3	15101.4	73429.8	80516.8	83629.4	44508.7	64880.5	71907.6	42267.5	43382.2	49012.2	24282.1	21668.4	16132.8	64584.6	61187.8	64205.9	106809	96606.2	104070
	O94875	SRBS2	Sorbin and SH3 domain-containing protein 2	Homo sapiens	4.85135e+06	4.56083e+06	4.29334e+06	363955	262045	303222	3.41059e+06	3.49065e+06	3.62254e+06	4.31459e+06	4.39088e+06	4.66721e+06	1.81088e+06	1.59963e+06	1.71384e+06	1.36337e+06	1.35222e+06	1.39443e+06	1.70198e+06	1.75098e+06	1.81634e+06	1.38604e+06	1.19901e+06	1.44703e+06	179309	203317	197718	582191	588979	668970	1.54928e+06	1.47151e+06	1.51825e+06	20874.4	59420.2	68978.9	243562	285525	239506	432653	469724	460420	1.83179e+06	1.86621e+06	1.88704e+06
	O95139	NDUB6	NADH dehydrogenase [ubiquinone] 1 beta subcomplex subunit 6	Homo sapiens	21837.6	22558.1	24152.4	64014.2	47680.1	60837.6	44858.3	42014.7	48185.9	40693.2	43539.4	42119.3	90429.7	78836.4	100418	18936	27890.8	22322.3	26064.4	5303.76	19561.1	35416.7	40010.2	39827.5	31023.7	37573.7	36839.5	50321.8	51998.1	54605.8	35312.1	26591.2	42833.2	35008	36669.4	37044.3	8132.34	6352.28	12054.4	28714	32099.1	32375	32504.3	31245.6	41002.1
	O95168	NDUB4	NADH dehydrogenase [ubiquinone] 1 beta subcomplex subunit 4	Homo sapiens	750789	768633	753697	1.46276e+06	1.33884e+06	1.20752e+06	621394	671369	684814	502810	533460	541723	757584	804359	893609	180142	211454	195010	168536	168394	173791	662325	675174	666888	328352	339425	362291	805648	847920	888577	910389	988625	1.01765e+06	967014	1.04602e+06	1.09744e+06	75040.6	78942.4	80705.8	266679	269863	275335	568538	581588	598775
	O95169	NDUB8	NADH dehydrogenase [ubiquinone] 1 beta subcomplex subunit 8, mitochondrial	Homo sapiens	1.08468e+06	1.07549e+06	1.0642e+06	915971	874197	844430	724092	732685	743905	839237	866091	871914	978997	955355	1.05134e+06	581029	589463	585153	1.04332e+06	1.03929e+06	1.07976e+06	670480	738190	778777	365955	361899	395670	727882	747293	832737	999897	1.02808e+06	1.04072e+06	443601	461440	465401	187863	190541	171172	451421	452498	463418	1.18135e+06	1.14688e+06	1.17495e+06
	O95182	NDUA7	NADH dehydrogenase [ubiquinone] 1 alpha subcomplex subunit 7	Homo sapiens	7115.26	4544.15	6325.86	1.60537e+06	1.66326e+06	1.83585e+06	15336.2	11211.1	11976.5	25611.1	34010	28619.4	1.67654e+06	1.64841e+06	1.56775e+06	39664.2	14960.3	15146.4	12264.5	19383.7	26241.7	13784.5	4429.5	15473.1	25133.8	26781.8	50909.7	21178.6	20510.1	29259.3	11742.9	11711.2	18260.6	44661.1	44640.5	45113.8	4925.76	6003.07	7530.07	15324.1	19835.6	23729.9	5021.38	1980.68	10040.5
	O95202	LETM1	Mitochondrial proton/calcium exchanger protein	Homo sapiens	324938	407620	391207	315762	223771	395064	333524	393784	396875	425763	227470	255900	374027	315911	341436	167351	251626	233021	230604	269677	276309	282400	312277	739806	312361	308565	356958	360532	324878	396605	223413	182995	280889	256780	272577	277824	111893	108692	140217	284692	328906	333156	242405	241549	526098
	O95229	ZWINT	ZW10 interactor	Homo sapiens	18755.2	8338.02	4495.14	29800.3	14256	11604.3	3887.51	5440.45	8253.26	7004.1	6090.93	4349.01	20273.6	6767.78	6843.46	8965.45	5940.56	10475.4	10545	10660.7	7239.79	9723.34	6266.78	14150.6	3727.32	4567.49	10639.8	40977.5	1675.28	13971.9	0	0	0	4613.94	0	13189.4	1666.84	5812.43	8925.38	4808.38	5280.44	1939.11	2982.77	2136.21	4949.5
	O95298	NDUC2	NADH dehydrogenase [ubiquinone] 1 subunit C2	Homo sapiens	301783	296311	266083	2.07487e+06	1.92799e+06	2.03601e+06	408930	440284	437943	376268	432792	333366	1.16871e+06	1.09671e+06	1.18247e+06	523157	632690	608834	571443	546486	623594	393096	485620	463209	153582	131355	158320	239835	242208	312768	528006	550388	704661	170283	177428	186668	54686.4	63354.3	97835.6	170130	167193	212715	329745	346714	628467
	O95299	NDUAA	NADH dehydrogenase [ubiquinone] 1 alpha subcomplex subunit 10, mitochondrial	Homo sapiens	1.4854e+06	1.53954e+06	1.51269e+06	1.58797e+06	1.6158e+06	1.65191e+06	1.29594e+06	1.34047e+06	1.39735e+06	1.39058e+06	1.40575e+06	1.51169e+06	1.68414e+06	1.8072e+06	1.79077e+06	1.75425e+06	1.9272e+06	1.82597e+06	1.99994e+06	2.13323e+06	2.16327e+06	1.17226e+06	1.20417e+06	1.19018e+06	221088	215031	238052	785206	812673	865166	1.4663e+06	1.4536e+06	1.54129e+06	40889.3	53084.3	41840.2	83945.3	97501.1	116110	437204	430846	468087	2.00051e+06	2.02842e+06	2.01173e+06
	O95336	6PGL	6-phosphogluconolactonase	Homo sapiens	9586.87	37183.9	31012	13025	45531.3	20250.1	20121.6	14206.4	24134.2	5388.54	18298.4	13517.1	22923.4	5083.68	147887	80778.1	25310.2	16819.6	97332.9	4311.85	15637.8	15143.7	10528.6	11746	4535.01	1255.78	3922.19	2836.74	6327.33	9425.73	4505.6	17530.4	6578.87	12272.9	12793.6	5155.61	4031.86	6097.46	4469.3	7684.12	7356.24	4404.06	15610.6	18253.1	9920.61
	O95479	G6PE	GDH/6PGL endoplasmic bifunctional protein	Homo sapiens	1671.81	20442.8	20094.6	37844.4	61582.9	20799	23305.3	32574.6	12686.5	10157.1	17951.8	12757.9	16820.5	49841.1	17446.3	16886	12036.8	38503.8	21581.3	10968	12403.8	13643.6	16314.7	13912	3715.28	14738.1	25045.4	3601.42	6432.38	24719.2	17229.7	14877.9	10682.6	9443.29	6154.51	7748.63	5144.61	17585.5	4922.06	13287.4	2366.84	7259.58	15805	18861.6	15801.1
	O95563	MPC2	Mitochondrial pyruvate carrier 2	Homo sapiens	151853	103411	138285	1.23119e+06	1.17074e+06	994632	189297	196048	200742	139206	65305.3	126118	510637	532237	509051	216306	276364	245773	284938	291696	331794	371537	395155	370740	78370.9	82865	90786.9	264105	265632	282760	616138	607101	680131	99187.7	118105	95729.1	23212.3	67206.7	19077.1	104721	116482	122567	257188	255124	263668
	O95810	CAVN2	Caveolae-associated protein 2	Homo sapiens	312474	363690	390771	125938	90600.4	68089.9	242245	196807	203050	291403	254550	267790	231527	293135	231997	84652.7	133412	139476	104057	82209.2	103294	745740	838696	776167	426488	440346	481762	605306	615465	622933	208306	187306	235144	1.45735e+06	1.57761e+06	1.56051e+06	691459	692239	769791	733983	712115	724500	168457	147934	166648
	O95817	BAG3	BAG family molecular chaperone regulator 3	Homo sapiens	127106	149559	152129	62562.5	50492.7	76037.5	77563.2	103739	120538	97457.2	86361.9	72473.9	303615	483218	395570	54916.8	94992	182226	58650	74257.4	79895.4	104126	87201	276683	392026	393368	408203	150302	145587	147438	30597.7	43042	48749.1	668399	698753	701378	186998	156505	60882.7	252566	328099	335498	49511.7	48159.4	46865.1
	O95831	AIFM1	Apoptosis-inducing factor 1, mitochondrial	Homo sapiens	1.14366e+06	1.27193e+06	1.27859e+06	1.2086e+06	1.17622e+06	1.35335e+06	1.25785e+06	1.318e+06	1.29241e+06	1.08935e+06	1.05047e+06	1.12988e+06	1.11561e+06	1.53172e+06	1.04453e+06	1.51299e+06	1.59234e+06	1.54532e+06	1.29896e+06	1.28617e+06	1.08428e+06	1.74042e+06	1.79853e+06	1.88058e+06	293917	306762	260138	927500	949506	888720	1.78277e+06	1.79918e+06	1.8087e+06	56186.5	270101	277873	352014	146659	390613	711869	719813	697243	1.5384e+06	1.56094e+06	1.56064e+06
	O95865	DDAH2	N(G),N(G)-dimethylarginine dimethylaminohydrolase 2	Homo sapiens	379352	400968	414904	326915	504526	477172	245835	286401	253820	371345	298545	429033	345172	328132	276460	311420	387187	351921	295958	284108	268593	196576	201094	213254	103909	100610	119722	173736	184075	183099	359784	358448	385870	37761.9	28732.6	28288.9	58118.4	31174.6	56890.7	79765.6	87268.2	94707.9	364333	409780	397264
	O96000	NDUBA	NADH dehydrogenase [ubiquinone] 1 beta subcomplex subunit 10	Homo sapiens	1.59093e+06	1.63306e+06	1.55974e+06	2.48178e+06	2.45013e+06	2.51891e+06	1.414e+06	1.44702e+06	1.46939e+06	2.30733e+06	2.41298e+06	2.58315e+06	1.39957e+06	2.02571e+06	1.30075e+06	804014	778162	714343	948767	972999	1.0454e+06	883292	951764	971138	1.62725e+06	1.69682e+06	1.89222e+06	1.5349e+06	1.59986e+06	1.71291e+06	897134	880416	827910	504155	514188	576542	571918	610191	704034	1.15454e+06	1.1304e+06	1.24464e+06	1.56016e+06	1.57897e+06	1.61479e+06
	P00167	CYB5	Cytochrome b5	Homo sapiens	419419	405594	473529	493741	499247	372218	228499	187604	257723	259892	302017	282072	352616	518818	355635	196436	230907	265566	204601	181064	248526	159014	198856	201050	286497	113103	125617	211161	216125	219988	160514	148668	139674	27203.7	30668.2	54927.1	44523.1	78973.9	80007.6	160168	163975	175311	258844	274028	298013
	P00325	ADH1B	Alcohol dehydrogenase 1B	Homo sapiens	69925.9	144440	95123.9	140681	273600	161706	217465	266973	207166	123517	133202	172013	547896	640265	598695	438194	510434	514529	460625	401125	500352	77714.7	51707.6	98357.3	56539.2	184319	84559.9	191519	266009	287067	1.01912e+06	1.03232e+06	1.05093e+06	58499.8	24944.6	51708.5	51869.6	38019.4	19908.6	69046.7	69851.5	107127	277208	277317	274642
	P00338	LDHA	L-lactate dehydrogenase A chain	Homo sapiens	486941	507663	489750	2.59728e+06	2.6346e+06	2.95546e+06	440977	425849	468842	254441	229165	297968	1.57407e+06	1.74209e+06	1.75329e+06	1.63264e+06	1.78998e+06	1.84184e+06	1.61597e+06	1.58364e+06	1.64018e+06	622910	683568	591406	223509	217798	258895	560241	592707	723313	957774	895572	1.06415e+06	45725.7	50494.3	102193	59629.2	52551.4	93757.3	278251	285571	307095	642810	643360	722285
	P00352	AL1A1	Retinal dehydrogenase 1	Homo sapiens	111951	126849	103068	51806.1	182334	65135.1	69296.5	119479	80962.4	168484	110034	111813	66792.7	237601	75631.8	160393	96231	94111.3	53768.8	48224.3	53916.2	63464.5	120847	70459.5	45759.6	30793.9	37533	146896	88564.8	74373.1	305921	324424	281940	31955.2	39481.3	96517.7	34119.4	53907.7	81602	43520.2	27688.9	45527.7	64439.5	81617.6	76898.1
	P00367	DHE3	Glutamate dehydrogenase 1, mitochondrial	Homo sapiens	939572	911799	769611	1.12219e+06	1.00489e+06	995412	1.07257e+06	1.1252e+06	1.13479e+06	751384	775908	778408	855990	821160	851299	1.0475e+06	1.05859e+06	1.0404e+06	1.26309e+06	1.27773e+06	1.18895e+06	847190	842715	977905	141799	159870	151140	435893	507837	562307	1.01124e+06	1.03645e+06	1.06129e+06	35511.9	40024.9	46533.6	66414	69252.5	83501	375591	382429	365553	1.10056e+06	1.08008e+06	1.07953e+06
	P00387	NB5R3	NADH-cytochrome b5 reductase 3	Homo sapiens	625152	653603	641211	1.4995e+06	1.50308e+06	1.54561e+06	722830	749626	695431	397518	339521	413833	965582	1.02621e+06	992405	922628	981163	920094	1.15836e+06	1.09927e+06	1.13274e+06	604550	637585	695512	77941.9	61228.6	126352	353632	368052	379392	1.00691e+06	964745	999254	33057.6	39543.8	59793.6	25451	51515.7	74385.4	160307	165138	176088	522620	558304	536034
	P00403	COX2	Cytochrome c oxidase subunit 2	Homo sapiens	4.0083e+06	4.02681e+06	4.61883e+06	8.09072e+06	8.02017e+06	8.1274e+06	5.25954e+06	5.21795e+06	4.84968e+06	2.36092e+06	2.57355e+06	2.44164e+06	3.9057e+06	4.00595e+06	4.37627e+06	2.98849e+06	2.99624e+06	2.96298e+06	3.44693e+06	3.39632e+06	3.24765e+06	5.97936e+06	5.92134e+06	5.60391e+06	682835	722029	832868	4.28708e+06	5.03093e+06	5.15709e+06	9.97224e+06	1.01312e+07	1.07499e+07	239220	220132	234091	304274	305998	298185	1.59155e+06	1.49141e+06	1.58989e+06	4.13765e+06	4.20449e+06	4.09611e+06
	P00441	SODC	Superoxide dismutase [Cu-Zn]	Homo sapiens	215625	237994	191085	1.56154e+06	1.74222e+06	1.74911e+06	169715	184016	197439	250895	245274	571978	766207	801858	760451	404615	446389	277536	250530	339116	149384	310874	324696	254715	1.56312e+06	1.61004e+06	1.61365e+06	1.02965e+06	1.06174e+06	1.05211e+06	121199	132271	63539.1	51682.6	109077	122949	1.4423e+06	1.44891e+06	1.57274e+06	1.5463e+06	1.56764e+06	1.47067e+06	199381	193642	185649
	P00450	CERU	Ceruloplasmin	Homo sapiens	189491	145906	213200	323587	216481	297442	435311	439093	458483	93916.3	119064	59079.6	132276	120290	101131	245803	282752	271955	363106	293722	278741	339166	282953	344792	96988.9	94166.5	100366	158284	174645	165083	350995	341664	326058	32240	35099.2	26861.6	24599.2	28131.3	29621.2	121442	118868	129949	75596.6	71343.4	70165.5
	P00488	F13A	Coagulation factor XIII A chain	Homo sapiens	346348	64471.3	408744	128042	95232.5	146429	118951	130875	154401	351876	65222.3	359453	160188	472254	399862	65473.6	334912	476839	135815	155350	116871	92171.3	103481	67458.8	14512.7	44668.7	68566.9	210823	140135	226819	284227	276743	281994	145025	31879.7	84367.4	27066.5	42413.3	72681.2	31987.5	120028	141648	46557.9	253974	29534.2
	P00491	PNPH	Purine nucleoside phosphorylase	Homo sapiens	57231.1	52709.9	139516	33930.3	21904.4	25547.5	29561.9	26703.1	28895	23535.7	11298.3	33878.7	48775.3	15264.1	52383.5	19096.8	29386.1	30169.1	19572.9	13804.7	34153.3	40466.4	41650.4	28419.9	50238.2	51799.2	55014.1	63842.6	82706.1	88057	85212.8	92813.8	97187.6	23229.5	28978.5	23082.7	8737.36	16621	31364.5	16951.7	11002	12673	19790.1	36771.2	27081.2
	P00505	AATM	Aspartate aminotransferase, mitochondrial	Homo sapiens	4.54004e+06	4.55934e+06	4.49755e+06	2.79582e+06	2.9421e+06	2.88236e+06	4.58334e+06	4.65076e+06	4.46365e+06	2.04616e+06	2.10078e+06	2.01614e+06	2.83566e+06	2.88141e+06	3.07427e+06	3.6858e+06	3.69399e+06	3.71995e+06	4.21335e+06	4.10231e+06	4.18098e+06	4.6556e+06	4.6948e+06	4.51277e+06	1.15847e+06	1.17893e+06	1.17611e+06	4.27001e+06	4.45479e+06	4.56651e+06	6.1733e+06	6.25985e+06	6.33639e+06	297241	313003	328800	302444	321675	350596	2.47913e+06	2.45246e+06	2.39164e+06	4.75412e+06	4.73832e+06	4.54349e+06
	P00558	PGK1	Phosphoglycerate kinase 1	Homo sapiens	5.37447e+06	5.92848e+06	5.73881e+06	636428	594598	558813	3.93524e+06	3.96845e+06	4.03184e+06	4.59699e+06	4.47899e+06	4.12174e+06	1.26974e+06	1.28288e+06	1.213e+06	3.5008e+06	3.59202e+06	3.41212e+06	5.03534e+06	4.95673e+06	4.55815e+06	3.76495e+06	3.98986e+06	3.62761e+06	928153	937613	970669	2.18843e+06	2.2079e+06	2.2274e+06	2.76386e+06	2.77952e+06	2.77961e+06	187709	219496	215548	306871	318230	335515	1.24088e+06	1.24262e+06	1.22311e+06	4.28001e+06	4.23577e+06	4.11812e+06
	P00568	KAD1	Adenylate kinase isoenzyme 1	Homo sapiens	2.99856e+06	3.05666e+06	3.01477e+06	1.27036e+06	1.20717e+06	1.17643e+06	2.78499e+06	2.45173e+06	2.80712e+06	3.38733e+06	3.65218e+06	3.49874e+06	1.80933e+06	1.83731e+06	1.92292e+06	2.81397e+06	2.86693e+06	2.80762e+06	2.80204e+06	2.83492e+06	2.91656e+06	3.88487e+06	3.14006e+06	3.41599e+06	1.35654e+06	1.35127e+06	1.39309e+06	2.86105e+06	2.92755e+06	3.04402e+06	2.09235e+06	2.15606e+06	2.1911e+06	340956	367469	355935	1.03532e+06	1.03551e+06	1.12296e+06	1.70203e+06	1.69249e+06	1.78967e+06	3.25638e+06	3.2432e+06	3.22282e+06
	P00734	THRB	Prothrombin	Homo sapiens	119774	120992	146431	136918	235268	155527	154958	209717	229597	185535	88246.3	139545	93808	90634.1	77563.6	174347	212836	211512	236000	259149	170007	180942	192369	234089	53945.1	51228.7	53546.1	101069	95689.6	117706	256250	285988	271678	88316.7	101319	84429.2	63302.7	28129.1	27830.4	86248.4	82763.8	89990.6	61277.2	150667	95209.2
	P00738	HPT	Haptoglobin	Homo sapiens	1.15067e+06	1.10151e+06	1.09026e+06	567829	677608	716852	1.71322e+06	1.84354e+06	1.63963e+06	392070	415137	437327	640524	696237	719519	3.79892e+06	4.24653e+06	3.96212e+06	1.43846e+06	1.47809e+06	1.51608e+06	2.12188e+06	2.15084e+06	2.29348e+06	370958	345453	392393	1.10698e+06	1.23866e+06	1.2642e+06	1.29134e+06	1.33549e+06	1.45834e+06	205690	218812	214428	473091	477254	536349	2.36306e+06	2.38763e+06	2.41269e+06	1.21817e+06	1.12469e+06	1.12666e+06
	P00747	PLMN	Plasminogen	Homo sapiens	97149.7	106511	80308.9	253110	260478	331095	130277	189501	215752	84114.8	107453	104055	183785	258331	336842	302585	263364	305609	272838	249851	306189	129232	148706	156841	46817.8	38692.2	50610.4	70620.8	71133.3	80241.8	181294	190192	224152	29658.9	29975.9	35176.8	91448.1	42337.5	38097.9	48559.9	48248.4	52034	82851.3	105535	111029
	P00751	CFAB	Complement factor B	Homo sapiens	69919.3	54090.7	59967.7	687501	680537	690381	195259	231751	232803	74238.6	81127.1	68576.8	295148	276918	284693	427258	489635	455800	271206	288288	315956	87375	94461.4	63451.3	40224.4	13404.8	42964.7	45783	49492.8	51792.3	127404	141501	80703.2	22565.9	23547.1	31876.6	9753.55	41103.5	35987.8	19738.9	38642	15952.9	48957.6	59384.2	37165.7
	P00915	CAH1	Carbonic anhydrase 1	Homo sapiens	331290	408915	302644	314613	272573	355136	865940	857822	896074	362403	343559	361289	290025	308129	453982	1.46301e+06	1.51583e+06	1.39988e+06	3.31253e+06	3.38395e+06	3.34039e+06	1.81325e+06	1.8535e+06	1.74578e+06	133041	126136	142879	702389	720024	754886	3.58616e+06	3.57611e+06	3.55696e+06	63142.8	67358.4	66357.1	67014.9	67476	75330.8	808223	817109	812003	405330	386592	426560
	P00918	CAH2	Carbonic anhydrase 2	Homo sapiens	170780	101824	175918	98314.3	135974	137934	179042	110227	214784	164579	162827	209634	138292	193237	139752	205416	239659	237363	687329	672411	700435	220989	253098	271481	34936.6	29326.4	34650.7	67586	68977.2	74852.6	397378	400363	432513	16754.6	13227.1	14307.9	13500.1	30957.5	25694.8	77820.7	77859.7	88079.5	100569	111836	98397.7
	P01008	ANT3	Antithrombin-III	Homo sapiens	272004	202750	212636	306533	356208	218216	202015	334864	334681	231815	92402.8	196308	156759	121213	161193	454061	400466	485982	444555	261056	224778	292897	330093	290604	102108	108776	102183	202429	210327	229709	300224	313490	287172	55391.4	61799.9	63356.6	56640.9	54363.3	62336.1	253224	248272	228000	246514	257026	148455
	P01009	A1AT	Alpha-1-antitrypsin	Homo sapiens	801361	777690	924636	3.03829e+06	3.20155e+06	3.17109e+06	4.09617e+06	4.24826e+06	3.37922e+06	712967	885775	837043	904853	992752	964059	2.89425e+06	2.81393e+06	2.67332e+06	2.67182e+06	2.59233e+06	2.78272e+06	3.25397e+06	2.9373e+06	2.9467e+06	2.11196e+06	1.96488e+06	1.99176e+06	3.01808e+06	3.13084e+06	2.98563e+06	3.00038e+06	2.90279e+06	2.81374e+06	1.27546e+06	1.37053e+06	1.40279e+06	2.37478e+06	2.55079e+06	2.47169e+06	4.84019e+06	4.75064e+06	4.61878e+06	1.70672e+06	1.72235e+06	1.64695e+06
	P01011	AACT	Alpha-1-antichymotrypsin	Homo sapiens	354935	386324	392515	1.16317e+06	1.09529e+06	1.30468e+06	1.5197e+06	1.53608e+06	1.51685e+06	241097	259389	250315	228352	243246	273689	813127	778906	772102	781094	764939	764318	622337	704116	683193	211848	251670	255789	415885	444817	540251	512341	519543	541774	126099	123569	101427	138031	187687	195840	513359	539092	567650	241185	262751	254201
	P01019	ANGT	Angiotensinogen	Homo sapiens	76947.2	132978	123971	262886	130459	143848	276381	313201	344126	65981.5	97746.4	61326.5	197619	134203	112165	133640	216478	127026	68356.7	92270.6	89312.8	60895.4	82126.7	122245	30193.5	25753.4	25716.6	54232.7	60450.2	86421.4	101657	103186	101671	13216.9	49516	39504	23098.8	14978.6	24913.4	57660.7	30162.8	53438.9	72346.2	66977	71589.6
	P01023	A2MG	Alpha-2-macroglobulin	Homo sapiens	365193	58695	52086.9	168006	138566	218496	162886	402832	177533	59287.1	210567	200060	144405	190293	154210	77739.3	163987	263196	358354	345495	356113	480111	199095	263214	71091.8	55467	63691.5	191513	201718	197509	529020	1.39177e+06	555183	27908.7	47846.1	29880.1	20451.6	24973.6	27768	66704.8	68330.3	52192.5	145845	141729	261031
	P01024	CO3	Complement C3	Homo sapiens	215183	223086	240169	477954	431631	362533	411799	407469	429987	107933	114094	171755	294749	274893	238380	391972	428493	391969	285805	297119	255150	584620	652750	595506	94858.4	89362.5	77384.7	264143	275494	271868	852308	868866	914014	25460	18964.6	23633.9	15495.8	34227.8	37515.7	204159	209394	215006	187614	228180	218930
	P01040	CYTA	Cystatin-A	Homo sapiens	51380.6	62190.1	61517.7	161078	184175	165824	186153	187297	210295	101800	98245.2	105198	272608	262434	323878	63480.5	78217	50933.9	218362	188702	200054	116454	129526	134980	821059	825577	930214	565259	613209	654040	95168.2	97396.7	100451	153071	166568	155843	156375	173683	194158	116831	124777	129724	107149	106999	103435
	P01042	KNG1	Kininogen-1	Homo sapiens	227219	243066	220674	188151	323565	297414	450865	434692	422799	162299	130624	113686	235058	225135	249121	398415	478496	450435	353264	240318	224773	305250	287953	351693	134348	142097	178433	242121	207910	248580	244604	273976	276525	55009.7	42765.8	47186.6	81776.6	82561.8	86562.1	166475	182477	179704	204494	203449	200701
	P01615	KVD28	Immunoglobulin kappa variable 2D-28	Homo sapiens	87246	98200.3	85214.9	434764	459748	410938	77616.3	89837.3	97668.7	80800.4	72556.1	66014	152471	141026	129067	121023	109343	113727	77935.4	54622.1	70043.6	143142	144510	141202	58572.2	65029.4	54753	83806.6	90911.9	90313.7	73965.8	113147	95341.8	1868.02	8678.08	15664.2	40376.8	70066.5	50541	66564.8	68709.8	66812.8	169351	173819	170913
	P01624	KV315	Immunoglobulin kappa variable 3-15	Homo sapiens	81493.6	62008.5	61568.2	927466	885025	983455	229958	241699	270668	175904	192939	214441	411610	401906	517196	458096	441505	488157	288692	286811	299029	211595	245969	234912	69673.1	68847.6	90659.9	88565.2	101734	110578	206233	201133	261089	17467.3	13642.6	10935.8	27413.6	29594.4	38219.7	64623.4	76173.4	99083.6	230458	226113	278182
	P01834	IGKC	Immunoglobulin kappa constant	Homo sapiens	18407.3	5682.23	3670.1	18629.5	17110.3	9962.28	11379.6	26837.3	20655.2	19122.9	17869.4	19298.8	11584.2	10191.4	3785.71	20521.3	10129.7	10951.5	23854.7	20022.1	15009.2	18914.1	15497.9	10523.5	4923.46	4073.98	4656.84	9037.88	9655.02	7745.55	30421.4	4131.18	26194.8	2288.57	3798.3	5432.58	8549.9	5929.08	8254.87	5919.09	6619.64	2795.5	42394	48928.9	47615.3
	P01859	IGHG2	Immunoglobulin heavy constant gamma 2	Homo sapiens	182927	254117	174506	1.36124e+07	1.41568e+07	1.44332e+07	306056	240573	281857	274500	202034	320899	3.63867e+06	4.06122e+06	3.68941e+06	6.06318e+06	6.43607e+06	6.6695e+06	2.33198e+06	2.14093e+06	2.60081e+06	1.13286e+06	1.3392e+06	1.48764e+06	437258	420991	696952	553014	523402	711391	1.06081e+06	1.00573e+06	1.5896e+06	39293.7	46460.8	44650.9	56260	55988.8	59606.3	215951	227110	351169	816281	829194	1.22373e+06
	P01860	IGHG3	Immunoglobulin heavy constant gamma 3	Homo sapiens	31961.4	10876.4	12109.7	596947	471914	634681	15171.2	12048.9	14318.5	10745.4	18341	5923.33	225952	357117	333556	210617	242743	254831	173123	147409	242814	78597	90456.8	99772.7	8727.95	8356.07	8041.48	10939.9	11326.5	6741.84	110472	96911.2	145659	6252.1	6488.31	7923.08	4957.15	4429.18	5735.05	8760.59	8130.6	7988.08	34403.6	33173.7	47122.3
	P01861	IGHG4	Immunoglobulin heavy constant gamma 4	Homo sapiens	53329.2	68956	92638.7	147091	80389	135512	91971.7	35390.4	90662.2	32275.6	36478.7	30942.7	48426.5	150466	30198.8	126928	100738	70243.3	50380.7	129776	136808	238860	66376.1	157399	151288	17169.9	88239.1	495606	48736.7	87563.1	173617	107581	202776	50372	185007	27910.2	42694.9	19042.2	31517.1	27962.2	15518.6	54148	47016.2	45001.3	49522.4
	P01871	IGHM	Immunoglobulin heavy constant mu	Homo sapiens	116828	64702.4	59928.8	264493	225219	235182	265757	317759	351008	67458.5	64290.3	106150	244015	255244	256234	221421	125125	207705	159920	225933	242466	121071	116365	94189.2	60641.5	78320.3	72211.3	282318	307823	343918	404889	420241	484260	17595.4	17980.8	9060.34	25877.9	32700.9	30430.4	35016.4	57436.4	53243.2	437639	474931	505588
	P01876	IGHA1	Immunoglobulin heavy constant alpha 1	Homo sapiens	168325	216710	253415	1.09965e+06	966164	1.0367e+06	220199	330459	384749	51427.7	89613.7	61810.7	486689	538525	530912	1.34059e+06	1.34572e+06	1.32024e+06	759647	739787	609586	363587	389487	400415	117632	129758	130192	280159	278440	298588	898613	913496	976456	122303	123258	95109	83081.5	67938	73800.8	260329	269611	262465	856634	856351	836392
	P01903	DRA	HLA class II histocompatibility antigen, DR alpha chain	Homo sapiens	16425.8	16887.7	15790.8	85716.8	15401.6	10860.4	18041.2	19316.5	17024.4	13057.5	15445.9	12096.2	7331.09	4709.66	12140.5	16971.7	26114.3	17237.7	15553.3	9230.61	8597.1	23174	29980.1	21879.5	3842.6	5457.66	1715.37	9356.48	12702.4	5807	29411.5	32421.6	36403.2	697.103	2703.49	1266.88	6112.6	2751.92	2757.93	6233.75	5955.2	7152.94	43179.9	38957.8	42772.3
	P02042	HBD	Hemoglobin subunit delta	Homo sapiens	1.76094e+06	1.97314e+06	1.83503e+06	689739	750039	1.1742e+06	1.02935e+06	1.08003e+06	1.01415e+06	685275	799033	745420	839134	786822	790750	613496	746333	1.47263e+06	1.03286e+06	990443	941253	1.69542e+06	1.69164e+06	1.55326e+06	1.1435e+06	1.22969e+06	1.29865e+06	2.42504e+06	2.38374e+06	2.40199e+06	4.55511e+06	4.31486e+06	4.41929e+06	1.12783e+07	1.13336e+07	1.10422e+07	778678	810885	894026	3.79972e+06	3.66276e+06	3.99788e+06	372687	362019	480105
	P02144	MYG	Myoglobin	Homo sapiens	1.91584e+07	2.16398e+07	2.24199e+07	8.17061e+06	7.65312e+06	8.13112e+06	3.04213e+07	3.1002e+07	3.08915e+07	1.95684e+07	1.79157e+07	1.56996e+07	2.14548e+07	2.0696e+07	2.0663e+07	9.09055e+06	9.14962e+06	8.52854e+06	1.12338e+07	1.09919e+07	8.18466e+06	4.17531e+07	4.54204e+07	4.03025e+07	1.05774e+08	1.0134e+08	9.927e+07	1.07394e+08	9.791e+07	9.15595e+07	2.61367e+07	2.61988e+07	2.45657e+07	1.99079e+08	2.04542e+08	1.89529e+08	5.72244e+07	5.81007e+07	5.88439e+07	7.74102e+07	7.76072e+07	7.29634e+07	3.27725e+07	3.24129e+07	2.94831e+07
	P02462	CO4A1	Collagen alpha-1(IV) chain	Homo sapiens	70005.8	80013.6	75703.6	288245	265372	257489	116141	100093	123707	54288.9	69398	36746.1	250440	281548	294581	203713	204439	189202	220104	193549	216535	57193	74240.4	72125	14517	20851.6	29279.2	19933.6	26660.1	33866.3	92062.5	98332.2	111677	3701.29	9223.03	8941.49	6199.67	14431.6	24369.7	21903.7	29094	24323.8	62316.6	56489.4	73660.9
	P02511	CRYAB	Alpha-crystallin B chain	Homo sapiens	1.48778e+07	1.43842e+07	1.47946e+07	9.25074e+06	9.49937e+06	9.24139e+06	8.98461e+06	8.82479e+06	8.87926e+06	8.68401e+06	9.20049e+06	8.64743e+06	5.60887e+06	5.72937e+06	5.45283e+06	4.82983e+06	4.8666e+06	4.67918e+06	5.33899e+06	5.24706e+06	5.17078e+06	1.19286e+07	1.19736e+07	1.03531e+07	1.52456e+06	1.53451e+06	1.6135e+06	3.96231e+06	3.98177e+06	3.94967e+06	6.97636e+06	6.93514e+06	6.74778e+06	537574	613259	642904	561547	546379	599537	1.6466e+06	1.6241e+06	1.60131e+06	1.12584e+07	1.10456e+07	1.04454e+07
	P02533	K1C14	Keratin, type I cytoskeletal 14	Homo sapiens	109559	94885.3	119811	275184	272500	414081	197506	212432	210123	192733	213522	288605	827200	1.01712e+06	1.18874e+06	213823	212991	206272	595366	572682	545966	1.64735e+06	1.75182e+06	1.72565e+06	1.55716e+07	1.55944e+07	1.62649e+07	3.04717e+06	3.28202e+06	3.14255e+06	479524	431264	468597	484491	545043	642017	478113	514507	564733	226459	280775	309506	179349	192219	199689
	P02538	K2C6A	Keratin, type II cytoskeletal 6A	Homo sapiens	73690.2	56123.5	73568.8	273975	201569	190511	76507.2	71171.8	67190.8	213700	186477	248121	1.9905e+06	2.0456e+06	2.28221e+06	290989	260108	283770	466098	520504	488547	1.021e+06	1.09723e+06	1.17149e+06	1.34596e+07	1.34942e+07	1.64279e+07	4.22425e+06	4.5801e+06	4.95645e+06	530759	525571	683860	160579	168677	184736	152349	152680	188049	88496.7	81609.5	62879.4	197096	202328	222838
	P02545	LMNA	Prelamin-A/C	Homo sapiens	1.00666e+06	802699	975813	335510	210736	290752	1.05056e+06	947905	1.18484e+06	1.05921e+06	1.17517e+06	1.29653e+06	1.15186e+06	428784	1.15311e+06	585060	589936	659238	586393	605290	600224	367688	355708	380817	148031	137140	187662	299999	333315	389206	833488	834109	1.01597e+06	110444	124710	112019	115490	128144	155860	109590	125031	126213	474708	441547	532408
	P02549	SPTA1	Spectrin alpha chain, erythrocytic 1	Homo sapiens	83024.3	189490	175541	216883	277337	75474.7	65344.6	69102.5	85715.2	130173	99732.3	93944	127264	169096	92282.6	56773.9	94527.4	75587.1	232927	200970	187827	93917	87318.8	117526	27967.2	88302.6	67880.8	61528.5	47188	69098.9	115586	148502	170765	81959.8	89911.2	83922.7	162945	113573	117744	49663	36347.3	68407	35270.9	61321.5	49852.1
	P02585	TNNC2	Troponin C, skeletal muscle	Homo sapiens	196885	164962	55422.3	78466.1	120902	53413.6	65765.6	106298	91631.9	40394.3	59556.9	53441.4	135854	95622.3	104005	63734.5	76120.2	43873.8	119016	113058	136870	60854.6	79540.6	70397.5	31156.2	40784.1	35848	60054.7	56489.5	54859.8	52211.4	85490.3	42403.8	104853	17406.7	28993.7	20723.4	45080.5	48791.8	19178.1	28607.4	85952	18667.8	30838.2	21574.6
	P02647	APOA1	Apolipoprotein A-I	Homo sapiens	2.47138e+06	2.62806e+06	2.62621e+06	4.74791e+06	4.9387e+06	4.87083e+06	4.81963e+06	4.95909e+06	5.05225e+06	3.48193e+06	3.57157e+06	3.56707e+06	7.06393e+06	7.18174e+06	7.58442e+06	7.93866e+06	8.46306e+06	8.14724e+06	1.01654e+07	1.01463e+07	1.11825e+07	5.28001e+06	5.54562e+06	4.68068e+06	8.75064e+06	8.82429e+06	9.31179e+06	1.27969e+07	1.31261e+07	1.28226e+07	6.78941e+06	6.76224e+06	6.8919e+06	1.21275e+07	1.24291e+07	1.21858e+07	9.59952e+06	9.67492e+06	1.06489e+07	1.56269e+07	1.57084e+07	1.5663e+07	3.79084e+06	3.80916e+06	3.8739e+06
	P02649	APOE	Apolipoprotein E	Homo sapiens	155761	99489.1	170438	154252	195406	144916	99266.1	91748.3	101814	54839	183676	140609	169227	120578	63630.4	346493	356276	312989	230616	181677	159384	88995	118739	124603	75362	42128	58152.7	153815	156187	146455	74506.2	100064	70881.9	314836	344924	330834	81982.5	101175	144108	141119	140870	134507	58616.2	69185.7	62044.3
	P02652	APOA2	Apolipoprotein A-II	Homo sapiens	136722	131619	129470	136752	193986	177746	117060	129972	80983	29764.8	56260.3	47146.4	251862	220620	227195	27229	44023.1	20653.8	32867	28809.2	33035.3	188095	192610	147822	235479	208579	246159	166048	148851	169612	75209.7	90225.9	92646.8	435852	425303	465024	171645	121361	190426	208258	196303	223303	44574.4	43985.7	43064.7
	P02654	APOC1	Apolipoprotein C-I	Homo sapiens	48124.1	65874.3	54829.4	64857.3	39536.8	36458.3	33075.6	26865.7	51979.5	33069	25947.3	26990.7	25500.4	85645.1	41902.4	47717.1	25318.6	34966.9	49433.2	23406.7	50049.8	63474.1	59833.7	77846.8	41869.6	51773.5	43280.7	103016	107598	119832	93500	102808	89149.7	405075	432320	409571	28986.9	32373.9	8828.7	99710.9	102392	102015	26206.4	25626.6	31859.8
	P02656	APOC3	Apolipoprotein C-III	Homo sapiens	17219.7	16491	14957.9	96450	51156.4	55769.3	19182.4	60177.8	42826.7	45959.6	46947.8	58273.5	394945	363677	401947	74071.8	89741.9	93857.3	50323.8	38364.1	115127	13088.2	17171.7	36608.2	40887.7	38306.8	45559.1	51191.7	53102.7	61963.3	52557.8	73807.2	67558.6	119691	124610	136692	59724.2	68418.1	60594.6	79448	81927.3	76727.4	24211.5	19781.9	21387.9
	P02671	FIBA	Fibrinogen alpha chain	Homo sapiens	435203	408267	444649	392288	286758	288224	645104	729590	711498	350672	325196	292305	359903	345280	324134	508817	577897	477621	1.81612e+06	1.81524e+06	1.94784e+06	1.00454e+06	1.03752e+06	905661	177660	230729	233522	402811	378568	429799	1.28203e+06	1.27238e+06	1.22986e+06	1.92708e+06	1.9487e+06	1.9861e+06	97677.5	137482	156191	532266	338970	475994	1.92638e+06	1.94339e+06	1.84186e+06
	P02675	FIBB	Fibrinogen beta chain	Homo sapiens	448783	652283	550954	267121	217775	286566	911598	821567	955911	300536	329453	349271	370643	333433	309472	613659	669202	538469	1.69034e+06	1.62457e+06	1.7285e+06	1.01886e+06	1.018e+06	780687	138453	119229	184283	360316	310355	369226	803085	947908	952779	91822.4	114696	105523	60473.7	44532.9	32202.1	310368	296516	259612	1.24965e+06	1.22383e+06	1.21748e+06
	P02679	FIBG	Fibrinogen gamma chain	Homo sapiens	143621	165628	155585	109287	84147.1	54729.4	382159	394183	367339	110227	118322	116488	147042	107598	93082.1	305267	316657	287445	823715	847558	833851	581654	588902	553113	62929.4	66329.5	77561.3	200260	194628	184884	698546	749058	730033	197435	188683	232632	41352.4	27751.2	29188.8	243238	238017	243081	592420	586552	575216
	P02724	GLPA	Glycophorin-A	Homo sapiens	60677	18331.6	10060.2	14325.7	38335.5	23744.1	9494.31	31859.7	23341.5	36802	40341.4	12175	46100.9	17442.4	28754.8	44651.3	25685.7	13033.4	13563.7	15295.6	19569.7	30122.5	28395.2	35514.5	10541.2	11968.3	15315.4	13562	18263.9	20766.1	14437.4	18473.9	10314.1	225106	206985	225307	7001.58	12465.6	12174.4	17512.3	25150.3	32426.4	15219.7	10680.9	15398.1
	P02730	B3AT	Band 3 anion transport protein	Homo sapiens	246574	265538	266350	51496.5	33803.3	53660.6	122591	126752	145058	107416	94093.3	21332.9	81253.7	66471	35328.1	49994.2	41251	56290	110849	51683.5	104693	126995	297015	113806	72663.2	38834.7	44214.9	154747	77850.8	126638	516722	437669	442470	140232	98049.3	142842	76047.9	65394.1	77728	120124	75753.9	82704.3	38238	67775.3	44165.5
	P02743	SAMP	Serum amyloid P-component	Homo sapiens	1.32854e+06	1.34305e+06	1.31171e+06	1.95817e+07	1.99236e+07	2.05091e+07	634150	626077	627101	536666	533343	606148	2.36856e+06	2.3444e+06	2.31347e+06	1.23827e+07	1.30631e+07	1.2902e+07	5.2873e+06	5.32919e+06	5.85399e+06	776042	843780	855022	157399	164069	196800	301521	312633	342479	1.29372e+06	1.27752e+06	1.39868e+06	67034.5	63230.4	56206.3	131339	125110	150706	314406	314972	331096	731504	704962	766933
	P02748	CO9	Complement component C9	Homo sapiens	96062.2	102188	101062	1.25603e+06	1.24499e+06	1.39561e+06	84786.3	98310.8	80726.1	38908.3	29407	40307.3	135644	137907	137896	406202	420320	417051	218158	226232	233448	69048	85051.9	65917.1	24838.9	32681.8	34843.3	41118.4	37202.4	44610.7	73630.6	71140.1	71057.8	35179.8	34311.8	30952.4	22987.2	37423.7	31518.8	41879.4	37702.6	53009	37014.9	33418.6	43847.5
	P02749	APOH	Beta-2-glycoprotein 1	Homo sapiens	346593	284431	279058	356664	394821	490852	1.03212e+06	1.15301e+06	1.1571e+06	257951	350005	347958	670614	598858	580906	251169	261693	241294	168227	200786	214160	368268	426771	387170	223476	212346	225613	268530	267970	343224	251349	248840	289524	271949	235112	283957	155662	175161	181874	433393	430143	364594	286294	306651	281066
	P02750	A2GL	Leucine-rich alpha-2-glycoprotein	Homo sapiens	110876	66012.7	108387	321650	351553	412107	353595	380287	391678	73083.7	70795.7	84707.5	294010	1.28832e+06	249414	237532	247820	280890	151156	74575.8	70667.8	102902	130264	288118	213322	212331	236404	179461	183643	204348	96883.8	118512	56680	528181	515495	627550	160171	151166	197474	449240	452770	493793	39474.7	43000.9	39691.9
	P02751	FINC	Fibronectin	Homo sapiens	318028	340557	321422	67140	103994	78824.8	264646	323475	314802	283865	288297	281714	247948	141680	157925	323179	324360	298869	391988	353410	352175	424345	364404	428100	60027.9	54421	117775	108625	151659	222535	309895	330232	298425	50136.8	46392.3	45313.7	71635.8	59700.3	54650.6	65356.2	42755.4	63981.2	125964	149266	158089
	P02753	RET4	Retinol-binding protein 4	Homo sapiens	19584.1	17666.6	25708.3	97732	41933	24392.9	49912.7	57056.1	71153.9	34429.8	26895.7	27349.1	78265.5	86943.4	88216.3	99079.1	96388.9	90392.7	102952	67137.2	106055	32075.7	26718.3	23486.3	5848.28	13456.7	6581.76	7898.22	6551.4	14942.6	14813.7	28707	22694.9	9518.13	15043.7	17461.7	9257.04	14857.9	14800.8	21361.4	15531.9	12956.1	23986	47333.6	53063.1
	P02760	AMBP	Protein AMBP	Homo sapiens	171449	188076	172825	513494	451768	302786	230793	252925	216713	207053	208332	119042	207793	293274	282182	291435	329342	264784	367924	248653	402061	376139	223517	418804	192776	200228	186779	238750	143428	144482	452998	464371	480348	98536.5	108085	114780	190603	191702	201534	154773	181482	333271	347633	351695	358169
	P02763	A1AG1	Alpha-1-acid glycoprotein 1	Homo sapiens	730598	797072	793194	1.10415e+06	1.0895e+06	952701	2.18902e+06	2.27008e+06	2.23259e+06	403542	211041	407225	2.76618e+06	2.99074e+06	3.03201e+06	629031	257522	564539	281667	495927	526647	758756	785395	727398	1.67351e+06	1.65395e+06	1.71604e+06	1.30015e+06	1.31871e+06	1.30134e+06	303592	273615	277116	2.29326e+06	2.41893e+06	2.32725e+06	1.3149e+06	1.28514e+06	1.25575e+06	2.97215e+06	2.99331e+06	2.7938e+06	195415	198585	182426
	P02765	FETUA	Alpha-2-HS-glycoprotein	Homo sapiens	214484	202939	221066	573745	529407	541137	399445	413180	481362	147738	146692	139822	201329	207546	161964	410559	407166	396778	220112	233163	232412	495195	277768	377441	97710.5	188884	272842	350374	298515	368622	462793	275149	308772	97695.4	99783.8	96511.2	156010	158504	206225	306480	305024	360682	161995	205153	258553
	P02766	TTHY	Transthyretin	Homo sapiens	514130	511459	536442	998023	1.06338e+06	935980	439637	514178	565866	448607	422984	406302	314605	372621	380531	4.65462e+06	5.02339e+06	4.28852e+06	320041	342354	322923	801350	794118	692441	374356	374454	389297	632729	643164	647904	927536	931510	889691	153314	166002	159735	423050	395918	430683	423128	422325	390185	293664	281688	270608
	P02768	ALBU	Serum albumin	Homo sapiens	2.71214e+07	2.54772e+07	2.52193e+07	1.84597e+08	1.98032e+08	1.98334e+08	9.48338e+07	8.34699e+07	8.42351e+07	3.57893e+07	3.57538e+07	3.81514e+07	7.86786e+07	8.19976e+07	8.57616e+07	1.87973e+08	2.00965e+08	1.93507e+08	7.30818e+07	7.00237e+07	7.81369e+07	2.90043e+07	3.24906e+07	3.29201e+07	1.99313e+07	2.00096e+07	2.19337e+07	3.01622e+07	3.12899e+07	3.3122e+07	5.17396e+07	5.14824e+07	5.50942e+07	2.0362e+06	2.08762e+06	2.20274e+06	5.98504e+06	6.28982e+06	7.07843e+06	4.60418e+07	4.74393e+07	5.07434e+07	2.47649e+07	2.51563e+07	2.74933e+07
	P02774	VTDB	Vitamin D-binding protein	Homo sapiens	460276	447136	423417	2.10814e+06	2.15453e+06	2.19076e+06	1.25293e+06	1.3406e+06	1.32217e+06	366948	370561	407515	580807	676721	683428	1.55844e+06	1.56261e+06	1.46273e+06	1.02022e+06	1.04583e+06	1.14869e+06	540282	591771	486788	314591	319517	357913	300189	306363	331677	663285	644981	710550	83075.8	69760.1	93142	113089	169054	118737	656339	661975	732539	204743	259526	222561
	P02787	TRFE	Serotransferrin	Homo sapiens	1.16116e+06	1.48246e+06	1.49939e+06	3.04952e+06	3.07762e+06	2.92341e+06	4.80702e+06	4.18922e+06	4.36011e+06	989021	1.0297e+06	1.03844e+06	2.4676e+06	2.87865e+06	3.00623e+06	4.2709e+06	4.6019e+06	4.42606e+06	2.79436e+06	2.72262e+06	2.85803e+06	2.13851e+06	2.23771e+06	2.21151e+06	418949	387024	409120	1.04791e+06	1.04646e+06	995824	1.87617e+06	1.88564e+06	1.86953e+06	32690.2	97137	36437.8	94829.6	93401.1	104487	1.00377e+06	986426	1.04731e+06	919765	906239	922811
	P02788	TRFL	Lactotransferrin	Homo sapiens	108421	193945	122253	140497	129858	189980	154949	86667.2	167857	36812.9	139338	89876.5	151219	152785	139872	87128.4	97373	64350.7	65988.5	153849	125251	157121	158271	165909	56028.8	71126.5	67936.8	72056.7	88299.4	88621.6	834636	797721	892310	77928.8	69032.7	72119.4	27397.1	26556.1	21689.1	27542.5	41503.6	49244.7	311900	317449	322929
	P02790	HEMO	Hemopexin	Homo sapiens	939423	1.04015e+06	1.01194e+06	2.18778e+06	2.53916e+06	2.46735e+06	1.96758e+06	2.02916e+06	2.0857e+06	779903	785711	830166	1.1874e+06	1.17274e+06	1.07595e+06	2.74878e+06	2.73697e+06	2.57264e+06	1.80056e+06	2.14044e+06	2.11758e+06	1.48338e+06	1.5778e+06	1.46992e+06	360277	374806	382882	573405	630022	634592	1.387e+06	1.38532e+06	1.41259e+06	115284	112837	135690	276478	224565	253352	832857	846759	858819	699693	742185	752026
	P02792	FRIL	Ferritin light chain	Homo sapiens	90766.4	117559	78143.9	106078	92035.5	103309	125953	118835	113120	154075	137902	127649	121064	119988	53260.1	393295	401723	347518	384805	336395	270795	229416	218634	233789	90057.1	65441.9	84904.3	155738	171935	161390	313730	299633	294355	220316	223734	220597	75281.2	78993.1	70382.2	119371	114328	118296	259850	247924	227403
	P02794	FRIH	Ferritin heavy chain	Homo sapiens	298838	326505	202081	682220	561576	526001	506942	523086	528448	695172	719106	703793	505542	444254	451834	305701	334587	359255	244012	325062	322672	617386	697362	651567	808039	800239	817922	981749	944995	983746	439145	428984	457364	1.60727e+06	1.63993e+06	1.55959e+06	941559	1.02156e+06	1.13264e+06	1.19021e+06	1.20972e+06	1.23298e+06	359549	378981	415058
	P03928	ATP8	ATP synthase protein 8	Homo sapiens	404484	350725	390019	595917	449936	708037	346139	360995	409631	220168	145870	95171.3	345110	410231	317274	96539.4	82976.2	80391.1	36670.9	67942.7	95491.9	161637	150651	184344	158278	135151	169455	225457	225393	226828	288119	201537	276869	1.02837e+06	872220	1.10284e+06	16459.3	15254.5	11184	120336	118940	134590	75960.1	81126.2	97829.7
	P04003	C4BPA	C4b-binding protein alpha chain	Homo sapiens	146536	108891	151863	213093	185113	95541.6	144188	151294	112778	44224.1	66491.9	90054.8	88961.4	206776	307927	96657.9	248020	200712	214398	231399	241526	108075	139872	110850	645377	645237	712045	91483.9	125781	330489	151080	159032	173579	11733.3	39086.4	32441.2	23704.6	25842.6	123915	1.56185e+06	42760.6	54957.9	110421	98443.8	125334
	P04004	VTNC	Vitronectin	Homo sapiens	481323	543186	491391	2.80898e+06	2.64493e+06	2.84955e+06	1.18809e+06	1.24819e+06	269207	165441	240960	203807	563372	587357	313859	2.92807e+06	3.22028e+06	3.18386e+06	2.27463e+06	2.24731e+06	2.60158e+06	411264	359170	390624	124428	121455	147528	198788	281233	247873	610623	595188	611797	54522.1	48209	61028.9	81295.3	100278	139890	152372	161349	165274	389390	329287	336055
	P04040	CATA	Catalase	Homo sapiens	200088	144375	138738	99389.8	121850	109056	303366	293844	297875	88521.8	96611.1	127211	185003	145598	170601	186293	289743	307756	547784	1.26627e+06	554354	297662	290267	260498	109134	109658	105709	85465.2	91874.4	76523.1	500305	491134	487153	42095.4	35045.7	19396.8	47794.3	46446.3	61467.5	93030.8	95195.6	78071.5	198000	169093	178838
	P04075	ALDOA	Fructose-bisphosphate aldolase A	Homo sapiens	2.49401e+06	2.31492e+06	2.30573e+06	1.94928e+06	2.01923e+06	1.79492e+06	3.85968e+06	3.85001e+06	3.90226e+06	3.13486e+06	3.1523e+06	3.1601e+06	1.93258e+06	2.1365e+06	2.2053e+06	3.06281e+06	3.22255e+06	3.21025e+06	2.79039e+06	2.72351e+06	2.90944e+06	5.87689e+06	5.92479e+06	5.36277e+06	1.41746e+06	1.39555e+06	1.45184e+06	3.87202e+06	3.99571e+06	3.97114e+06	3.70725e+06	3.7112e+06	3.76996e+06	288369	306304	297397	787411	769091	833926	2.18939e+06	2.25417e+06	2.222e+06	4.7544e+06	4.84289e+06	4.89763e+06
	P04080	CYTB	Cystatin-B	Homo sapiens	116450	108679	95192	56459.2	112837	72060.2	57080.6	34630	37760.6	90533.1	96109.5	84886.9	163251	118948	118731	39469.5	38244.2	51392.2	37821.1	24681.6	56204.4	66956.8	51010.6	57497.8	117552	104690	122123	152625	182087	196800	51001.9	46226.7	32538.3	17768.4	14543.8	13092.9	223949	222915	255356	186184	182545	207434	69733.2	68609.2	71822.8
	P04083	ANXA1	Annexin A1	Homo sapiens	371874	383971	372004	467809	661133	494241	322109	344297	395413	347886	354430	408532	286850	460087	469017	623731	674743	655974	586811	583965	445874	312955	358779	342052	341365	352169	374105	494996	494158	473256	963512	936172	916835	703390	689863	740283	90914.6	73635.2	96983.2	249831	235845	257959	520014	511368	524336
	P04114	APOB	Apolipoprotein B-100	Homo sapiens	195201	195495	33633.4	36623.6	18777	67041.5	127579	127196	130192	23363.3	141966	148734	120193	42194.3	43764	58463.6	69864.1	82844.1	68064.4	71159.6	42905.1	106700	85173.3	146605	15183	17067.4	19275.3	39146.6	34178.7	42417.5	58322	34422.2	49456.9	11499.5	16494.1	30711.6	29506	21675.2	13076.6	39425.6	19411	44492.5	61822.3	52478.6	75123.2
	P04179	SODM	Superoxide dismutase [Mn], mitochondrial	Homo sapiens	2.27737e+06	2.29398e+06	2.31284e+06	802049	790038	749785	1.33704e+06	1.38464e+06	1.4787e+06	1.76791e+06	1.83926e+06	1.75122e+06	677172	668436	611994	790457	794639	813943	740331	664653	757276	1.896e+06	1.82031e+06	1.67762e+06	618556	606664	600789	1.56074e+06	1.53469e+06	1.4725e+06	1.34019e+06	1.30016e+06	1.26101e+06	602958	621523	627564	484657	460803	408747	734925	756096	719715	2.08634e+06	2.11059e+06	1.97313e+06
	P04217	A1BG	Alpha-1B-glycoprotein	Homo sapiens	188198	187719	171171	623841	498365	457322	498923	498740	507797	161492	115656	151957	259942	289756	122304	892254	203610	223644	83327.3	83752.8	72718.8	294982	359366	294226	96415.1	78299	118958	195612	166185	178932	823726	293279	228456	124339	97893.6	51370.2	68898.4	159706	133549	207850	544811	200323	501792	178523	129560
	P04259	K2C6B	Keratin, type II cytoskeletal 6B	Homo sapiens	119146	82578.1	97679.8	538676	429233	634394	170746	105515	197653	185690	209137	190581	623653	710876	863830	142558	364856	325127	483379	285018	305251	715366	803897	877190	6.08189e+06	6.49807e+06	7.31235e+06	670959	730020	816609	325615	296744	372198	87278	93109.2	99012.7	112660	93103	148252	164611	152598	102441	93752.8	127598	80348.9
	P04264	K2C1	Keratin, type II cytoskeletal 1	Homo sapiens	803621	861131	756788	7.89476e+06	7.4398e+06	8.00191e+06	5.23261e+06	5.37598e+06	5.35159e+06	2.21482e+06	2.27198e+06	2.32731e+06	1.16866e+07	1.16622e+07	1.21135e+07	2.78907e+06	3.01884e+06	2.87539e+06	1.04257e+07	1.02455e+07	1.1249e+07	8.82669e+06	8.7651e+06	8.88969e+06	6.99483e+07	6.88887e+07	7.17922e+07	1.26227e+07	1.28733e+07	1.30237e+07	5.52492e+06	5.6921e+06	5.83382e+06	6.94547e+06	7.00751e+06	6.82858e+06	7.88884e+06	7.86622e+06	8.2758e+06	4.61533e+06	4.52846e+06	4.67582e+06	2.79178e+06	2.80254e+06	2.8146e+06
	P04271	S100B	Protein S100-B	Homo sapiens	50090.5	27845.1	21218.5	76850	38429.6	36565.1	21385.9	40675.8	19321.6	49259.5	18535.7	21705.5	28720.4	16338.4	23268.4	37097.4	234108	20562.3	38074	50103.3	40247	31343.7	18864.3	38290.8	29210.7	17231.5	30302.7	103475	97229.5	103521	55880.2	56732.6	63181.7	127369	132341	127877	88713.1	82233.4	75566.2	22485.7	23700.8	24060.9	20989.2	14901.3	13182.6
	P04275	VWF	von Willebrand factor	Homo sapiens	64500.1	81587.5	60546.6	154539	80953.3	164949	94313.5	131004	75047.2	36886.1	32030.6	41484.3	157817	91470.9	129076	62471	55968.9	46020.1	55617.8	73643.5	56096.2	76039.6	88891.8	52655.9	25739	23535	17864.2	47008.3	49100.2	61049.7	91844.1	99736.6	110480	36405.1	16990.9	52978.6	12970.1	87893.4	18329.8	23368.4	24753.8	31826.8	73700.9	65073.4	75740.4
	P04406	G3P	Glyceraldehyde-3-phosphate dehydrogenase	Homo sapiens	1.41475e+07	1.47901e+07	1.49646e+07	2.10043e+06	2.07313e+06	2.20794e+06	9.16479e+06	8.90615e+06	8.71518e+06	8.40661e+06	8.62017e+06	7.62657e+06	2.55201e+06	2.4605e+06	2.17358e+06	5.47188e+06	5.5301e+06	5.20665e+06	7.84142e+06	7.54998e+06	7.59527e+06	7.09255e+06	6.93157e+06	6.08543e+06	1.28645e+06	1.1082e+06	1.03903e+06	4.29529e+06	4.01804e+06	3.76872e+06	6.06217e+06	5.87994e+06	5.50096e+06	333423	350540	339017	367699	401249	368142	1.37406e+06	1.15135e+06	1.19344e+06	6.75057e+06	6.5321e+06	5.67044e+06
	P04632	CPNS1	Calpain small subunit 1	Homo sapiens	452787	478782	478086	438846	639817	733317	378191	470749	450137	432651	437455	435027	417130	428913	470361	478731	454817	448791	465001	471468	541006	330165	397235	378269	230859	264837	285123	331775	320351	290930	319798	369939	262546	148045	178727	158417	121929	162273	169565	201066	204897	218327	387101	358782	416430
	P04792	HSPB1	Heat shock protein beta-1	Homo sapiens	7.48248e+06	7.91217e+06	7.95568e+06	6.34821e+06	6.82974e+06	5.93226e+06	5.91016e+06	5.99269e+06	5.83678e+06	6.61916e+06	6.65755e+06	6.54353e+06	3.3295e+06	3.35915e+06	3.48055e+06	1.87062e+06	1.92579e+06	1.8939e+06	1.66924e+06	1.65097e+06	1.69505e+06	9.25748e+06	9.26534e+06	1.01095e+07	2.78184e+06	2.80019e+06	3.00743e+06	5.47539e+06	5.65821e+06	5.93032e+06	5.61863e+06	5.6839e+06	5.80121e+06	2.85806e+06	2.88939e+06	3.0518e+06	1.11112e+06	1.1616e+06	1.24162e+06	2.89719e+06	2.90038e+06	2.98156e+06	1.33122e+07	1.34139e+07	1.33044e+07
	P04843	RPN1	Dolichyl-diphosphooligosaccharide--protein glycosyltransferase subunit 1	Homo sapiens	306031	316139	326674	52318.6	50759.8	103745	52857.6	32786.4	84187.8	58067.7	31402.6	38487.1	64688.4	64645.3	75906.2	79782	64890.3	52655.5	46279.7	62217.4	78929.7	66097	43485.3	91588.3	20889.2	29715.1	23623.1	55064.5	49311.7	56170	79838.7	126343	117685	16879.8	12522	16332.8	21575.6	16698.4	17981.8	30658.8	22649.2	30582.6	20791.5	18402.4	35933.4
	P04844	RPN2	Dolichyl-diphosphooligosaccharide--protein glycosyltransferase subunit 2	Homo sapiens	16289	21149.2	23955.3	37594.2	66708	194444	17451.5	11891.8	15370.5	10404.7	14679.1	24274.8	40012.8	37721.3	174436	11872.4	26410.1	15064.6	11451.6	28450.7	10029.7	30143.3	24606.3	26066.4	8270.53	6225.59	29930.7	43273.3	38452.1	30461.5	48047.3	46161	30447.9	12880.5	10284.6	14448.1	14269.5	23776.9	8708.49	26400.5	17323.8	9676.26	13412.8	13327.5	13713.8
	P04899	GNAI2	Guanine nucleotide-binding protein G(i) subunit alpha-2	Homo sapiens	101267	80743.2	97117.9	186046	561714	118549	141274	335224	408585	307175	59690	89137.7	155882	138626	182358	84262.8	97485.5	98742.9	118915	85410.3	101191	139793	126772	106213	34203.1	60438.8	27679.3	122145	107886	109599	212481	222055	198801	35266.5	36107.2	49863.8	26586.8	27783.9	32038.6	87833.9	81675.2	53721.6	84621.1	96442.6	122200
	P04921	GLPC	Glycophorin-C	Homo sapiens	22178.7	19691	4536.04	13092.6	15348.5	7129.5	42851.4	40397.8	3915.68	17725.9	10446.2	16816	6089.14	5737.75	5936.57	23443.8	27738.5	24912.5	29071.3	4949.38	8968.67	10759.1	11913.4	4990.64	11621.3	14712.4	14461.9	21806.9	24165.6	5437	3144.71	13188.3	5681.71	244374	227753	247574	3319.69	2636.7	25741.7	18714.4	22776.5	26403.5	12593.4	2482.06	5409.78
	P05026	AT1B1	Sodium/potassium-transporting ATPase subunit beta-1	Homo sapiens	138397	128875	112702	101717	12512.8	84998.3	77078.7	69802.4	69986.2	88147.6	98379.4	106434	129963	119869	121958	83936.7	69825.9	67065.5	96948.3	78830.4	102810	57045.2	54541.8	59584.9	25100.6	27619.8	30371.8	51487.7	55833.5	61430.3	86993.9	87616.8	88825.9	10682.5	10426.4	9516.55	18188.3	17031.4	20279.1	50239.3	55719.8	53166.8	69399.3	75049.6	74903.3
	P05089	ARGI1	Arginase-1	Homo sapiens	15752.8	15101.5	51576.3	94473.2	79458.4	24463.1	44534.5	44516.5	43839.9	18088.1	17938.6	31951.4	54882.5	33875.8	39955.2	38638.3	64684.6	23011.9	18927.7	52918.1	35055.8	148644	28374	179309	240542	227530	243395	271153	296155	292710	151275	135112	156194	60213.5	63804.6	66908.1	117240	133041	122089	112367	109502	117736	17831.7	20024.6	68710.7
	P05090	APOD	Apolipoprotein D	Homo sapiens	3850.14	10048.7	5588.93	184759	53984.8	113299	27221.7	13080.2	51069.4	27402.5	24700.5	20811.9	23729.2	54396.3	102662	100610	12392.9	106782	48224.9	48257.3	113047	16020.2	28476.8	38650.7	19290	12672.1	20977.2	18265.3	17680.6	23853.6	38366.8	34877.5	39059.2	13454	10927.8	13348.1	15428	32142.3	20670	20673.4	34661.8	30180	21229.6	17080.6	14710
	P05091	ALDH2	Aldehyde dehydrogenase, mitochondrial	Homo sapiens	1.95871e+06	2.03645e+06	1.41185e+06	1.12834e+06	1.11612e+06	880215	1.78787e+06	1.79305e+06	1.81446e+06	1.2156e+06	1.13879e+06	1.23867e+06	764567	908442	918537	1.10578e+06	1.18758e+06	1.15789e+06	1.63566e+06	1.57025e+06	1.60365e+06	1.59579e+06	1.73949e+06	1.44219e+06	255185	258063	253555	1.17268e+06	1.1773e+06	1.25754e+06	1.62718e+06	1.65811e+06	1.72399e+06	183722	196094	195015	211159	95811.6	119574	821003	825384	761970	2.29665e+06	2.32885e+06	2.25802e+06
	P05109	S10A8	Protein S100-A8	Homo sapiens	267827	219460	348028	604710	286744	1.34459e+06	283867	321947	404128	206671	245049	157941	1.85934e+06	200260	1.63428e+06	1.38968e+06	432824	271986	2.03924e+06	1.86035e+06	1.8836e+06	594124	637006	678152	608275	616603	696565	490566	526000	565907	1.02454e+06	964308	1.59185e+06	4.41634e+06	4.00228e+06	4.78882e+06	923655	925308	1.03886e+06	628857	439776	758296	1.30531e+06	1.25918e+06	1.47545e+06
	P05141	ADT2	ADP/ATP translocase 2	Homo sapiens	438864	440064	290131	698203	844302	812625	342371	366935	362503	200029	156527	207779	463566	403626	450868	203924	215809	135470	192515	241697	226460	173936	194259	109288	52997.4	53217.6	78168.2	429101	458700	434761	582661	591799	605761	317629	19906.2	17198.5	20313.9	15919	17691.7	213793	56650.5	55293.2	101244	177778	102516
	P05155	IC1	Plasma protease C1 inhibitor	Homo sapiens	161158	152598	160761	597536	497452	453447	529251	587475	580795	149172	161795	143948	140226	123853	174454	417824	427588	405040	473358	467109	445229	294715	307702	283933	159962	153504	170194	243518	243702	255026	349614	327076	363999	112952	126582	125479	95612.9	98606.2	104127	248643	254835	260183	140806	143319	139993
	P05156	CFAI	Complement factor I	Homo sapiens	19581.8	19684.7	28211.5	26102.8	47699.2	20881.7	43721.6	38150.9	47846.7	8422.94	11736.7	12933.4	24519.5	12826.9	41680.1	26168.4	20152.4	20265.3	16132.9	20247.3	8155.55	29774	28928.4	25129.5	14904.3	16279.9	13796.6	19235.5	22910.1	21679.8	22472.9	23063.2	33382.9	7532.97	6317.11	6751.5	11013.4	5578.55	15152.4	21269.8	22409.5	25034.3	10369.4	13473.8	9940.57
	P05164	PERM	Myeloperoxidase	Homo sapiens	124315	77866.8	76746.1	81090.1	123955	115624	65636.9	111421	40719.7	48756.4	52174.7	30288.2	100950	55540.1	113347	42447.1	73934.4	61664.4	47034.3	57733	67907.4	55952.5	49972.1	57973.3	15196.7	21981.5	27805.9	28315.3	29980.7	18765.5	327395	273046	320303	987937	1.03753e+06	1.00449e+06	36437.6	33868.2	40525	50514.8	43445.3	41577.1	239523	256303	252294
	P05165	PCCA	Propionyl-CoA carboxylase alpha chain, mitochondrial	Homo sapiens	32497.9	27353.8	32365.2	54645.8	34720.7	37984.8	33320.1	84015.8	35598.5	10522.1	14427.1	23274.3	31286	84082.3	52305.6	44707.1	39230.6	36498	59265.3	48705.2	33148.8	39391.3	36394.3	80259.4	33009.7	37550	11866.8	29954.6	39678.9	38299	72077.4	73065	66602.2	4093.93	31771.7	4562.28	25510.4	25798.7	24459.1	25524.6	36182.6	22246.5	28049.3	159325	48947.1
	P05198	IF2A	Eukaryotic translation initiation factor 2 subunit 1	Homo sapiens	4679.91	95513.7	105092	476168	449765	145698	28828.8	33461.5	35373.7	301149	15464.6	2829.18	30052.7	32329.8	283152	60335.1	33896	40734.3	46697	36128.7	60601.2	27603.9	25257.2	29750	21592.3	15446.7	24240.5	38366.2	38807.9	46886.9	45626.9	41296.3	47421.6	1429.99	1537.03	1962.54	4789.13	3841.18	8924.01	26823.1	26020.5	30064.1	33474.3	41227.9	45263.6
	P05386	RLA1	60S acidic ribosomal protein P1	Homo sapiens	149850	190312	78741.8	45126.8	27289.5	32738.4	138994	136715	139011	137679	125284	131879	36137.7	48320.2	23338.8	59308.5	37479.9	45305.7	32692.4	64590.7	46559.8	307771	229316	202469	295050	176972	260884	335814	315887	330397	174347	110881	187499	1.19566e+06	1.22899e+06	1.2009e+06	451088	387654	423728	363981	352498	338825	128986	126253	140642
	P05387	RLA2	60S acidic ribosomal protein P2	Homo sapiens	85423.9	79126.6	79756.6	310842	385144	329710	50196.6	89262.5	56131.7	69470.9	75224.2	105949	611625	564608	586578	14123.1	27586.8	20026.1	42007.3	61741.5	31116	123786	118790	102741	159339	152863	175578	294521	291497	305615	32263.7	48694.3	48016.4	513505	537468	459919	216470	223667	236456	158464	159111	171167	40050.9	45243.8	56215.1
	P05388	RLA0	60S acidic ribosomal protein P0	Homo sapiens	203506	202538	200491	310961	393579	407379	237462	228649	261885	141611	100076	379838	291358	179779	251443	208648	316464	305481	281653	392461	326109	259720	237990	280898	44602.2	56692.8	80470	288773	354345	350556	254970	259433	288850	36081.9	40014.6	39191.9	35722.4	36628	43853.1	174550	165647	202649	356732	354522	384046
	P05413	FABPH	Fatty acid-binding protein, heart	Homo sapiens	1.20686e+07	6.82892e+06	1.03845e+07	9.67904e+06	9.98445e+06	9.84745e+06	6.47762e+06	6.32904e+06	6.5976e+06	1.80615e+07	1.75442e+07	1.85657e+07	5.95245e+06	5.98462e+06	6.23789e+06	9.00912e+06	9.34166e+06	9.42009e+06	1.08421e+07	1.06689e+07	1.13938e+07	5.54325e+06	6.48942e+06	6.5025e+06	8.66997e+06	8.2769e+06	9.09715e+06	7.37714e+06	8.16542e+06	8.33475e+06	2.36778e+06	2.53167e+06	2.36157e+06	191599	188275	165584	1.884e+07	1.96929e+07	2.18348e+07	7.70939e+06	7.78229e+06	7.84439e+06	1.33855e+07	1.35053e+07	1.35304e+07
	P05496	AT5G1	ATP synthase F(0) complex subunit C1, mitochondrial	Homo sapiens	631867	630411	704366	91167.1	82978.6	62459.7	22905.2	4113.21	42092.5	25655.6	22863.2	16696.7	19126.1	18384.9	15240	6374.57	8355.96	8049.74	13765	12249	12613	27136.6	15485.2	69310.4	21555.5	24415.6	9794.11	58654.9	113660	117435	110771	126596	4660.8	2371.8	10462.7	5796.71	13803.6	33756.2	35318.9	301457	38897.1	37877.3	181087	215856	175641
	P05546	HEP2	Heparin cofactor 2	Homo sapiens	37761.9	34899.8	36947.7	197512	283893	166061	71446.5	90531	67919.8	80052.8	105876	52216.6	109051	130666	185008	93967.6	167394	175720	60853.2	145191	83812.7	51097.3	68154.2	72205.1	28173.4	26148.3	22421.3	51541.6	37717.8	37966.8	131683	141900	135087	43568.3	21395.6	45437.9	48798.3	12008.8	58339	32278.5	43209.5	50770.4	58268.4	50664.9	48378.4
	P05556	ITB1	Integrin beta-1	Homo sapiens	241792	240142	233241	231871	207992	250330	248367	233637	252203	223300	228402	232719	244669	279012	206630	247537	269312	245606	269809	295159	254521	494962	555489	551201	302483	327637	350129	490568	495545	547603	392059	550992	406146	280839	292542	309289	326941	325936	364016	350052	342260	278356	874517	884387	924627
	P05787	K2C8	Keratin, type II cytoskeletal 8	Homo sapiens	87957.7	153245	90964.9	285487	774300	178264	117215	121206	122791	78660.7	61923.9	107745	211638	266966	215295	179370	114002	227810	163650	165050	137216	158157	153596	128120	44202.8	44038.2	58253.6	477787	505843	524733	2.27749e+06	2.30593e+06	2.43225e+06	536698	572451	616350	420935	391252	54988	111234	114223	128989	57598.4	51799.9	83265.9
	P05976	MYL1	Myosin light chain 1/3, skeletal muscle isoform	Homo sapiens	59051.5	95906.9	81437.4	134270	96013.8	139018	49422.3	62970.1	53379.8	47723.9	109455	62739	234250	55759.9	181208	62121.1	56960.3	53082.7	70561.5	70768.3	72270.6	64654	80205.9	83970.6	64063.9	39070	45680.7	35820.7	28099.1	110647	73629.9	71541.2	69310.5	48423.1	74027.6	67680.9	76824.2	142159	151140	28718.2	16837.4	23518.7	60037.4	67577.7	38452.1
	P06312	KV401	Immunoglobulin kappa variable 4-1	Homo sapiens	89982.8	96178.9	54823.7	395130	380439	274566	50091.1	52383.7	61341.1	69810.8	72743.2	69643.1	17859.4	48133.2	62448.7	218598	211267	204415	84531.3	84939.1	63147.2	230099	234898	255102	46110.3	56904.4	55865.2	112626	131363	129917	209030	213644	221221	10457.5	8326.88	5688.06	397084	16310	510446	75962.4	76012.5	74684.2	135404	139500	119684
	P06396	GELS	Gelsolin	Homo sapiens	336122	293160	279544	1.17909e+06	1.01327e+06	1.13357e+06	582126	576010	581547	689568	678388	821832	1.52187e+06	1.67182e+06	2.00368e+06	2.22297e+06	2.51405e+06	2.51975e+06	2.24575e+06	2.22103e+06	2.42498e+06	2.30445e+06	549963	577136	114273	137908	181213	128548	1.58114e+06	191447	468050	519008	666100	86023.3	82960.8	115253	140434	110436	176945	143415	194154	1.58708e+06	1.19671e+06	1.2918e+06	1.06311e+06
	P06576	ATPB	ATP synthase subunit beta, mitochondrial	Homo sapiens	7.23779e+07	6.53185e+07	6.46997e+07	5.57139e+07	5.73299e+07	5.67575e+07	6.56471e+07	6.00034e+07	6.04338e+07	5.23171e+07	5.35771e+07	5.29204e+07	3.36625e+07	3.38029e+07	3.55272e+07	4.75388e+07	5.03184e+07	4.90446e+07	5.86862e+07	5.63119e+07	5.96214e+07	4.02711e+07	3.93783e+07	4.05356e+07	1.50386e+07	1.4863e+07	1.5858e+07	3.15346e+07	3.46857e+07	3.43553e+07	3.67363e+07	3.69757e+07	3.73981e+07	1.43158e+06	1.50217e+06	1.52126e+06	5.64078e+06	5.59983e+06	6.3084e+06	2.89273e+07	2.90083e+07	2.9119e+07	6.66319e+07	6.68475e+07	6.76339e+07
	P06702	S10A9	Protein S100-A9	Homo sapiens	146758	304662	279150	104908	117748	123274	252203	273832	284424	109346	69707.4	117050	291134	318803	294797	152603	119223	75153.8	147790	135242	170296	332534	389617	377464	564107	533955	588224	1.62916e+06	1.64582e+06	1.71304e+06	1.00318e+06	1.00229e+06	1.0479e+06	2.38419e+07	2.41637e+07	2.39097e+07	607326	614943	658187	928603	911808	897811	676939	672639	682113
	P06703	S10A6	Protein S100-A6	Homo sapiens	180336	201555	222415	3.03229e+06	3.17878e+06	3.49573e+06	458633	462959	426201	182069	182770	166906	358520	1.20711e+06	613275	217792	578859	440288	665349	661610	675689	342171	275553	420490	269806	332481	521268	356525	317683	363786	194258	215720	334552	2.47772e+06	2.50297e+06	2.7301e+06	356797	430719	473398	260712	256414	371103	150085	186684	186955
	P06727	APOA4	Apolipoprotein A-IV	Homo sapiens	191252	201916	93447.4	543481	553371	702555	299085	196706	184626	193021	322781	239923	285429	443439	462859	920409	811622	928278	1.13193e+06	1.06838e+06	1.05738e+06	151427	206222	142005	345054	369458	417643	196199	191097	249190	198459	190336	233729	174597	208639	206756	383732	386957	450097	429378	424989	477778	156405	173689	193509
	P06732	KCRM	Creatine kinase M-type	Homo sapiens	1.87546e+07	1.80938e+07	1.80837e+07	8.55664e+06	8.24254e+06	8.35628e+06	1.64609e+07	1.6341e+07	1.55641e+07	1.5942e+07	1.56133e+07	1.58586e+07	9.19511e+06	9.3188e+06	9.37076e+06	2.09155e+07	2.11986e+07	2.06929e+07	2.28315e+07	2.24128e+07	2.0876e+07	2.26854e+07	2.27687e+07	2.28266e+07	9.94989e+06	1.01393e+07	1.03221e+07	1.595e+07	1.68772e+07	1.69215e+07	1.74376e+07	1.75299e+07	1.76549e+07	1.37041e+06	1.42892e+06	1.48807e+06	2.42475e+06	2.52255e+06	2.77925e+06	1.5982e+07	1.62801e+07	1.62102e+07	2.55379e+07	2.54271e+07	2.52206e+07
	P06733	ENOA	Alpha-enolase	Homo sapiens	1.31727e+06	1.39277e+06	1.33473e+06	288574	221787	244659	964027	956498	1.00497e+06	1.05951e+06	971411	868207	286822	251573	291844	560971	602012	586930	1.17424e+06	1.14789e+06	1.05991e+06	1.31882e+06	1.40014e+06	1.30541e+06	450964	461244	452920	1.05892e+06	1.04411e+06	1.05452e+06	1.32227e+06	1.3187e+06	1.27689e+06	117711	144762	96986.1	146150	136263	186691	457842	473239	419174	1.37433e+06	1.37935e+06	1.3051e+06
	P06737	PYGL	Glycogen phosphorylase, liver form	Homo sapiens	42769	62600	10850.1	775134	803905	871031	75649.3	94721.6	77451.9	297644	357587	385346	121496	830277	60595.4	73193.7	102257	112555	156316	150565	175786	17351.9	6693.61	18290	19133.1	32160.3	18419.7	19939.5	25736.4	9283.57	45162.9	58382.3	49877.8	4543.55	4258.97	10145.6	12061.1	26063.9	11084.9	13661.3	7553.78	8488.62	27146.5	44281.6	56982.2
	P06744	G6PI	Glucose-6-phosphate isomerase	Homo sapiens	620278	585090	577889	1.36928e+06	1.33377e+06	1.30857e+06	747141	803482	799252	362712	373000	374274	1.80296e+06	1.80619e+06	1.87479e+06	973167	1.04688e+06	995654	1.10208e+06	1.04995e+06	1.07516e+06	670065	612432	614900	236726	270262	279037	728563	1.14249e+06	820534	1.20297e+06	1.13297e+06	1.1843e+06	114644	102545	72972.9	72631.1	77362.2	77518.2	569510	439832	447404	448576	442320	484920
	P06748	NPM	Nucleophosmin	Homo sapiens	249321	253606	260974	48611.6	36703	45373.5	115466	117337	113823	88035	93851.3	66713	31785.4	26629.7	22491.6	22654.9	25559.2	23004.4	44827.4	61208.5	38547.4	546622	556292	553158	187697	185514	190212	531455	520071	513567	196266	202428	202287	81928.4	84369.3	78613.1	127893	140723	126277	226428	216125	209414	101758	109163	93001.8
	P06753	TPM3	Tropomyosin alpha-3 chain	Homo sapiens	413567	433331	418573	171138	224369	263920	136626	145806	132005	427070	445340	427701	911408	971365	969162	1.05453e+06	1.05478e+06	925451	915308	827373	859784	796121	712368	655732	382120	393514	183225	192332	158290	137777	95295.4	106203	106829	139205	137207	159758	399708	367741	416517	120532	137023	120912	86837.4	100456	67422.3
	P06899	H2B1J	Histone H2B type 1-J	Homo sapiens	1718.25	304.333	2212.97	17714.2	24569.8	12649.1	1093.77	639.472	3885.15	1560.28	491.265	2870.8	8834.18	16021.3	13535.8	1499.52	23094.4	9099.44	1449.83	2321.61	6874.37	1526.96	2976.06	2161.82	1504.37	2421.09	3791.72	31149.5	27680.9	43739.6	407.116	1352.17	838.568	891.571	312.024	748.2	416.2	316.923	2814.53	1225.17	2694.14	2042.9	506.637	2201.35	5897.8
	P07099	HYEP	Epoxide hydrolase 1	Homo sapiens	86883	169088	130574	70117.2	97306.4	73222.5	77892.2	92899.7	67967.7	69520.3	270220	45234.5	389956	162656	162634	106221	69694.9	344691	74673.3	69417.9	157820	30269	148143	57341.6	53048.4	60284.3	102650	99999.7	59903.6	42603.7	133497	146960	170019	27298.9	79549.4	94163.5	144776	70114.2	68994.5	87435	45878.1	35120.7	90694.9	84540.5	72299.6
	P07108	ACBP	Acyl-CoA-binding protein	Homo sapiens	150611	207431	149470	2.36596e+06	1.46451e+06	2.34051e+06	92913.6	126833	97720.7	278109	205817	318607	2.00017e+06	1.91539e+06	1.93298e+06	262367	313819	283844	324343	272271	304985	118578	112369	108604	549087	507609	601780	330258	357487	376570	250296	237855	265005	403145	429609	377774	560351	654470	730029	611713	611344	643045	206803	201715	204277
	P07195	LDHB	L-lactate dehydrogenase B chain	Homo sapiens	2.91142e+06	3.22191e+06	3.08955e+06	1.13252e+06	1.19955e+06	1.13582e+06	1.83405e+06	2.03719e+06	1.8174e+06	828487	793981	565776	723966	755433	740363	1.32081e+06	1.38616e+06	1.3492e+06	1.67417e+06	1.92784e+06	1.59179e+06	3.37155e+06	3.59211e+06	3.15697e+06	525602	496686	513664	1.84299e+06	1.79183e+06	1.69413e+06	2.05208e+06	1.97131e+06	1.87496e+06	149279	381055	147292	162064	196869	169827	868018	844796	784119	1.89473e+06	1.82486e+06	1.64151e+06
	P07237	PDIA1	Protein disulfide-isomerase	Homo sapiens	941565	983979	935756	490831	663303	470493	778403	770046	780721	940464	921087	910866	466428	472957	400415	727032	751494	784566	1.03247e+06	1.00523e+06	967930	1.36803e+06	1.3795e+06	1.3828e+06	420478	413543	440042	1.08513e+06	1.11823e+06	1.16541e+06	752409	787740	765590	95566.7	110617	68464.7	325983	317646	305486	1.05646e+06	1.0763e+06	1.03889e+06	1.39226e+06	1.38039e+06	1.35889e+06
	P07339	CATD	Cathepsin D	Homo sapiens	3.81756e+06	3.61895e+06	3.56102e+06	9.78709e+06	8.88797e+06	9.31162e+06	3.00706e+06	3.03191e+06	3.07653e+06	4.39985e+06	4.61959e+06	4.57777e+06	2.58562e+06	2.66549e+06	2.72438e+06	4.48423e+06	4.58916e+06	4.48652e+06	6.5378e+06	5.93483e+06	5.75512e+06	4.23989e+06	4.45882e+06	4.10946e+06	999046	1.02455e+06	1.18328e+06	2.96311e+06	2.92934e+06	3.24367e+06	3.25827e+06	3.30056e+06	3.4897e+06	201703	230093	247852	945718	914348	1.16595e+06	1.93267e+06	2.02254e+06	1.96994e+06	6.3153e+06	6.39208e+06	6.87202e+06
	P07355	ANXA2	Annexin A2	Homo sapiens	863869	870105	831692	1.42827e+06	1.42451e+06	1.54175e+06	1.33153e+06	1.37187e+06	1.425e+06	663040	676734	648093	819289	808023	882463	1.57069e+06	1.64379e+06	1.65033e+06	1.38461e+06	1.39762e+06	1.39127e+06	1.25686e+06	1.26311e+06	1.38645e+06	703354	730981	645671	1.94714e+06	1.82862e+06	1.84657e+06	3.59745e+06	3.52596e+06	3.45845e+06	393824	355479	360197	196407	165278	157797	834537	846195	832699	1.96938e+06	2.0028e+06	1.97287e+06
	P07437	TBB5	Tubulin beta chain	Homo sapiens	236470	208218	51604.6	250844	248890	253450	175389	189711	177150	107642	122624	88648.6	154565	37551.7	158188	35008.5	47952.2	32498.3	121307	110174	83631.8	316398	317313	174345	21627.7	28632	40095.8	105682	106544	126346	155151	143564	142559	28077.9	21433	33672.4	15656.6	12662.4	20129.2	57160.7	37714.9	48869.9	125334	122536	115880
	P07451	CAH3	Carbonic anhydrase 3	Homo sapiens	1.39162e+06	1.32778e+06	1.37369e+06	6.67549e+06	6.53845e+06	6.89966e+06	98666.9	92666.2	130417	377300	358493	401480	157751	153962	141336	305992	322177	319347	1.10725e+06	1.12478e+06	1.15945e+06	31553.6	71709.7	70876.6	38340	28606.7	46904.3	20992.3	22270.3	49388.7	77234	78222.3	92683	35921.4	18624.4	24757.6	22255.4	26156.7	67122.5	18698.6	26786.3	15850.6	251445	230424	245399
	P07476	INVO	Involucrin	Homo sapiens	8243.43	10736.6	18855	61745.7	35666.3	24842.4	4080.53	4681.25	7026.94	14275.2	9621.72	9163.66	15020	14500	14794.2	6762.52	15706.2	29638.4	22073.2	19724.8	16519.2	5350.75	4388.55	7838.06	41813.6	41005.3	57187.9	75902.5	84691.6	86637.8	3983.94	4504.66	4134.06	2413.82	3925.37	2308.43	3540.76	1929.49	3663.64	4002.2	4361.72	4363.83	9325.56	3247.38	3377.47
	P07477	TRY1	Trypsin-1	Homo sapiens	7.64973e+06	8.17019e+06	7.88936e+06	9.00265e+06	7.38876e+06	7.26835e+06	2.31969e+06	3.82694e+06	4.12098e+06	1.88935e+07	2.05276e+07	1.83199e+07	4.01411e+06	4.03854e+06	3.34668e+06	6.86053e+06	4.56315e+06	4.51506e+06	9.76334e+06	1.05339e+07	9.37745e+06	819124	1.08223e+06	860279	1.63299e+06	1.72103e+06	1.87411e+06	938026	701422	818366	2.34178e+06	2.09341e+06	2.4738e+06	3.33616e+06	3.42455e+06	4.13834e+06	7.72541e+06	8.40783e+06	7.51516e+06	969630	985446	960584	1.09181e+06	766857	752648
	P07585	PGS2	Decorin	Homo sapiens	865428	875491	866967	3.69362e+06	3.66714e+06	3.50706e+06	768542	782379	825782	581637	553874	591989	2.7487e+06	2.94406e+06	3.06541e+06	2.34168e+06	2.47038e+06	2.38415e+06	1.34023e+06	1.29348e+06	1.34789e+06	2.13069e+06	2.14951e+06	2.25399e+06	539180	652645	574296	2.54761e+06	2.59692e+06	2.72175e+06	2.25605e+06	2.25857e+06	2.3695e+06	2.16406e+06	2.31191e+06	2.35836e+06	626480	698141	746170	412792	474887	450486	1.3723e+06	1.30084e+06	1.4113e+06
	P07602	SAP	Prosaposin	Homo sapiens	1.49576e+06	1.82371e+06	1.69202e+06	7.16453e+06	7.37904e+06	7.38402e+06	1.06019e+06	1.08657e+06	1.12289e+06	1.47219e+06	1.56085e+06	1.60893e+06	2.34833e+06	2.35574e+06	2.47587e+06	635171	653291	621409	999887	890049	926929	936646	960597	1.05198e+06	2.1804e+06	2.20948e+06	2.49752e+06	1.50658e+06	1.59561e+06	1.65657e+06	418382	400179	445928	5.92717e+06	6.05933e+06	6.30364e+06	9.66258e+06	9.37917e+06	1.10627e+07	3.06355e+06	3.12448e+06	3.14018e+06	866468	896891	986827
	P07737	PROF1	Profilin-1	Homo sapiens	1.67889e+06	1.61626e+06	1.55775e+06	1.69785e+06	1.74839e+06	1.79731e+06	1.23541e+06	1.2669e+06	1.33081e+06	1.781e+06	1.76075e+06	1.8495e+06	1.18568e+06	1.12947e+06	1.06656e+06	888451	949928	901041	890562	870654	894637	1.91366e+06	1.90589e+06	1.80998e+06	549869	579499	629188	1.16399e+06	1.1866e+06	1.26538e+06	1.57354e+06	1.47143e+06	1.59045e+06	162290	108088	131276	386852	383741	437582	733412	763057	767616	1.58806e+06	1.58163e+06	1.67463e+06
	P07738	PMGE	Bisphosphoglycerate mutase	Homo sapiens	24778	24707.2	41304.9	264169	71975.9	242318	29656.7	29041.9	29483.6	14879.8	16615.9	37711	251542	53371.6	63474	40886.9	69724	49058.7	121282	65993.9	123172	265639	35884.7	47580.5	10888.9	7973.94	17849.1	12404.3	18905.7	19487.9	82816.3	96943	93384	12952.9	7883.93	9087.34	13770.9	15014.5	8140.72	74443.4	19344.2	27338.9	239422	40660.2	41004.9
	P07741	APT	Adenine phosphoribosyltransferase	Homo sapiens	91385.9	114658	113615	129607	149210	158674	52736.5	35105.6	104693	88488	117360	86571.5	52369.4	40933.9	69298.7	93758.1	66574.7	79450.5	89674.7	77580.4	63246.9	106698	73021.9	98764.8	41928.7	31745.3	48095.1	78535.5	90272.2	91150	98906.6	113721	110628	36121.6	16254	20076	23360.7	27076.1	17144.5	32874.1	18282.6	49089.7	131596	138365	150934
	P07858	CATB	Cathepsin B	Homo sapiens	611770	588362	565058	2.29446e+06	2.36189e+06	2.37897e+06	878434	890584	918753	844411	829829	909985	1.0478e+06	1.04347e+06	1.12225e+06	1.17944e+06	1.29725e+06	1.28058e+06	1.3733e+06	1.336e+06	1.48813e+06	829615	864683	953712	356778	349538	459283	350624	379297	451413	547749	545128	660218	111992	123166	130307	968138	995350	1.38214e+06	606813	608153	792162	669184	664747	758079
	P07900	HS90A	Heat shock protein HSP 90-alpha	Homo sapiens	351883	313985	367472	122466	143113	150288	552861	564002	570237	306820	283507	285961	464350	474382	486760	277679	288009	249549	564921	508871	554484	1.00418e+06	1.05524e+06	846025	169103	180465	194472	520082	533204	521585	346491	362860	322840	116067	136759	122817	246004	261119	258213	768627	712674	768714	135725	134545	160325
	P07919	QCR6	Cytochrome b-c1 complex subunit 6, mitochondrial	Homo sapiens	308257	353485	332179	7.13148e+06	7.18963e+06	7.8552e+06	320460	318430	297629	401322	407842	391265	3.16435e+06	3.08978e+06	3.13418e+06	274960	274371	269397	252728	271804	229472	527577	575855	577316	1.84666e+06	1.86428e+06	2.3662e+06	1.21939e+06	1.15006e+06	1.25639e+06	198367	208188	239076	4.42171e+06	4.59442e+06	4.56857e+06	2.6113e+06	2.56541e+06	3.24398e+06	2.00581e+06	1.98455e+06	2.16185e+06	194039	190063	210366
	P07942	LAMB1	Laminin subunit beta-1	Homo sapiens	450828	468264	367881	41238.7	55001.7	84242.7	473113	547422	521662	369704	370291	329923	211478	213817	179690	244238	250888	235838	298352	342932	344209	594942	575098	468215	190193	211866	219286	469846	466148	477221	329406	374272	353556	240494	212947	238673	160614	162956	156994	221295	219464	198707	435773	410090	387232
	P07951	TPM2	Tropomyosin beta chain	Homo sapiens	196194	225818	192926	191501	247560	155769	158527	164660	173197	444961	466306	500644	4.41308e+06	4.45543e+06	4.76029e+06	528957	567868	586903	665474	644820	728212	1.28752e+06	1.468e+06	935692	570695	597942	673779	306026	307507	283056	200534	223763	301949	2.23087e+06	2.29665e+06	2.32071e+06	3.7908e+06	3.80734e+06	4.35888e+06	1.80051e+06	1.80217e+06	1.83906e+06	241886	187551	149396
	P07954	FUMH	Fumarate hydratase, mitochondrial	Homo sapiens	2.13582e+06	2.2438e+06	2.27969e+06	1.13506e+06	1.10819e+06	1.12023e+06	1.85633e+06	1.90702e+06	1.90158e+06	1.68869e+06	1.77725e+06	1.73013e+06	1.1048e+06	1.06901e+06	1.02292e+06	1.16497e+06	1.17491e+06	1.20591e+06	1.51722e+06	1.49947e+06	1.49562e+06	2.05258e+06	2.1261e+06	2.02065e+06	556575	556250	599142	1.21224e+06	1.23323e+06	1.24062e+06	1.40127e+06	1.43665e+06	1.44385e+06	113112	103731	124973	160705	153068	178831	881157	862794	844169	2.47625e+06	2.48334e+06	2.39013e+06
	P08133	ANXA6	Annexin A6	Homo sapiens	1.2977e+06	1.41212e+06	1.33996e+06	686301	568944	834112	1.07211e+06	1.15399e+06	1.15037e+06	727613	726969	709056	506163	444443	478076	853103	865436	865246	1.10783e+06	1.02558e+06	986419	1.49632e+06	1.56593e+06	1.24834e+06	515338	507170	555490	1.13058e+06	1.13363e+06	1.15768e+06	1.26948e+06	1.28891e+06	1.22303e+06	305888	340144	293580	93495.6	100634	98616.8	625407	618296	624500	962587	950804	936475
	P08237	PFKAM	ATP-dependent 6-phosphofructokinase, muscle type	Homo sapiens	224539	235658	224038	396501	438429	302491	180686	189630	210130	122565	118102	137617	735960	750665	760163	520863	543970	517729	658605	307808	717111	413796	437819	418153	147907	171523	147753	621760	660690	650484	842617	870553	945174	21840.3	47222.7	18302	61025.5	61597.5	38569	320931	335569	341689	272297	271470	277139
	P08238	HS90B	Heat shock protein HSP 90-beta	Homo sapiens	616034	620748	215292	186559	154743	265140	948191	987895	958034	553108	260149	661665	1.18791e+06	1.29196e+06	1.30016e+06	619368	745186	713517	363748	1.07689e+06	410092	1.67406e+06	1.76427e+06	1.59275e+06	316819	337790	351917	1.12067e+06	1.17672e+06	1.22635e+06	702268	324744	738887	138048	137648	87628.4	310369	293352	353117	897129	908724	955976	379524	387666	421678
	P08246	ELNE	Neutrophil elastase	Homo sapiens	76576.8	57268.3	110015	48699	32467	38592.8	99009.2	66307.5	83268.1	50155	49364.4	59788.9	36616.2	22376	16758.6	39285.2	76763.8	90854.4	97536.7	85653.5	81461.8	69152.1	48743.5	110721	42636.1	18808	34338.7	31776.1	42308.6	34124.2	100893	67692.7	91460	34356.5	71139	27927.4	34104.5	53399.1	33644.7	18540.3	34312.8	22911.3	60679.1	41557.8	50769
	P08294	SODE	Extracellular superoxide dismutase [Cu-Zn]	Homo sapiens	76019.4	70789.9	67139.9	665784	637530	606318	99671.2	117034	120684	125022	119572	107098	186639	194447	208831	27542.4	71524.2	83279	50200.4	48670	30910.5	104405	19065.2	116716	81981.9	93613.6	93042.1	79390.8	79628.7	33334.7	35832.7	30678.3	34167.9	18445.6	10660.4	13487.4	25577.6	31601.5	14491.2	65932.4	21278.7	78646.7	81306.3	88757.3	90039.7
	P08311	CATG	Cathepsin G	Homo sapiens	62207.3	92631.1	65131.4	79228.5	55844.2	49703	185245	218217	133489	116300	63365.3	57204.7	79927.8	70453.6	58655	87655.9	142749	88025.8	90387.5	61161.1	77889.1	83302.8	63923.4	91154	32155.5	34426.5	24339.3	95497.8	43431.1	43486.1	490189	486298	487130	55556.3	52529.4	66554.4	27637.9	36922	34817	44947.9	37912.6	40742.6	87567.8	104397	103619
	P08559	ODPA	Pyruvate dehydrogenase E1 component subunit alpha, somatic form, mitochondrial	Homo sapiens	1.60658e+06	1.5581e+06	1.79672e+06	1.9965e+06	2.05177e+06	1.97756e+06	1.61145e+06	1.75015e+06	1.54144e+06	1.74873e+06	1.6932e+06	1.61867e+06	1.50081e+06	1.42519e+06	1.48111e+06	2.2126e+06	2.11289e+06	2.05364e+06	2.65654e+06	2.60443e+06	2.81327e+06	1.56025e+06	1.57836e+06	1.84817e+06	335653	335634	384286	778225	818833	901844	1.44756e+06	1.45156e+06	1.52584e+06	28057.4	45563.9	25586.4	128022	106302	141386	763523	837884	792212	1.9147e+06	1.95142e+06	1.97036e+06
	P08572	CO4A2	Collagen alpha-2(IV) chain	Homo sapiens	69138.4	63567.5	66765.8	224191	302251	191838	142355	157255	144888	84458.8	98426.7	91941.9	169084	185942	178049	156673	151287	175236	22048.1	35014.9	187962	37279.2	87622.8	113487	6939.97	8523.39	12833.6	2286.43	22918	63847.5	59842.9	47215.9	84841.1	5269.21	4390	2365.5	13704.5	7070.87	12625.9	14561.4	25919.9	22789.1	61791.4	26435.2	52229.1
	P08574	CY1	Cytochrome c1, heme protein, mitochondrial	Homo sapiens	1.3945e+06	1.33891e+06	797333	1.52115e+06	1.09201e+06	994134	1.93337e+06	1.94254e+06	1.89442e+06	1.10276e+06	1.51075e+06	993014	682058	671540	691238	884285	826559	934860	1.12704e+06	1.14138e+06	871710	2.47185e+06	2.64646e+06	2.34526e+06	954417	971597	954696	2.17724e+06	2.70616e+06	2.07886e+06	2.16084e+06	2.73267e+06	2.17486e+06	380259	390076	239438	699641	821122	749333	1.19313e+06	1.18687e+06	1.38905e+06	3.27361e+06	2.34676e+06	3.03145e+06
	P08590	MYL3	Myosin light chain 3	Homo sapiens	7.23556e+07	7.95298e+07	8.31706e+07	8.63507e+06	8.14505e+06	7.55226e+06	4.77981e+07	4.60496e+07	4.53752e+07	4.88006e+07	4.96076e+07	4.63727e+07	2.02912e+07	1.99796e+07	1.86812e+07	9.86545e+06	1.0539e+07	9.75562e+06	1.18232e+07	1.20984e+07	1.19407e+07	5.60805e+07	5.63089e+07	5.25736e+07	1.53711e+08	1.52537e+08	1.45299e+08	1.1188e+08	1.10401e+08	1.04772e+08	3.62741e+07	3.55454e+07	3.24651e+07	9.52832e+07	9.37391e+07	8.69362e+07	2.08944e+08	2.04708e+08	1.98176e+08	2.09105e+08	2.06023e+08	1.95127e+08	5.99119e+07	5.91973e+07	5.2716e+07
	P08603	CFAH	Complement factor H	Homo sapiens	246527	224530	250223	219152	327347	202474	309624	269288	316371	169125	147704	130621	399596	191911	264401	841739	545736	538180	340772	367470	419380	255934	226590	254438	83055.7	56536.4	89723.2	125974	135853	140756	251840	305966	291295	16697.2	13312.7	39193.4	31544.5	41380.1	34185.2	64473.8	78162.8	79095.7	164111	115812	113474
	P08670	VIME	Vimentin	Homo sapiens	4.36053e+06	4.50538e+06	4.40215e+06	632732	701751	320638	4.31811e+06	4.44903e+06	4.47591e+06	3.23179e+06	3.32688e+06	3.32146e+06	2.77524e+06	2.90765e+06	2.8611e+06	2.51165e+06	2.69381e+06	2.52664e+06	2.42139e+06	2.40585e+06	2.23173e+06	4.3663e+06	4.50675e+06	4.44903e+06	404584	434617	266978	2.08216e+06	2.0763e+06	2.0268e+06	9.4864e+06	9.4112e+06	9.2499e+06	4.4609e+06	4.79126e+06	4.83715e+06	386152	478404	392500	573579	569783	550319	2.65442e+06	2.63429e+06	2.64825e+06
	P08697	A2AP	Alpha-2-antiplasmin	Homo sapiens	23088	21074.9	35572.4	103905	60724	45519.3	36171.6	46995.4	56749.4	14355.1	13494.5	18594	95087.5	73827.5	87753.6	43659.7	65451.3	128351	61268.8	70395	42411.3	56537.9	42174.7	76438.7	20449.2	26880.9	23637.2	33717.9	32993	35812.7	75828.1	48109.5	48786	19256.1	21502.3	31491.4	16144.2	15723	21725	34581.9	26234	32146.9	22104.3	26874.2	24564.8
	P08727	K1C19	Keratin, type I cytoskeletal 19	Homo sapiens	79455.4	65499.6	111298	81947	156511	118703	54147.8	60857.2	67442.6	38719	32333.5	90733.3	59081.3	127706	79047.6	71335	70788.4	74041.5	38851.6	98098.9	80477.1	44964.7	28269.1	71154.4	38018.3	38577.7	31325.6	373468	384847	377377	1.86594e+06	1.86073e+06	1.97956e+06	419119	443878	415295	86831.7	40809.5	113416	128749	105079	126449	36226.1	41217.6	90391.4
	P08729	K2C7	Keratin, type II cytoskeletal 7	Homo sapiens	43525.1	90027.5	88416.2	119636	116915	271777	48521.4	47911.6	72959.6	72752.6	43468	44059.8	51330.7	172138	116477	48694.2	86699.8	75636.8	90632.1	56875.5	58583.7	86329.9	30578.6	56254.5	41455.8	39115	42827.1	100978	108146	98666.3	683806	657017	728592	141830	146312	133683	49994.6	18867.4	52351.8	42179.4	14400.3	32172.5	25784.5	50623.2	31486.4
	P08758	ANXA5	Annexin A5	Homo sapiens	1.25104e+06	1.20369e+06	1.19489e+06	1.39262e+06	1.6546e+06	1.46818e+06	1.10193e+06	1.25541e+06	1.2668e+06	955740	996051	1.19697e+06	1.57209e+06	726334	768087	1.75143e+06	1.79274e+06	1.79929e+06	1.06153e+06	1.20765e+06	1.52755e+06	1.55125e+06	1.66471e+06	1.75428e+06	751233	757899	814121	1.54649e+06	1.60271e+06	1.58252e+06	1.97458e+06	2.02836e+06	2.02416e+06	442446	463251	465463	288094	259583	265056	1.07574e+06	1.0043e+06	1.09861e+06	1.95041e+06	1.95448e+06	1.95774e+06
	P08779	K1C16	Keratin, type I cytoskeletal 16	Homo sapiens	111604	123665	123075	146634	206655	90996.1	91410.8	107377	82096.1	154618	164543	153222	471455	513035	505231	76043.5	145176	137642	363543	286236	375002	2.68397e+06	2.81186e+06	3.12447e+06	2.59674e+07	2.63206e+07	2.82053e+07	4.54534e+06	4.71144e+06	4.79163e+06	383597	320118	415492	507596	526152	459143	236570	226115	332443	125988	113644	145819	104264	119917	127177
	P08865	RSSA	40S ribosomal protein SA	Homo sapiens	196641	248690	212854	346052	409683	381674	227375	237305	226986	239643	234801	240343	278244	214671	149449	182217	212038	193799	223733	219642	293167	218807	225925	176274	72838.9	76528	84797	226161	194998	207510	159168	193383	164487	40799.1	42802.6	44392.1	36770.3	35957.1	49114.5	77339.3	80353.2	72827.4	205460	243137	228613
	P09211	GSTP1	Glutathione S-transferase P	Homo sapiens	1.66948e+06	1.7909e+06	1.7068e+06	1.99023e+06	1.90529e+06	1.87489e+06	1.42243e+06	1.49125e+06	1.55395e+06	1.61629e+06	1.59544e+06	1.59072e+06	911778	914298	942232	1.67034e+06	1.75289e+06	1.676e+06	2.05747e+06	2.01215e+06	2.05984e+06	1.61902e+06	1.66667e+06	1.80056e+06	614698	636203	686232	1.50841e+06	1.53166e+06	1.63181e+06	1.63687e+06	1.62832e+06	1.69645e+06	168943	157397	184401	311455	303259	307562	569694	574082	586558	2.1934e+06	2.1701e+06	2.21015e+06
	P09382	LEG1	Galectin-1	Homo sapiens	1.47263e+06	1.46191e+06	1.38341e+06	5.24527e+06	5.3667e+06	5.3802e+06	2.16968e+06	2.37045e+06	2.48775e+06	3.17626e+06	3.40533e+06	3.73228e+06	2.58894e+06	2.69541e+06	2.81653e+06	1.81536e+06	1.88508e+06	1.93683e+06	1.49072e+06	1.37543e+06	1.57017e+06	2.38021e+06	2.68988e+06	2.47358e+06	1.76005e+06	1.79796e+06	1.88628e+06	1.32225e+06	1.44208e+06	1.48513e+06	1.77663e+06	1.71685e+06	1.73821e+06	371479	404708	439678	3.19379e+06	3.34411e+06	3.6354e+06	1.63938e+06	1.64863e+06	1.77391e+06	3.02299e+06	3.09871e+06	3.19885e+06
	P09417	DHPR	Dihydropteridine reductase	Homo sapiens	82103.3	97226.1	100600	221842	641472	664483	186999	196933	234500	94800.1	116468	123178	548269	329754	501033	312363	339055	326440	298845	245566	301615	164122	166131	109053	68787.6	68472.7	80225.7	134174	143877	159006	216720	226245	254455	7317.54	7078.97	13854.2	14062.4	19421.9	39478.5	67592.8	71280.5	83759.4	194531	206447	237352
	P09429	HMGB1	High mobility group protein B1	Homo sapiens	130698	140511	104447	597353	522597	650212	142190	208954	175407	168749	191952	101546	593384	631915	675860	157472	184125	177577	258353	286580	294683	202068	210313	204673	151553	167351	192042	109634	142116	141622	118361	117075	107697	582390	589550	639000	229122	251619	291250	496975	498444	561789	67177.5	69259.7	82599.6
	P09493	TPM1	Tropomyosin alpha-1 chain	Homo sapiens	3.45285e+06	3.48649e+06	4.28853e+06	2.81418e+06	2.82294e+06	1.41138e+06	1.38667e+06	1.39577e+06	1.60745e+06	4.73789e+06	4.82048e+06	4.71869e+06	2.99107e+07	3.01446e+07	3.01605e+07	3.61639e+06	3.73491e+06	3.57298e+06	4.89383e+06	4.6346e+06	4.15802e+06	8.28088e+06	8.40982e+06	8.7057e+06	8.66418e+06	8.85111e+06	8.76784e+06	5.9947e+06	6.13597e+06	5.97251e+06	1.24666e+06	1.26896e+06	1.30094e+06	1.17861e+06	1.23193e+06	1.31196e+06	3.8253e+07	3.80382e+07	4.04928e+07	1.50036e+07	1.51836e+07	1.44039e+07	2.25388e+06	2.23207e+06	2.24248e+06
	P09525	ANXA4	Annexin A4	Homo sapiens	201131	176661	183769	473101	361075	556862	132686	138778	111146	127418	104189	116016	113250	122147	195278	288021	336519	349030	189247	315908	339797	155116	96760.4	109398	53363.4	61369.7	78911.3	112881	136358	104075	254950	156494	293765	68774	58078.8	57332.8	63840.3	33097.6	60518.3	108034	109345	85348.9	125111	85816	108883
	P09622	DLDH	Dihydrolipoyl dehydrogenase, mitochondrial	Homo sapiens	1.02928e+06	1.02943e+06	1.04376e+06	118828	165991	160907	342789	370629	387787	770889	737400	768295	355168	323089	295046	428352	509293	430608	327370	326245	341035	1.70197e+06	1.76909e+06	1.70244e+06	201312	196805	378252	833381	930623	954303	1.81795e+06	1.69599e+06	1.78858e+06	50154	34915.8	36414.4	107894	105841	131762	701499	695369	704230	2.94375e+06	2.87938e+06	2.85902e+06
	P09669	COX6C	Cytochrome c oxidase subunit 6C	Homo sapiens	359010	388364	369032	278858	169231	200868	169251	180005	149947	265344	276294	243518	112425	62322.5	69661	27009.8	22844.6	15841.3	26610.6	23099.9	24186.1	149421	193560	192469	78109.2	89250.7	89445.3	361798	368929	359986	356632	362215	372190	745676	774633	745664	110467	111963	112063	139465	136077	122179	245422	227448	225030
	P09936	UCHL1	Ubiquitin carboxyl-terminal hydrolase isozyme L1	Homo sapiens	136001	129215	119211	99570.6	98253.3	158230	57786.2	61952.6	13636.7	132806	125453	95951	36502.7	62406.5	90535.3	464877	472219	463156	152540	107414	131904	97611.5	103921	96438.2	53080.9	43799	51435.3	84935.4	83743	94539.8	98492.7	88424.7	114119	18740.3	21947.4	20738.8	51803.6	54164.1	66648.7	62846.6	70427.7	66774.3	132506	135869	130984
	P09960	LKHA4	Leukotriene A-4 hydrolase	Homo sapiens	20364	23200.1	32182.3	96167.4	134079	114542	41490.9	33654.5	33799.3	18580	20985.3	29765.3	78539.4	77580.8	32847.7	25015.5	15202.8	30300.1	49546.3	59683.2	44286.1	13761.2	32446.6	49007.8	11001.7	12324.5	9035.12	41182.7	44108.1	39300.1	50414.1	49986.4	58201.5	12123	13078.3	11607.5	15660.3	13625.1	21747.3	15904.3	11156.2	12574.5	20957.9	21626	15788.9
	P09972	ALDOC	Fructose-bisphosphate aldolase C	Homo sapiens	1.5092e+06	1.46049e+06	1.44283e+06	4.53146e+06	4.50673e+06	5.00455e+06	1.42566e+06	1.45316e+06	1.53377e+06	2.41795e+06	2.27927e+06	2.57415e+06	2.2738e+06	2.20679e+06	2.33091e+06	2.3521e+06	2.58905e+06	2.5266e+06	2.50782e+06	2.32804e+06	1.52091e+06	901217	895556	1.00736e+06	418119	392258	472274	692308	700754	764925	796422	824286	844980	49046.1	55886.4	46405.1	188095	189175	220770	462281	463005	500139	1.92886e+06	1.93706e+06	2.10776e+06
	P0C0L4	CO4A	Complement C4-A	Homo sapiens	11082.5	9799.79	9451.1	8931.13	7246.7	7442.45	11115.5	7811.08	9820.95	6709.73	2004.07	1862.7	6759.02	15639.4	9063.22	2991.63	4728.79	4832.71	5197.2	2709.68	5626.28	4524.24	2775.06	17490.6	1038.99	2113.65	3068.13	9538.25	3074.58	2875.79	21928.6	19877.1	24280.1	1713.26	3934.71	1622.27	7502.54	1323.61	7861.3	5713.77	6676.22	8294.34	4303.25	3745.12	8603.13
	P0C0L5	CO4B	Complement C4-B	Homo sapiens	46550.4	11923.5	23368.8	22125.2	37725	10425	14069.3	9863.98	12468	8628.16	10455	10037.5	15200.9	21974.3	11366.3	15946.1	30999.6	19896	14584.8	22181.5	13117.2	18620	29793.3	19896.9	12029.7	10730.2	14108.9	11553.9	17289.3	17018.5	34742.5	36076	32445.4	17486.7	12611.9	10356.9	15560.8	7155.87	14220.9	16581.7	17471.1	16917.1	14604.9	9480.02	11081.2
	P0CAP1	MYZAP	Myocardial zonula adherens protein	Homo sapiens	2413.81	2693.91	5321.94	9405.89	15137.4	14001	11175.4	11498.7	10872.6	3108.12	7066.4	20287.9	8109.59	5016.3	5811.77	4318.24	2539.95	3050.4	6701.24	10735.5	3562.14	4228.78	11104.7	5727.36	6413	3924.8	3644.39	6072.15	3143.85	7484.71	10183.6	19023.7	8006.12	10619.4	6639.67	8607.28	5433.09	8997.61	8031.69	3738.35	1288.85	7852.59	3613.7	3494.26	7680.26
	P0CG38	POTEI	POTE ankyrin domain family member I	Homo sapiens	2.70856e+07	2.86807e+07	2.87687e+07	8.48862e+06	7.61093e+06	7.28293e+06	1.63243e+07	2.98994e+07	2.9249e+07	3.55392e+07	3.65273e+07	3.50421e+07	1.10784e+07	1.08831e+07	9.85924e+06	2.73669e+07	2.83347e+07	2.67227e+07	3.69167e+07	3.66733e+07	3.88371e+07	3.62068e+07	3.66774e+07	3.60777e+07	1.19718e+07	1.06285e+07	1.04141e+07	1.53135e+07	1.49962e+07	1.51612e+07	2.83804e+07	2.85502e+07	2.67098e+07	4.36228e+06	4.19982e+06	4.14258e+06	3.10568e+06	3.05835e+06	3.17581e+06	9.32257e+06	9.33659e+06	8.96372e+06	4.20399e+07	4.24575e+07	4.05318e+07
	P0DJI8	SAA1	Serum amyloid A-1 protein	Homo sapiens	16749.3	39778.8	13054.7	17305.3	18821.9	36243.8	9250.98	8279.24	8334.13	4439.27	4154.39	10920.1	11925.3	13559.8	12041.5	14196.6	7758.97	23046.2	14651.1	47399	33856.3	34176.5	14487.9	10333.1	4287.88	5831.61	5987.63	1738.98	4040.39	24763	2416.58	5778.44	6265.61	80921.9	88177.4	88018.6	3712.42	12334.4	8494.67	7872.23	1457.91	4622.68	3888.06	5630.84	3243.94
	P0DMV9	HS71B	Heat shock 70 kDa protein 1B	Homo sapiens	2.3733e+06	2.41983e+06	2.39187e+06	1.15653e+06	737527	648698	2.40427e+06	2.60211e+06	2.50291e+06	2.87496e+06	2.14747e+06	2.10333e+06	969734	1.53498e+06	1.04166e+06	1.96828e+06	1.60816e+06	1.54666e+06	2.7218e+06	2.69622e+06	2.20619e+06	1.69144e+06	1.83398e+06	1.93563e+06	599182	626670	871301	1.33996e+06	1.35029e+06	1.37525e+06	1.42413e+06	1.67374e+06	1.46815e+06	150471	165043	174308	336388	254688	282466	1.23428e+06	1.23978e+06	1.22701e+06	3.63736e+06	3.68627e+06	3.68373e+06
	P0DOX5	IGG1	Immunoglobulin gamma-1 heavy chain	Homo sapiens	713262	749282	700531	274672	305063	309806	932899	967199	938719	226785	193384	208484	246533	245507	242654	1.3253e+06	1.34188e+06	1.25256e+06	908607	797774	857461	1.21518e+06	1.16434e+06	1.00273e+06	178403	218251	186513	464652	515115	525136	1.07037e+06	1.01113e+06	973718	50323.8	44503.1	55562.8	56221.1	71528.1	71309.8	296208	310434	280755	1.48747e+06	1.46397e+06	1.3627e+06
	P0DOX7	IGK	Immunoglobulin kappa light chain	Homo sapiens	22115.7	4438.93	5072.83	228103	15228.8	14548.9	2974.09	13487	11366	9407.93	16918.8	4283.47	81805.7	34413.7	23353.1	31935.7	8362.21	21079.2	7086.52	3958.99	13274.6	64586.8	84072.4	71561.8	3816.84	4844.97	3185.25	50697.6	6295.11	4497.25	9761.29	73687.7	60541.1	4062.42	2469	2157.71	13551.4	3833.36	2413.43	27273.6	3511.35	3395.32	8305.99	128684	6365.63
	P0DOY3	IGLC3	Immunoglobulin lambda constant 3	Homo sapiens	360584	393474	455331	2.54042e+06	2.52883e+06	2.81285e+06	445736	445840	512935	295046	265436	277074	2.87282e+06	2.71276e+06	3.00561e+06	979128	1.0657e+06	1.03842e+06	442560	436213	448039	793339	861676	618990	226075	229207	313047	471829	493901	515555	633834	583370	598794	88052.1	99173.8	93288.8	181407	166463	178390	461974	472399	484658	671558	702777	758104
	P0DP25	CALM3	Calmodulin-3	Homo sapiens	1.16833e+06	1.16782e+06	1.11048e+06	890390	808959	877689	318883	325078	399749	1.40308e+06	1.41105e+06	1.50113e+06	3.51321e+06	3.41949e+06	2.91366e+06	201375	216639	262738	257574	177708	252585	1.09386e+06	1.09239e+06	1.1129e+06	3.41373e+06	3.49373e+06	3.56648e+06	1.96015e+06	2.00715e+06	2.14883e+06	580841	600929	637001	5.31083e+06	5.64383e+06	5.55065e+06	1.15189e+07	1.15247e+07	1.22595e+07	4.24998e+06	4.24239e+06	4.23004e+06	946851	942877	995431
	P0DPI2	GAL3A	Glutamine amidotransferase-like class 1 domain-containing protein 3A, mitochondrial	Homo sapiens	641442	408104	836944	882673	174974	992636	682069	898015	875234	1.48035e+06	1.20798e+06	1.23691e+06	665749	723204	755807	1.12247e+06	974020	1.14653e+06	828595	817510	1.02258e+06	933113	938681	625511	273374	614550	619601	600549	633783	564292	977480	690786	859116	140599	118279	71142.1	275865	301094	414775	403480	400009	315691	1.90988e+06	1.79076e+06	1.1752e+06
	P10301	RRAS	Ras-related protein R-Ras	Homo sapiens	40856.8	49680.4	41292.8	10348.8	6585	8037.54	29268.3	33770.7	30560.9	21802.2	24013.6	19795.6	3642.49	10324.1	5603.27	12211.3	17661.4	17592.2	16115.4	2398.1	20826.6	55703.8	53297.6	11690.3	9080.71	7873.67	17971.7	29315.5	22825.7	21323.5	44108.8	51081.6	46231.6	12544	4768.66	3341.64	4765.02	51679.4	6458.64	12339	2434.74	8127.41	51570	45092.5	36095.7
	P10412	H14	Histone H1.4	Homo sapiens	26874.9	31290.4	33407.7	138637	141992	100321	29084.3	38785.1	48888.1	12760.2	17550	20766.9	66655.8	83769.1	90697	32061.7	13447.1	24407.3	27903.6	12286.1	12639.4	20627.4	18037.6	12494.6	14511.7	16698.4	22978.5	97067	99165.8	114073	7797.28	8023.37	14075.1	114006	119213	133103	91711.1	94784.7	119668	65095.1	70969.1	80735.1	9446.57	12361.2	15011.8
	P10515	ODP2	Dihydrolipoyllysine-residue acetyltransferase component of pyruvate dehydrogenase complex, mitochondrial	Homo sapiens	1.88767e+06	1.8606e+06	2.01351e+06	326078	364601	404159	1.1684e+06	1.22862e+06	1.21336e+06	1.74817e+06	1.69735e+06	1.57783e+06	590039	555523	523995	1.1352e+06	1.18043e+06	1.16561e+06	1.43247e+06	1.48657e+06	1.33784e+06	1.31141e+06	1.44214e+06	1.35789e+06	407215	397516	353737	852649	912763	930931	1.37033e+06	1.37604e+06	1.43517e+06	193395	156295	127967	293023	249293	277800	707136	714470	757477	1.76283e+06	1.72881e+06	1.74351e+06
	P10599	THIO	Thioredoxin	Homo sapiens	931495	1.01742e+06	982830	787734	761776	857972	874135	872589	966743	789680	861459	851866	680325	641202	789586	982178	834483	954845	843490	810822	875725	749868	707074	714882	1.38783e+06	1.47747e+06	1.60737e+06	1.05143e+06	1.06992e+06	1.10778e+06	657597	644315	730617	203274	171864	230266	2.09888e+06	1.98605e+06	2.2341e+06	1.17259e+06	1.19309e+06	1.18707e+06	1.13067e+06	1.14641e+06	1.12243e+06
	P10606	COX5B	Cytochrome c oxidase subunit 5B, mitochondrial	Homo sapiens	1.40991e+06	1.41686e+06	1.25268e+06	2.13926e+07	1.89036e+07	2.2444e+07	1.48931e+06	1.59995e+06	1.61507e+06	1.91685e+06	2.36677e+06	2.6628e+06	2.01478e+07	2.06767e+07	2.15442e+07	1.15326e+06	1.30884e+06	1.23082e+06	1.2138e+06	1.36009e+06	1.44399e+06	943481	1.26638e+06	1.12151e+06	2.52061e+06	2.89422e+06	3.67533e+06	2.19177e+06	2.30507e+06	2.80649e+06	542996	525009	788677	361761	412280	507761	1.84818e+06	1.96045e+06	2.49825e+06	3.3041e+06	3.05838e+06	4.19992e+06	734373	873124	958655
	P10620	MGST1	Microsomal glutathione S-transferase 1	Homo sapiens	87778	629770	67630.8	150227	89826.5	174564	58863.7	45888.2	70310.3	39279.3	67572.6	89159.7	83955.9	58336.5	96518.9	56740.1	62520.2	67766.1	68783.4	55809.6	67174.9	54064.1	65940.9	89579.6	49816.4	36444.1	42160.7	36263.3	23368.1	82866.8	78595.2	66003.9	144781	20115.4	42349.8	38704.8	62796.8	41117.6	76398.2	48749.1	28070.6	41940.2	62471.1	25000.2	94468.1
	P10644	KAP0	cAMP-dependent protein kinase type I-alpha regulatory subunit	Homo sapiens	307871	318503	319126	151679	137359	80961.6	153358	175481	168505	183307	193600	208705	170178	170664	171590	172306	177225	184552	163257	141195	161722	249382	264118	302361	94898.6	89200	101951	161884	160271	177585	162338	165028	182188	14896.7	12602.5	10978.2	22283.2	26599.9	14908.1	128109	130959	129957	330017	325740	319929
	P10809	CH60	60 kDa heat shock protein, mitochondrial	Homo sapiens	1.78076e+06	1.89275e+06	1.92208e+06	551675	555483	441072	1.2725e+06	1.30776e+06	1.35765e+06	1.31411e+06	1.30738e+06	1.34864e+06	862979	906399	894373	1.21541e+06	1.39007e+06	1.28421e+06	1.21753e+06	1.17073e+06	1.24575e+06	1.9511e+06	1.95517e+06	1.69702e+06	1.42962e+06	1.44884e+06	1.46062e+06	2.08765e+06	2.10691e+06	2.1802e+06	1.50146e+06	1.50876e+06	1.55419e+06	122754	174732	180412	508804	487621	513412	1.85369e+06	1.85383e+06	1.82687e+06	2.17832e+06	2.1144e+06	2.11209e+06
	P10909	CLUS	Clusterin	Homo sapiens	266043	356534	335636	1.22988e+06	1.10873e+06	1.20012e+06	265648	261464	270003	248563	255692	213328	664562	536058	641115	873490	996379	917322	546812	527440	562715	398903	406039	354071	648565	636522	707132	475568	458122	489504	323566	328546	343423	2.78853e+06	2.87711e+06	2.89929e+06	629793	644827	683873	644191	618231	615571	310950	314687	304608
	P10916	MLRV	Myosin regulatory light chain 2, ventricular/cardiac muscle isoform	Homo sapiens	3.77411e+07	4.11704e+07	4.85534e+07	1.07563e+07	1.09634e+07	1.11697e+07	4.36875e+07	3.80758e+07	4.08569e+07	9.61826e+07	9.27594e+07	9.7098e+07	3.21856e+07	3.29171e+07	3.42073e+07	3.48832e+07	3.70787e+07	3.67921e+07	3.51318e+07	3.31863e+07	3.71498e+07	3.90995e+07	4.10862e+07	4.09305e+07	8.88228e+07	8.9643e+07	9.73529e+07	4.84771e+07	5.0129e+07	5.10541e+07	3.80749e+07	3.83418e+07	4.46115e+07	5.56498e+07	5.68506e+07	5.70224e+07	1.7312e+08	1.80186e+08	2.04441e+08	1.26833e+08	1.30929e+08	1.50591e+08	7.65014e+07	7.7379e+07	8.93996e+07
	P11021	BIP	Endoplasmic reticulum chaperone BiP	Homo sapiens	1.84447e+06	1.73529e+06	1.69506e+06	683302	679911	655643	1.29481e+06	1.36702e+06	1.38057e+06	1.99067e+06	1.99766e+06	2.06563e+06	731968	831466	875694	1.60062e+06	1.66208e+06	1.67908e+06	1.7836e+06	1.8664e+06	1.88804e+06	1.70384e+06	1.70919e+06	1.70303e+06	773190	772758	781339	1.49031e+06	1.54754e+06	1.68639e+06	1.07358e+06	1.10775e+06	1.11353e+06	98780.3	103873	107175	407532	419732	428772	864449	886401	914324	2.01542e+06	2.02996e+06	2.00961e+06
	P11047	LAMC1	Laminin subunit gamma-1	Homo sapiens	951474	1.0084e+06	951307	168771	150748	232002	1.00036e+06	946449	998071	958899	996177	1.00176e+06	533205	484007	611298	642498	873925	642596	970319	960963	917105	1.03943e+06	517240	572819	385890	384367	416650	310626	827007	1.12189e+06	930613	809854	1.00894e+06	90648.8	84347.6	98282.1	256300	133199	302724	449410	167857	463885	1.70683e+06	1.73891e+06	817790
	P11142	HSP7C	Heat shock cognate 71 kDa protein	Homo sapiens	3.57402e+06	3.4991e+06	4.05253e+06	705490	717847	699689	2.55136e+06	2.60907e+06	2.61989e+06	3.75618e+06	3.7128e+06	3.74166e+06	1.59695e+06	1.67379e+06	1.58203e+06	2.45087e+06	3.11046e+06	2.60424e+06	3.57016e+06	3.24946e+06	3.0494e+06	3.46696e+06	3.42252e+06	3.70443e+06	1.22986e+06	1.24452e+06	1.30047e+06	2.56469e+06	2.67428e+06	2.7237e+06	2.31524e+06	2.35993e+06	2.45264e+06	229108	243444	222373	495902	544804	649708	1.7883e+06	1.83335e+06	1.76401e+06	4.72949e+06	4.76754e+06	4.82551e+06
	P11177	ODPB	Pyruvate dehydrogenase E1 component subunit beta, mitochondrial	Homo sapiens	3.44414e+06	3.34103e+06	3.1377e+06	5.9715e+06	5.9075e+06	6.06434e+06	2.46121e+06	2.6185e+06	2.64703e+06	3.69987e+06	3.7717e+06	4.13698e+06	2.86339e+06	2.84793e+06	3.02423e+06	4.10205e+06	4.34799e+06	4.31322e+06	4.48855e+06	4.40226e+06	4.79871e+06	2.35017e+06	2.4323e+06	2.77182e+06	594098	584581	682972	1.32509e+06	1.40081e+06	1.48577e+06	2.40751e+06	2.4386e+06	2.66838e+06	74027.2	54607.4	78129.2	296285	286392	333603	1.25053e+06	1.29947e+06	1.40327e+06	4.05152e+06	4.13421e+06	4.28866e+06
	P11182	ODB2	Lipoamide acyltransferase component of branched-chain alpha-keto acid dehydrogenase complex, mitochondrial	Homo sapiens	623885	673600	673530	102638	119768	121581	551462	576633	535448	424593	427653	413918	124881	98300.3	85156.9	280167	309569	280035	340616	375565	322968	321779	404624	296565	91289.8	87714.1	84181.1	272757	277953	285065	436359	454169	441226	40274.7	34011.9	32142.8	31777.1	31068.3	41431.6	211454	200273	202412	605568	597440	558340
	P11215	ITAM	Integrin alpha-M	Homo sapiens	40722.6	33409.3	23643.1	91612.6	70833.7	66398.5	95904.1	21507.1	52858.8	27440.3	25331.1	36239.6	81409.8	34556.8	116772	79674.3	45058.3	92243.9	68680.3	86785.6	73152.3	46559.1	59098	53008.5	76822.2	94391.6	109608	88644.8	27808.8	32616.3	43653.9	77606	59019.5	137228	50260.9	58520.3	84229.3	70201.4	15357.1	69316.2	58014.2	72697.6	64224	62165.6	67125.4
	P11216	PYGB	Glycogen phosphorylase, brain form	Homo sapiens	566548	586678	626973	629869	732526	909474	380647	391913	412986	255131	233698	193666	788609	856886	875808	483001	520647	529580	1.06357e+06	1.0343e+06	984165	586595	578595	455850	133622	132904	213193	553719	479002	505674	643071	736249	697272	78228.7	104565	50792.8	50956.9	105573	138187	299766	439600	323522	356111	224608	250786
	P11277	SPTB1	Spectrin beta chain, erythrocytic	Homo sapiens	83162.1	99483.5	96280.3	159419	130022	37343.8	88403.3	83515.9	98607.1	46598.9	57623.7	51199.7	49237.1	53228.8	59552.6	38749.6	71594.6	42039.5	68139.3	72301.9	45145.5	125636	130911	146258	27995.7	27494.9	26911.5	78337.8	87074.4	83973.6	224062	201289	210113	53060.2	56467.6	56184.1	9587.75	17215.8	8810.41	61569.3	60216.5	67000.2	85589.4	97991.5	89082.8
	P11279	LAMP1	Lysosome-associated membrane glycoprotein 1	Homo sapiens	6979.44	8549.75	9872.74	10206.3	10181	14828.6	6011.77	6490.76	1522.75	2397.41	14834	10575.8	3885.41	4279.26	3182.64	2466.87	3487.93	3879.51	4198.73	3905.09	5165.91	8313.28	8043.58	12449.6	14023.2	2993.34	7743.07	10497.8	10152.7	8913.98	16551.3	16717.7	15257	17149.5	22474.7	26846	4535.95	2330.64	53506.1	8413.36	7352.32	24965	4471.71	6326.54	7802.9
	P11310	ACADM	Medium-chain specific acyl-CoA dehydrogenase, mitochondrial	Homo sapiens	3.86434e+06	3.76466e+06	3.79469e+06	2.92424e+06	2.85772e+06	2.97227e+06	3.89343e+06	3.99329e+06	4.02989e+06	4.33027e+06	4.49095e+06	4.71506e+06	3.57463e+06	3.71112e+06	3.81633e+06	5.83292e+06	6.29218e+06	6.07746e+06	6.60268e+06	6.45901e+06	7.0292e+06	3.38417e+06	3.4001e+06	3.65687e+06	600009	611066	664288	1.87817e+06	1.84721e+06	1.71629e+06	3.25487e+06	3.2674e+06	3.29266e+06	91210.2	60549.2	104641	207960	221904	274922	1.31367e+06	1.31153e+06	1.43492e+06	4.24617e+06	4.2985e+06	4.66502e+06
	P11532	DMD	Dystrophin	Homo sapiens	203968	146479	179350	159207	113182	64971	207684	255747	256063	126624	105316	287615	174320	163020	182645	152440	188691	195221	260229	273878	217565	211454	273265	216367	55892.1	38810	64645.8	155771	150263	127965	309741	290914	312062	28738.9	45379.1	27238.8	34822.5	34340.1	32267.6	115749	129451	104341	105648	126092	159152
	P11586	C1TC	C-1-tetrahydrofolate synthase, cytoplasmic	Homo sapiens	43105.4	36752.9	45916.5	96922.1	111126	64054.9	76307.2	114592	87021.2	49191.4	59732.1	66985.2	125321	195649	105595	145312	138800	103893	141935	121928	130878	56377	57140.3	63059.4	13145.5	15313.9	24724.5	26399.4	32554.1	37341.8	63030.1	62007.2	64561.2	11268	15033.1	16732.3	26094.1	28995.4	26823.1	17941.9	16182.7	34717.3	46837.3	40795.7	63685.2
	P11766	ADHX	Alcohol dehydrogenase class-3	Homo sapiens	392393	358091	350650	459904	583892	472872	334543	333243	381430	264798	266711	285091	398599	463584	391395	358092	382106	359225	479784	567240	534618	285904	327404	377656	154549	167356	172574	353100	394468	391241	259079	313795	284432	30507.8	34407.7	13606.8	58121.5	164432	67002	139141	161294	130978	416459	436518	422548
	P12109	CO6A1	Collagen alpha-1(VI) chain	Homo sapiens	2.06472e+06	2.04641e+06	2.00225e+06	1.15376e+06	1.13913e+06	1.15792e+06	1.98044e+06	2.00174e+06	2.02819e+06	1.43384e+06	1.80104e+06	1.77573e+06	2.18784e+06	868946	2.28564e+06	3.81324e+06	4.02086e+06	3.90284e+06	2.78093e+06	2.53667e+06	2.65176e+06	2.34621e+06	3.8082e+06	3.979e+06	306303	255066	319040	1.25765e+06	921206	1.46805e+06	2.11369e+06	2.31099e+06	2.21837e+06	190172	165926	158403	251629	234775	225249	276591	312902	285710	1.65706e+06	1.64698e+06	1.59754e+06
	P12110	CO6A2	Collagen alpha-2(VI) chain	Homo sapiens	1.08728e+06	1.12722e+06	1.11447e+06	219529	192147	155918	1.46797e+06	1.51108e+06	1.51572e+06	650435	654977	612458	739672	706047	678438	2.1223e+06	2.30741e+06	2.21267e+06	1.68585e+06	1.74934e+06	1.70458e+06	1.44585e+06	1.46642e+06	1.31051e+06	157409	157457	148340	570326	594865	584834	1.11831e+06	1.15398e+06	1.06019e+06	147919	150207	179858	108213	101070	98141.1	174714	243435	155712	875447	861121	803986
	P12111	CO6A3	Collagen alpha-3(VI) chain	Homo sapiens	179785	282964	274293	126909	105296	80886	303832	326001	345883	103168	106251	90047.4	96315.7	121769	103608	429593	386828	357184	261292	244448	238012	525328	570733	467999	44629.1	69206.2	96924	219269	290121	199744	704569	646745	681070	120012	46009.5	56341.5	74087.1	47644.5	86967.7	155349	72409.2	49295.3	121625	117341	143661
	P12235	ADT1	ADP/ATP translocase 1	Homo sapiens	6.48153e+06	6.62123e+06	6.44594e+06	1.42736e+07	1.34212e+07	1.34824e+07	7.23101e+06	7.33043e+06	7.37856e+06	3.5322e+06	3.49705e+06	3.50428e+06	7.18916e+06	7.15397e+06	7.27722e+06	4.59034e+06	4.95076e+06	4.64545e+06	3.96957e+06	3.94315e+06	3.98263e+06	5.06537e+06	5.04595e+06	5.23468e+06	1.50167e+06	1.35679e+06	1.3955e+06	7.50495e+06	8.56756e+06	8.06326e+06	1.41198e+07	1.4205e+07	1.41725e+07	345897	346020	327549	446200	459013	487199	3.95075e+06	3.54103e+06	3.57332e+06	3.43318e+06	3.47245e+06	3.43166e+06
	P12277	KCRB	Creatine kinase B-type	Homo sapiens	6.53104e+06	6.20992e+06	6.41788e+06	2.49898e+06	2.51177e+06	2.15561e+06	4.62087e+06	4.72984e+06	4.65376e+06	4.37019e+06	4.42201e+06	3.87172e+06	1.48022e+06	1.40366e+06	1.48652e+06	3.74579e+06	3.76819e+06	3.61999e+06	4.54337e+06	4.20347e+06	4.13659e+06	5.4699e+06	5.53555e+06	4.03958e+06	1.94204e+06	2.01e+06	1.84095e+06	5.33756e+06	5.37114e+06	4.92004e+06	4.66833e+06	4.69288e+06	4.3513e+06	496658	538992	541931	799240	802508	906497	2.69388e+06	2.66358e+06	2.4578e+06	6.61061e+06	6.5993e+06	6.00203e+06
	P12429	ANXA3	Annexin A3	Homo sapiens	248762	296382	273024	92980.9	141673	111977	294103	353355	330677	205426	431476	384334	117823	129368	96827.8	139678	230325	198642	234813	457734	365010	275672	331462	275200	110678	103884	168867	327408	374647	369062	444130	362901	461033	123253	46107	67823.5	91052.4	72282.4	99776.2	242366	248287	232273	350416	355913	340048
	P12694	ODBA	2-oxoisovalerate dehydrogenase subunit alpha, mitochondrial	Homo sapiens	9429.68	8400.2	9282.87	28521.8	13834.6	41701.4	29737.2	35018.2	33897.2	13560.7	3479.45	13693.9	14033.7	14906	28436.4	29767.7	27128.5	36757.7	54873.6	60376.4	64424.3	26779.6	29702	17485.4	8714.81	2866.2	6190.37	12888.4	14946	15863.5	16831.1	19182.7	18284.1	579.644	2308.55	2286.83	4389.8	1977.87	4577.3	13552.2	14654	16116.8	39962.6	35420.5	37151.5
	P12814	ACTN1	Alpha-actinin-1	Homo sapiens	176343	196921	181054	47689.6	46247.7	58100.7	97894.1	132016	125998	127021	132663	123150	76911	79162.5	51512.4	103660	97216.9	94982.7	163591	138842	155464	207153	238500	218019	24349.4	18895.9	58979.8	31074.8	58888.8	33331.1	95642.1	122477	88285	32130.6	33749.4	25458.8	29368.3	15550.2	32199.8	35550.1	33781.1	25651.3	107518	109888	90056.3
	P12829	MYL4	Myosin light chain 4	Homo sapiens	6.43629e+06	6.06945e+06	6.0045e+06	592614	398151	608359	434272	497902	557077	5.67256e+06	5.8464e+06	6.19192e+06	1.17111e+06	1.15369e+06	1.09995e+06	2.74763e+06	2.88026e+06	2.80375e+06	741437	725910	699582	1.56873e+06	1.60522e+06	1.48526e+06	810295	786753	1.02757e+06	178142	197030	364734	101452	177528	221941	1.03614e+06	963272	1.0422e+06	1.09474e+07	1.11803e+07	1.22379e+07	480509	1.02468e+06	515128	1.35281e+06	1.45328e+06	1.39235e+06
	P12882	MYH1	Myosin-1	Homo sapiens	55448	62489.8	59554.7	48071.7	211048	76476.5	158218	161211	182857	131661	123192	124122	601770	605591	626829	308914	349590	358150	328527	352430	369769	241022	276551	240814	117776	102127	94135.1	87996.6	83625.2	100170	533250	473823	526359	186340	192813	157598	241302	280623	317929	90028.7	96227.7	112286	238387	245885	221603
	P12883	MYH7	Myosin-7	Homo sapiens	7.56381e+06	7.2749e+06	7.23082e+06	283034	411837	358374	1.38002e+07	1.3547e+07	1.37603e+07	1.02036e+07	1.06636e+07	1.05853e+07	4.15483e+07	4.08197e+07	4.21706e+07	1.33434e+07	1.35591e+07	1.34924e+07	1.77592e+07	1.71571e+07	1.84464e+07	1.82671e+07	1.74603e+07	1.78032e+07	443917	427014	461662	5.10014e+06	5.43611e+06	5.64945e+06	4.74057e+07	4.8049e+07	4.95776e+07	1.40427e+06	1.46743e+06	1.47071e+06	1.2089e+06	1.20507e+06	1.37733e+06	1.66489e+06	1.69981e+06	1.7234e+06	2.85351e+06	2.88904e+06	2.92696e+06
	P12956	XRCC6	X-ray repair cross-complementing protein 6	Homo sapiens	161255	156529	69684.3	557202	745323	42979	606416	579203	620952	56572.9	68449	87704	95045.7	90444.1	121896	461756	494748	449740	410778	357100	408430	137291	42142.1	75027.7	67688.3	22160.8	118926	252138	339193	281879	76937	87866.8	120973	22837.1	110821	16708.5	202166	220355	234322	49990.8	60586.1	42639	65521.4	66333.5	92239.8
	P13010	XRCC5	X-ray repair cross-complementing protein 5	Homo sapiens	13822.9	33565.8	13476.4	0	9209.27	5237.51	13355.8	17584.9	5912.45	10267.9	8660.62	8601.3	3211.13	4739.42	3450.73	5294.59	3019.57	6922.81	5803.71	5666.02	4410.81	30429.9	25042.6	13736.1	3270.19	11829.6	8950.47	53454.2	45370.6	38351.1	62549.2	67064.6	56794.3	1785.1	1675.89	2686.47	3734.17	8060.6	3063.37	25096.6	24884.6	15952.1	23690.5	21854.6	19070.2
	P13073	COX41	Cytochrome c oxidase subunit 4 isoform 1, mitochondrial	Homo sapiens	3.54189e+06	3.54739e+06	3.50718e+06	8.97404e+06	9.04498e+06	9.85661e+06	6.13936e+06	5.94193e+06	6.21003e+06	8.36818e+06	7.94548e+06	8.60725e+06	1.06005e+07	1.07482e+07	1.13238e+07	1.0641e+07	1.14387e+07	1.11311e+07	1.18052e+07	1.12786e+07	1.2722e+07	6.97099e+06	7.25446e+06	8.09898e+06	5.3828e+06	5.56056e+06	6.95376e+06	6.90214e+06	7.36652e+06	8.53889e+06	7.14573e+06	7.32638e+06	8.78549e+06	2.89256e+06	2.99584e+06	3.26487e+06	2.98265e+06	3.10493e+06	3.73768e+06	6.73464e+06	7.0223e+06	8.26599e+06	9.84326e+06	9.82856e+06	1.21215e+07
	P13489	RINI	Ribonuclease inhibitor	Homo sapiens	429372	427544	436988	358088	343424	273453	692633	710952	685909	453873	491369	464260	543452	633087	603499	940656	861700	877877	832488	933210	879391	504429	563786	522358	146706	140851	173633	383768	396145	414038	647928	663304	681814	18912.5	31031.8	40935.9	148501	131071	90674.8	323647	334122	339322	667348	679476	672077
	P13591	NCAM1	Neural cell adhesion molecule 1	Homo sapiens	96411.4	126104	114167	13447.6	26684.9	17903.5	87900.8	95406.8	104818	51053.7	70347.2	56880.2	164051	145617	9527.71	73255.2	61192.1	65705	11731.2	22516.7	113209	24040	21781.8	24654.2	29164	22262.1	28888.4	19390.9	2746.27	20236.1	38492.9	36090.4	8464.96	38732.6	42572	58913.8	30555.6	43423.7	15886.9	20915.5	22733.2	26038.9	5691.07	44202.9	14635.2
	P13611	CSPG2	Versican core protein	Homo sapiens	258219	299705	227859	1.80165e+06	2.00631e+06	1.86332e+06	91060.4	131488	84959.4	260907	262248	267252	224067	225649	286045	617239	650126	645639	464273	442701	467614	237036	116284	126612	70960	20959.9	21493.1	19732.8	30907.5	28851.3	38188.3	65502.7	39800.2	6435.21	9357.91	10484.7	28107.3	31336.5	11068.5	26351.4	33555.8	30595.8	38501.1	39809.6	40005.7
	P13639	EF2	Elongation factor 2	Homo sapiens	144107	224046	240293	104176	73629.3	118845	220543	158184	179566	91839.2	110481	84902.5	207967	264896	242039	176711	166059	162324	159442	192870	177077	375390	354931	297071	235431	230266	217971	501176	555179	547447	436043	416535	397168	23889.7	51545.6	102478	56557.5	54193.7	51222.2	205248	192434	199254	206472	200360	185124
	P13645	K1C10	Keratin, type I cytoskeletal 10	Homo sapiens	483356	502895	514239	7.12117e+06	7.11912e+06	7.23016e+06	7.99769e+06	8.3057e+06	8.54898e+06	1.77172e+06	1.83167e+06	1.93307e+06	1.50862e+07	1.55743e+07	1.58978e+07	2.1341e+06	2.35196e+06	2.30841e+06	5.73681e+06	5.76956e+06	6.14216e+06	5.11627e+06	5.04242e+06	4.40389e+06	1.63143e+07	1.59373e+07	1.54575e+07	9.16314e+06	8.57738e+06	7.82616e+06	4.65135e+06	4.44824e+06	4.33575e+06	4.22402e+06	4.25914e+06	4.25159e+06	5.1903e+06	5.2989e+06	5.88699e+06	3.48013e+06	3.45309e+06	3.42834e+06	2.20223e+06	2.24548e+06	2.27761e+06
	P13646	K1C13	Keratin, type I cytoskeletal 13	Homo sapiens	18975.1	26636.8	12675.4	228316	196458	253642	17642.1	23141.6	10785.9	25632.1	24026.5	15160	113689	119362	131551	307597	372621	323719	204286	217559	210915	13771.9	12065.9	10822.8	45998.8	47194.4	47637.4	18174.7	18339.5	20054.9	108757	110662	142492	34521.6	41205.5	36407.8	37603.8	26463.3	30928.9	14890.1	17650.2	14159.3	15738.2	5857.72	14571.9
	P13647	K2C5	Keratin, type II cytoskeletal 5	Homo sapiens	62364.3	62514.8	47184.1	589169	550717	525445	188038	180549	204387	205143	186813	215270	1.80348e+06	1.95418e+06	1.80403e+06	179663	190584	278942	550657	727225	806672	1.1295e+06	1.24436e+06	1.30688e+06	9.94663e+06	1.01484e+07	1.15283e+07	3.06654e+06	3.24793e+06	3.35794e+06	1.29458e+06	1.32814e+06	1.41348e+06	545604	577421	619824	908554	913380	1.04315e+06	506954	507568	569531	352120	350061	377328
	P13667	PDIA4	Protein disulfide-isomerase A4	Homo sapiens	87414.4	80778.1	86466	518358	143633	144056	101314	113852	127347	114689	119325	121326	106732	133764	124814	152403	157032	156387	176966	166243	172589	53464.7	76039.4	74298	11881.8	21473.7	62556.8	8142.75	72673	82739	124091	119758	123549	4741.23	5581.8	6162.33	23807.4	20515.4	18384.6	41764.1	44654.3	40774.7	81144.4	78056.3	124869
	P13693	TCTP	Translationally-controlled tumor protein	Homo sapiens	109497	132057	131304	118999	123121	226391	115546	128604	125071	180923	158539	166896	104433	140699	169037	194752	177995	168606	230481	210786	218369	200246	214039	173394	129508	138668	123606	175417	185608	197745	166255	171273	122667	43367.1	38274.4	37585.7	105315	104945	112357	148267	145836	135638	248662	231722	225236
	P13716	HEM2	Delta-aminolevulinic acid dehydratase	Homo sapiens	74785.4	94370.3	88464.3	92272.7	89036.5	115120	86952.9	85202.7	103596	36550.1	32600.2	36847	102060	103160	112678	101117	102487	99797.3	91048.4	75062.2	82888	141733	121599	134366	29219.2	27357.4	24328	70360.3	96180.9	92482.3	171929	179701	193307	29828.7	32088.3	14516.2	28059.8	17266.5	23977.9	64200.1	54179.4	47596.7	49498.2	41240.5	58567.2
	P13796	PLSL	Plastin-2	Homo sapiens	69645.6	137218	289193	100580	170290	105650	88089.9	95167.1	247273	36115.7	17454.6	31206.1	44339.7	217271	38481	33289.5	202661	32869.2	253357	21564.6	31305.8	106745	127163	110524	125071	32429	51816.3	57217.5	33643.1	73165.6	211333	191935	226795	63983.1	96494.9	74071.4	25274.3	29902.3	38917.4	60459.4	71446.3	82476	193360	165408	165303
	P13797	PLST	Plastin-3	Homo sapiens	37536	34872.7	38915.3	19191.6	18737.7	20275.9	12085.4	32608.7	11422.3	34915.6	28558.1	19648.5	34152	30801.2	13124.3	21205.3	33812.3	32461.8	27063.9	15231.6	27899.4	29973.5	29257.7	23505.8	21801.7	19346	22080.2	57671.4	60669.6	52100.4	76071.1	72675	52533.4	14236.6	38436.8	27772.6	19113.6	15389.6	8382.14	28678.3	27928.3	19255.8	34239.4	22847.1	21313.1
	P13804	ETFA	Electron transfer flavoprotein subunit alpha, mitochondrial	Homo sapiens	1.6509e+06	1.7895e+06	1.73518e+06	516049	661829	565931	1.64964e+06	1.6848e+06	1.72534e+06	1.8493e+06	1.83208e+06	1.76701e+06	553507	509631	517845	984516	1.06463e+06	981997	1.31827e+06	1.43389e+06	1.25886e+06	1.63357e+06	1.70919e+06	1.43377e+06	497181	571583	558065	1.2919e+06	1.28031e+06	1.29328e+06	1.30652e+06	1.34973e+06	1.28666e+06	345360	287115	241435	463198	428225	531682	1.02164e+06	1.00157e+06	991748	2.44145e+06	2.43625e+06	2.31946e+06
	P13805	TNNT1	Troponin T, slow skeletal muscle	Homo sapiens	182012	221427	231771	198414	51050.6	110572	27489.2	25151.5	24166.9	26484	43797.8	36574.1	81701	99769.2	57787.1	82502.5	93780.9	49424.1	90229.1	41604	99098.3	49331.2	66656.9	78936.8	49060.7	18834	55392.7	26985.7	94070.4	27695.6	28572.2	34989.3	21500.7	11515.2	13463.3	12125.2	86233.7	60781.5	60393.7	14959.1	21695.7	56251.8	37828.7	32046.8	104388
	P13807	GYS1	Glycogen [starch] synthase, muscle	Homo sapiens	24649.8	16178.4	30142.6	137525	88494.1	115983	35849	18205.1	62441.9	12474.6	11099	9751.67	128660	159382	132096	121255	10165.6	37235.2	119294	102266	83054.2	99026.3	109573	106608	6371.9	41422.4	7678.77	56451.2	59444	63490	48730.1	43325.7	53350.2	3786.18	3407.68	2371.66	12351	2600.11	3827.57	73498.4	68826.5	8621.22	4560.16	104892	20035.5
	P13861	KAP2	cAMP-dependent protein kinase type II-alpha regulatory subunit	Homo sapiens	117036	140341	136017	39890.4	80851.5	30469.7	100104	102464	101287	44967.6	63818.7	61755.9	19150	100367	50990	58719.8	85465.5	66929.9	100127	81967.6	85642.4	136552	129210	113718	58387.8	44942.1	48870.8	122491	124523	99619.4	82026.6	79526.2	89901.1	16814.4	11650.3	16789.6	26983.1	21687.5	12815.7	77452.5	76910.5	77516.2	103812	98367.7	83213.1
	P13929	ENOB	Beta-enolase	Homo sapiens	3.4965e+06	3.54728e+06	3.40169e+06	2.60128e+06	3.24542e+06	2.64414e+06	2.33206e+06	2.38432e+06	2.43587e+06	3.43927e+06	3.4417e+06	3.44745e+06	2.33283e+06	2.24868e+06	2.25823e+06	3.64314e+06	3.68162e+06	3.71461e+06	4.07801e+06	3.74224e+06	3.68604e+06	1.96916e+06	2.10024e+06	1.87621e+06	366327	386763	421086	929526	960141	1.00203e+06	1.1653e+06	1.13178e+06	1.23819e+06	82037.2	252937	343024	181854	174136	194734	447230	481366	487876	2.16996e+06	2.23775e+06	2.19338e+06
	P13987	CD59	CD59 glycoprotein	Homo sapiens	278465	261374	289442	1.00146e+06	1.49545e+06	995272	485050	547239	569158	463859	481786	492146	510600	543730	563073	226452	254366	222815	520157	577223	545683	474138	537329	610435	119789	130546	132348	80200.6	78098.2	87428.1	266938	271559	315125	1.70396e+06	1.80095e+06	1.923e+06	102244	134038	136934	315487	306065	331014	179734	214596	227636
	P14174	MIF	Macrophage migration inhibitory factor	Homo sapiens	1.9291e+06	1.85737e+06	1.89565e+06	1.79747e+06	2.56298e+06	1.68702e+06	756619	1.01485e+06	776179	1.00214e+06	793097	789645	1.21399e+06	1.59036e+06	1.67488e+06	252958	200778	253889	295696	294754	296410	432353	419299	513527	226288	228331	240989	542110	568207	607556	746498	746643	774556	164548	190253	171151	114654	109615	121542	306999	310879	321937	288462	272404	269392
	P14209	CD99	CD99 antigen	Homo sapiens	44514.1	42234	32342.8	68288.1	52429.5	66233.9	27275.6	31038.4	33710.2	97421.2	99764.1	99732.6	78068	112964	107416	30377.9	32917.6	54466.8	49012.3	52906.1	29722.4	33054.5	43623.9	21798.8	66284.1	68756.4	76298.5	60515.1	66504.6	67006	19204.6	37813.5	45206.2	621043	746889	766316	97968.7	69677	85277.3	92354.3	98090	104478	46498.3	23725.8	27885.6
	P14314	GLU2B	Glucosidase 2 subunit beta	Homo sapiens	4338.04	12001.4	19402.1	37725	60386.2	108879	39162.7	45220.2	28611	16386.7	30604.4	17159.4	102530	49620.2	39107.5	14580.7	34220.8	26045.4	46534.2	75417.6	21121.8	19557.9	31812.3	15750.3	59533.9	26206	36215.1	59327.1	67938	27342.2	101524	53623.1	40282.6	31345.2	26606.3	23705.4	20678.6	28298.7	41589.9	48690.2	6994.33	32636.7	127555	120464	139654
	P14406	CX7A2	Cytochrome c oxidase subunit 7A2, mitochondrial	Homo sapiens	1.58352e+06	1.61605e+06	1.62828e+06	1.6512e+06	1.47501e+06	1.45277e+06	1.32044e+06	1.3764e+06	1.36686e+06	1.13819e+06	1.2063e+06	1.18403e+06	1.02518e+06	1.06759e+06	1.09269e+06	514347	573030	509654	559863	508919	509589	1.56049e+06	1.51135e+06	1.66251e+06	1.08291e+06	1.15757e+06	1.1802e+06	3.10053e+06	3.22573e+06	3.33947e+06	908320	931456	988389	2.98081e+06	3.19579e+06	3.25755e+06	712903	692396	751812	1.10648e+06	1.08077e+06	1.10306e+06	906147	897267	931718
	P14543	NID1	Nidogen-1	Homo sapiens	301241	304221	324023	389051	335647	490215	517763	526082	551503	248061	242329	272177	361397	364869	313634	483349	514925	466664	436271	476669	532725	635879	653200	648906	100421	109928	125404	350563	361105	386601	470368	482723	516420	26228.4	41648.8	24899.4	45286.8	46124.5	55440	180443	185810	201648	437167	430593	469164
	P14618	KPYM	Pyruvate kinase PKM	Homo sapiens	1.74671e+06	1.7215e+06	1.69898e+06	1.90202e+06	1.93814e+06	1.8406e+06	1.99502e+06	2.07703e+06	2.01236e+06	1.30353e+06	1.34892e+06	1.27573e+06	1.54969e+06	1.49152e+06	1.58746e+06	2.86933e+06	2.99349e+06	2.81758e+06	2.82992e+06	2.79018e+06	2.66759e+06	2.57392e+06	2.88674e+06	2.85689e+06	382943	360547	443735	1.25208e+06	1.57967e+06	1.58897e+06	2.05443e+06	2.06953e+06	2.087e+06	58321.4	67547.8	578164	63728.6	85090.7	88045	444453	461740	467620	2.01903e+06	1.98971e+06	1.97674e+06
	P14625	ENPL	Endoplasmin	Homo sapiens	803531	803409	831284	274734	293358	301801	581190	628528	630610	583547	601096	631626	362544	399689	392989	526475	633481	517392	778841	724091	758472	979681	988742	991819	203840	232777	220361	729165	779186	834426	700601	702026	736585	39372	65753.8	54776.8	149190	150186	159912	340299	351774	360463	767577	791174	789090
	P14649	MYL6B	Myosin light chain 6B	Homo sapiens	71028.3	96544	59028	62195.7	46289	53781.9	56658.2	49890.3	47559.1	55961.8	41214.2	43089.3	64378.5	63716.1	92314.1	72140.6	47133.7	59038.3	80425.1	85594.6	70515.1	105413	95789.1	99058.3	34082.2	68321.5	84004.9	54743	29373.8	47958.5	38270.6	35226	55696.2	29752.1	56104.6	60283.6	121242	130877	139258	81098.9	38033.7	30191.6	27208.6	29205.5	27550.7
	P14780	MMP9	Matrix metalloproteinase-9	Homo sapiens	45834.8	52837.2	54564.7	53751.4	129740	79948.9	36078.6	26945.8	56303.7	30001.1	24638.8	80353.6	41421.5	115367	37826.3	34023.8	57710.8	29432.9	63771.4	70665.4	63525	26258.9	40635	55530.5	16334	22856.1	19715.6	26652	13260.7	26284	59364.3	76210.6	65127.2	25688.3	34875.4	23679.2	23463.4	15768.3	25197.6	24106.5	18516	12619.6	39293.3	34661.8	44029.1
	P14854	CX6B1	Cytochrome c oxidase subunit 6B1	Homo sapiens	1.98721e+06	2.08921e+06	2.05365e+06	1.81873e+06	1.51871e+06	1.50862e+06	1.47303e+06	1.51088e+06	1.50747e+06	1.35353e+06	1.3463e+06	1.31442e+06	2.9291e+06	2.73047e+06	2.58995e+06	321245	378070	322852	368781	354252	298577	1.50029e+06	1.68859e+06	1.57897e+06	3.98684e+06	3.96911e+06	3.87565e+06	4.37516e+06	4.23016e+06	4.29571e+06	955098	972857	1.02553e+06	8.59938e+06	8.67712e+06	8.32069e+06	6.14081e+06	5.86993e+06	5.98963e+06	4.78855e+06	4.77124e+06	4.48286e+06	1.10989e+06	1.13389e+06	1.04489e+06
	P14866	HNRPL	Heterogeneous nuclear ribonucleoprotein L	Homo sapiens	21115.6	21599.3	21093	13120.2	9881.6	10183.4	13922.6	15131.4	7953	16476	18341.4	12883.6	12917.5	4174.16	14264.6	13512.2	10802.9	10433.6	16075.3	15882	8737.09	12715.3	6463.19	15836.5	4369.87	7811.88	6228.95	5455.02	9843.88	4913.52	15419.7	15286.8	16730.9	4828.78	9721.29	16178.3	2104.74	8081.74	5910.73	3460.44	7206.06	3957.2	13714.8	14068	4382.41
	P14868	SYDC	Aspartate--tRNA ligase, cytoplasmic	Homo sapiens	10184.5	24005.4	15050.9	98925.7	34906.4	47918.3	16823.4	19959.4	13558.7	8473.15	14774.5	11545.2	47798.8	28312.3	22625.3	22877.3	25326.4	21231.9	13102.3	35788.2	35165.4	27632.6	27227.3	15723.6	12477.5	20450.9	6537.65	53811	60619.6	57917.5	37567.6	48372.6	40447.5	4988.42	4458.01	5171.31	6207.91	4787.03	22357.2	10442.5	15970.1	12370	19064.8	19564	10750.6
	P14923	PLAK	Junction plakoglobin	Homo sapiens	657940	667564	660216	165038	168649	169511	678766	724323	652851	635558	647084	637580	855057	870261	892182	775688	863566	804962	918947	919244	900582	952315	995120	953179	2.30765e+06	2.26948e+06	2.37833e+06	939371	978920	993792	920567	931328	954694	185551	189822	231556	293601	283136	265701	413831	414900	459946	636394	655439	674077
	P14927	QCR7	Cytochrome b-c1 complex subunit 7	Homo sapiens	1.7754e+06	1.76375e+06	1.80068e+06	6.12984e+06	5.88408e+06	6.01156e+06	1.54716e+06	1.57061e+06	1.60455e+06	1.29712e+06	1.33974e+06	1.37713e+06	3.55873e+06	3.52229e+06	3.73287e+06	382537	238683	210202	265660	258318	254027	593342	625780	634324	1.93165e+06	2.01149e+06	2.12998e+06	1.17812e+06	1.22699e+06	1.26591e+06	956109	944492	968920	2.50368e+06	2.69618e+06	2.72452e+06	1.09178e+06	1.16723e+06	1.30344e+06	1.70319e+06	1.73317e+06	1.78931e+06	417863	421077	392836
	P15088	CBPA3	Mast cell carboxypeptidase A	Homo sapiens	92280.9	28750.3	61842.3	165057	303687	510782	210616	287132	210568	173642	26905.3	113153	514666	665849	536614	252260	212551	183235	105837	355480	172002	154125	193374	200818	26098	25687	45106.5	254885	248683	322682	702710	697564	783251	33812.6	31079	52290.9	28425	29846.6	46058.1	47198	70793.1	63572.1	219437	264731	292145
	P15090	FABP4	Fatty acid-binding protein, adipocyte	Homo sapiens	412867	472391	447781	971058	958572	975568	1.29973e+06	1.39005e+06	1.42607e+06	439242	450518	461588	422745	236777	175912	823220	770835	762508	654669	553873	699839	548107	574756	551819	409946	417183	457062	857265	874460	916842	547439	534330	636473	29565.5	35570.6	54853.2	964722	991002	1.12841e+06	731107	725911	808331	1.18968e+06	1.18631e+06	1.30363e+06
	P15121	ALDR	Aldose reductase	Homo sapiens	63895.5	60709.1	62878.6	11324.3	5610.31	10606.2	15396.9	11852.2	19199.8	7086.87	1639.92	3683.13	2428.37	2939.79	2510.54	7759.28	2052.3	4672.83	4576.92	2340.14	6204.1	72803	60100.9	14127.8	34377.5	45262.8	2936.22	29800	56701	2111.75	44445.3	37918.7	23759.7	2123.28	61868.9	11150.1	1789.53	4954.35	5298.95	34931.3	2548	2742.08	31560.8	30749.3	14724.3
	P15153	RAC2	Ras-related C3 botulinum toxin substrate 2	Homo sapiens	65019.9	71746.8	70356.1	193761	1.4379e+06	1.66809e+06	82705.4	90380.3	93917.6	49303.2	78849.7	82956.8	777360	95960	101189	73805.3	108103	82505.4	75964.9	308010	103033	36275.4	45437.9	42997.9	24227.6	40528.7	22452.2	28541.4	29300.2	41172.8	105717	104025	147839	4070.8	18948	6725.61	82364.2	3500.54	33054.7	35093.6	28969.9	16423.6	79652.1	72919.4	69626
	P15259	PGAM2	Phosphoglycerate mutase 2	Homo sapiens	2.65636e+06	2.80055e+06	2.89401e+06	763304	1.03395e+06	1.31456e+06	437206	466993	475830	1.7708e+06	1.93823e+06	1.95124e+06	1.18057e+06	401066	1.17381e+06	1.73223e+06	1.72935e+06	667793	1.59671e+06	1.52784e+06	1.6823e+06	2.32833e+06	2.27306e+06	2.04816e+06	2.04847e+06	1.97067e+06	2.13733e+06	3.83337e+06	3.94012e+06	3.7238e+06	1.67713e+06	1.70812e+06	1.61975e+06	2.47551e+06	2.59994e+06	2.41508e+06	847512	758175	839083	2.22904e+06	2.24273e+06	2.13211e+06	5.10872e+06	5.1383e+06	4.95856e+06
	P15311	EZRI	Ezrin	Homo sapiens	575603	560919	564012	221025	181589	300923	509334	545350	519501	573077	570436	620025	870881	964024	1.00325e+06	734487	744569	706010	784287	802309	800999	610002	581038	544520	224936	176843	48194.9	328156	345745	379505	382679	366499	414833	34778.5	97960	60182	49324.2	59978.8	44549.3	153241	130741	151184	360961	379221	405023
	P15924	DESP	Desmoplakin	Homo sapiens	439293	399591	425588	299126	206013	175539	601615	641208	637959	365970	373198	374211	417840	405482	453836	464720	503362	502301	847174	851480	873274	735618	703370	664450	1.87429e+06	1.89532e+06	2.00909e+06	826196	877377	889030	593535	590555	636204	117491	125002	118820	135099	134206	147627	126415	137931	131349	451506	465496	455942
	P15954	COX7C	Cytochrome c oxidase subunit 7C, mitochondrial	Homo sapiens	1.05671e+06	885996	877435	7.45429e+06	7.5243e+06	7.40697e+06	2.1652e+06	2.15853e+06	2.14066e+06	1.02024e+06	1.0421e+06	1.11175e+06	4.02963e+06	4.32391e+06	4.52301e+06	511626	481393	500342	470505	521920	486873	816983	857821	845586	858963	887924	1.01132e+06	1.10996e+06	1.20939e+06	1.35305e+06	901495	884904	1.01827e+06	2.17311e+06	2.26065e+06	2.43221e+06	268671	254247	303122	859731	880237	953132	724792	766932	855921
	P16070	CD44	CD44 antigen	Homo sapiens	11249.5	13051.9	12848.1	23364.1	146445	11905.2	13721.9	14495.5	12860.5	6970.07	4898.61	3503.66	7445.6	7250.91	21721.5	8177.73	2714.52	4937.75	11700.8	6094.84	7578.07	193466	14726.8	12782.6	10355.3	5944.26	9719.69	17265.6	15475.8	10678.1	14440.2	22934.6	18318.6	46374	43693.6	49527.6	4311.8	3018.85	6900.49	8810.72	8939.57	7141.02	7578.04	9356.16	11151.1
	P16152	CBR1	Carbonyl reductase [NADPH] 1	Homo sapiens	168042	171214	191828	165519	114438	225066	80639.6	105358	117112	131156	133290	124927	85220.8	81666.3	118028	135910	143957	116961	101161	270683	257607	184479	180332	202072	34192.2	40863.6	31631.7	158424	164382	157406	195235	220320	227748	40328.6	53253.9	35469.4	17836.9	37075.3	16673.3	46283.3	29821.7	47377.4	150147	132196	135112
	P16157	ANK1	Ankyrin-1	Homo sapiens	10854.4	31799.8	25286.4	41044.5	99268.7	76818.9	16401.1	13706	14952.4	14110.2	176237	149256	36010.1	53733.8	27402.7	14772.1	19482.1	13267	25393.6	19043.2	15554.1	11590.2	12532.1	18330.7	7839.4	10324.3	9094.78	11580.5	10289.3	12889.8	42747.5	28744	42020.5	10640.7	10074.8	7176.68	5666.62	12208.3	16771	10243.6	9434.4	3102.39	13876.2	13713.4	15808.8
	P16219	ACADS	Short-chain specific acyl-CoA dehydrogenase, mitochondrial	Homo sapiens	440372	440841	508106	315796	430973	323138	448551	480789	468839	491004	522515	508966	386479	282396	369747	310939	322719	308839	488262	520977	597366	703463	677113	524624	136652	109525	110274	280056	271499	312877	553086	567280	602816	85940.5	36488.9	24875.6	38808.1	48694.7	58555.5	156476	120356	124790	666434	657963	636920
	P16615	AT2A2	Sarcoplasmic/endoplasmic reticulum calcium ATPase 2	Homo sapiens	74180.9	86496.5	171379	259106	384947	154852	203986	228365	242145	273306	93440.3	266122	433773	476834	404817	303660	190408	268681	730793	737914	167608	619356	616829	598951	105194	32585.3	123312	239490	206310	258225	963961	957007	984298	361298	40117.3	87361.6	44087.4	175053	186019	175695	170158	175552	249429	236395	211616
	P16671	CD36	Platelet glycoprotein 4	Homo sapiens	94647.4	63976.7	123891	76867.4	76876.8	92683.3	116485	136423	125337	69184.5	55688.4	63404.8	97042.5	83586.1	99625.3	74363.2	158981	116302	138115	196093	104078	130531	128203	162016	110605	111146	74573.2	138421	141701	121445	159034	191004	167034	412050	419176	418653	58669.5	63103.8	58839.5	230605	236683	197002	103271	116560	96505.6
	P16930	FAAA	Fumarylacetoacetase	Homo sapiens	84447.7	61853.2	62356.6	33209.4	31274.7	18453.7	63189.5	58662.2	51485.9	25664.6	29106.8	31905.1	32413.6	41642.2	25579.2	75021.7	56548.4	53941.7	61278.2	24600.7	35105.1	46660.3	72565.5	26677.9	24503.1	18321.3	27503.1	21682.4	20983.3	24301.4	53099.1	30552.5	46640	20497.1	27132.7	26559	39692.3	42786.3	46006.3	33622.9	29827.6	30234.2	15781.5	25447.5	17810
	P17174	AATC	Aspartate aminotransferase, cytoplasmic	Homo sapiens	1.40453e+06	1.56673e+06	1.47938e+06	4.25178e+06	4.31801e+06	4.16685e+06	2.13137e+06	2.21292e+06	2.24841e+06	1.24016e+06	1.23264e+06	1.28459e+06	3.20403e+06	3.10562e+06	3.44448e+06	3.63463e+06	3.64358e+06	3.52995e+06	4.51805e+06	4.34266e+06	4.61335e+06	2.27069e+06	2.07515e+06	2.48844e+06	468838	490584	494507	1.46825e+06	1.56165e+06	1.61291e+06	2.34397e+06	2.32854e+06	2.41125e+06	85767.7	88232.7	95938.5	136440	158602	159460	777493	792885	809161	1.92958e+06	1.92666e+06	1.97396e+06
	P17213	BPI	Bactericidal permeability-increasing protein	Homo sapiens	45679.2	31143.8	41825.4	37076.8	28928	35989.3	24786.8	34484.4	14247.3	27931.5	34429.4	43254.2	24201.7	18279.1	16985.8	20606.8	17676.5	16022.4	28102.5	20023.9	13327.3	23035.2	20047.1	19745.5	24957.8	9264.17	28669.8	19258.8	18944	22729.7	19895.2	21381.3	28600.4	10829.6	30855	24521.5	15396.8	22570.8	20429.9	12080.6	8526.38	25519.7	22054.6	24588.5	40955
	P17540	KCRS	Creatine kinase S-type, mitochondrial	Homo sapiens	1.23356e+07	1.31724e+07	1.31656e+07	2.44624e+06	2.49142e+06	2.20665e+06	8.09174e+06	8.15427e+06	7.56278e+06	9.59313e+06	9.18873e+06	8.62484e+06	2.70751e+06	2.6981e+06	2.45082e+06	5.92932e+06	6.22003e+06	5.70595e+06	6.60786e+06	6.39825e+06	5.97022e+06	8.90958e+06	9.43352e+06	7.93578e+06	2.81738e+06	2.75504e+06	2.746e+06	7.35976e+06	7.25784e+06	7.09675e+06	8.26457e+06	8.09706e+06	7.7961e+06	826544	915447	885625	1.24823e+06	1.15955e+06	1.1231e+06	5.79438e+06	5.67705e+06	5.28272e+06	1.08069e+07	1.05248e+07	9.74182e+06
	P17612	KAPCA	cAMP-dependent protein kinase catalytic subunit alpha	Homo sapiens	36978.6	37523.3	36579.8	6661.41	6587.33	4689.24	24272	28201	26264.2	8642.63	7129.15	9299.44	4635.47	6374.97	7587.96	6657.21	8227.02	2761.06	3037.8	4969.49	12031.9	46205.7	66311	55515.7	15327	16072.4	19524.9	66752.3	68889.5	67539.1	46199.3	50782.6	48052	124186	1969.74	155588	3731.38	11563.4	13667.7	42597.8	42940	42731.3	30812.4	26614.2	23749.2
	P17655	CAN2	Calpain-2 catalytic subunit	Homo sapiens	34149.2	33541.7	35243.7	28699.6	24571.8	24346.1	58105.4	72749	91970.7	7891.35	35241.3	29577.8	21297.5	46809.9	63566.4	87364.8	77333.5	17985.2	65583.1	102163	88918.1	64393	42831.9	5983.42	18455.6	13519.6	32110	46204.3	51847.3	41624.7	71131.5	111530	123189	6159.02	6410.46	7706.89	7071.72	13527.1	5655.32	23515.8	30578.1	38330.9	22599.3	28567.2	20412.4
	P17661	DESM	Desmin	Homo sapiens	6.34289e+07	5.80143e+07	4.1234e+07	3.69942e+06	3.26322e+06	3.20291e+06	3.0534e+07	2.8537e+07	2.94721e+07	3.45825e+07	3.42052e+07	3.62575e+07	2.21076e+07	2.23236e+07	2.31053e+07	1.18285e+07	1.26181e+07	1.22591e+07	1.28605e+07	1.26575e+07	1.37083e+07	2.19572e+07	2.26359e+07	2.16419e+07	1.52343e+06	1.48922e+06	1.66819e+06	5.54433e+06	5.67578e+06	5.84311e+06	9.36281e+06	9.2076e+06	9.55599e+06	7.23636e+06	7.51785e+06	7.68187e+06	1.64908e+06	1.64239e+06	1.85784e+06	2.70227e+06	2.73205e+06	2.78325e+06	1.20968e+07	1.22292e+07	1.12964e+07
	P17931	LEG3	Galectin-3	Homo sapiens	356490	330978	304642	652719	784870	808459	421006	457548	429237	355437	342350	391531	867943	885069	914679	258269	175790	203297	154168	149366	245962	148676	166763	214139	420278	451254	496038	581906	613522	693263	329793	328912	382221	29955.7	38479.1	34073.2	111608	112295	140340	319848	330900	377514	268302	276520	289710
	P17987	TCPA	T-complex protein 1 subunit alpha	Homo sapiens	32459.4	46800.9	39261.6	21568.9	85738	33029.5	42551.3	47386.9	51937.9	25393.6	34213.7	24432.7	81159	33257.3	37359.5	57419.8	47433.5	44682	50906.9	63018.2	54587.5	91771.7	94405.8	77881.3	18779.5	14988.3	58441.1	41058	47003.4	90970.1	46723.7	48735.3	46088.2	8625.19	9690.83	8209.54	50929.9	50070	58005.6	12973.1	18619.1	74590.3	244422	249981	239549
	P18085	ARF4	ADP-ribosylation factor 4	Homo sapiens	58734.2	98124.3	93834.4	247755	216897	202921	92654.9	251914	96635.2	83871	94114.6	18613.1	107691	85873.9	179949	201758	233422	193606	317329	282949	280533	252699	69433.5	45151.4	283027	72664.5	236321	132042	127625	370768	150749	148378	143252	50033.7	20325.5	10344.6	11902.8	27841.8	25746.1	40396.7	47375.7	72584.8	101359	99321.7	47293.2
	P18124	RL7	60S ribosomal protein L7	Homo sapiens	142272	165496	156407	419428	403851	392929	152593	176327	190381	113253	134482	130509	163752	151087	146327	82986.8	78892.7	86680	72376.8	109827	54190.4	126847	130317	111434	36377.9	53349.7	41289.3	196278	211197	225649	211333	212027	217201	13026.7	23507.1	24605.9	32756.7	24829.4	34336.5	43947.6	44444.8	52314.8	147813	155496	148202
	P18206	VINC	Vinculin	Homo sapiens	2.13325e+06	2.04981e+06	2.0415e+06	345754	614752	156299	1.39282e+06	1.42743e+06	1.46981e+06	2.05827e+06	2.15762e+06	2.08506e+06	1.17604e+06	1.20373e+06	1.15056e+06	1.26409e+06	1.30184e+06	1.28255e+06	1.43674e+06	1.43435e+06	1.49931e+06	1.36038e+06	1.38818e+06	1.28909e+06	783946	750356	827646	1.14894e+06	1.1788e+06	1.19429e+06	1.22896e+06	1.21173e+06	1.29374e+06	840030	877524	898974	536556	544109	576231	1.15582e+06	1.13766e+06	1.16339e+06	2.75658e+06	2.76415e+06	2.79028e+06
	P18669	PGAM1	Phosphoglycerate mutase 1	Homo sapiens	847947	866777	861718	598353	507428	436155	540515	564481	585722	380008	414567	375830	325714	382499	350277	553868	614628	517279	828166	756320	847556	426046	482039	442648	167275	153351	202961	408326	421793	376255	324304	318762	300325	180743	172665	196465	41783	30122.7	49686.6	171647	179158	154607	634922	634271	608877
	P18859	ATP5J	ATP synthase-coupling factor 6, mitochondrial	Homo sapiens	237326	222628	207338	1.2006e+06	1.30123e+06	1.17553e+06	237338	257663	232247	393510	397407	402542	2.59174e+06	2.73141e+06	2.5661e+06	95982.7	114958	155302	118022	106201	169004	223515	218857	240996	334207	339494	356954	243593	249121	267260	218622	221373	213658	1.91876e+06	1.96721e+06	2.05731e+06	509696	503236	615419	418284	418874	439035	93833.7	103865	163207
	P19013	K2C4	Keratin, type II cytoskeletal 4	Homo sapiens	67265.4	35501.5	66068.4	109798	195569	197700	55816.9	59999.8	79370.6	92757.4	59358.3	32423	169454	90536.8	139222	72777.2	79164.9	97005.9	120447	256798	234936	109538	108899	156866	475029	478558	795273	43331.2	28180.4	60914.9	153435	136394	155008	71554.6	35705.6	42235.9	30875	42389.7	67249.9	44028.3	30924.1	49292.6	52849.8	69974.7	30000.4
	P19022	CADH2	Cadherin-2	Homo sapiens	549616	620159	614720	59272.9	174100	169572	350831	351878	355072	545886	569417	510214	366526	360011	395458	199660	177328	177432	537435	523663	468612	869395	951006	882023	178558	189589	177054	298212	427473	305836	321901	360313	361999	2.08854e+06	2.15028e+06	2.15822e+06	715552	707297	887853	850057	832183	898007	252154	272433	303520
	P19105	ML12A	Myosin regulatory light chain 12A	Homo sapiens	213412	219247	211934	86335.7	37458.6	13039.4	141363	144112	139338	180378	173573	185775	75767.5	67818.7	75581.7	66004.7	69456.7	61625.1	58216.5	56184.3	61237.7	125445	115946	132394	130215	131535	149192	149189	143698	151709	96020.5	92817.9	108119	153487	166038	173763	199908	182238	210903	150701	147914	143560	129767	130416	130132
	P19237	TNNI1	Troponin I, slow skeletal muscle	Homo sapiens	24281.7	22755	23855.6	82777.9	91421.4	99057.2	24677.7	25015.8	23856.5	120078	126771	138057	502506	458867	458810	9356.79	13412.2	12517.2	15356.3	53641.8	72775.7	2480.49	8119.1	8118.69	36466	37463.8	42602.3	11425.9	11679.3	11971.9	63489.7	63679.9	3686.54	8307.25	1858.88	1611.93	21994.8	1784.75	31567.8	23314.9	21378.4	1635.98	32316.4	1001.12	36880.4
	P19367	HXK1	Hexokinase-1	Homo sapiens	201008	208252	210084	990451	958324	1.00337e+06	219515	254612	225644	159311	171015	165048	1.1492e+06	1.13749e+06	1.20308e+06	498880	491972	455002	311785	304890	352637	318232	282692	204810	89573.9	63310.5	110963	334137	347939	356462	619016	620237	676887	21014.9	28818.1	37761.2	18440.6	44064.9	32210.7	174834	173379	194402	111909	127460	155911
	P19404	NDUV2	NADH dehydrogenase [ubiquinone] flavoprotein 2, mitochondrial	Homo sapiens	1.80848e+06	2.06429e+06	2.10338e+06	904314	999960	947931	1.2586e+06	1.25727e+06	1.29455e+06	1.93766e+06	2.01795e+06	1.92152e+06	689207	890247	846446	338788	489087	436018	452714	571054	539098	1.244e+06	1.31626e+06	1.40359e+06	1.56025e+06	1.68994e+06	1.73443e+06	2.53106e+06	2.63351e+06	2.5456e+06	1.28525e+06	1.32413e+06	1.29592e+06	2.33565e+06	2.45622e+06	2.55126e+06	1.56566e+06	1.47556e+06	1.60231e+06	1.81059e+06	464173	1.78911e+06	1.78927e+06	1.76425e+06	1.73596e+06
	P19429	TNNI3	Troponin I, cardiac muscle	Homo sapiens	1.04332e+07	1.15124e+07	9.96583e+06	1.60592e+06	1.51085e+06	1.37971e+06	4.28188e+06	4.48766e+06	4.74884e+06	5.60159e+06	5.76556e+06	5.86917e+06	8.86896e+06	8.35699e+06	9.08859e+06	642933	657449	663304	482781	507800	527197	4.46176e+06	4.65077e+06	4.06642e+06	1.24721e+07	1.25764e+07	1.30528e+07	1.12042e+07	1.14501e+07	1.10955e+07	9.50213e+06	9.29252e+06	9.17681e+06	3.50871e+07	3.52668e+07	3.3099e+07	2.41353e+06	2.34959e+06	2.5596e+06	1.04268e+07	1.02053e+07	9.85976e+06	3.63331e+06	3.6837e+06	3.56231e+06
	P19652	A1AG2	Alpha-1-acid glycoprotein 2	Homo sapiens	136616	146920	153220	1.98928e+06	1.97869e+06	1.79794e+06	160025	275160	151840	72639.5	94867.8	89537.5	142307	142545	673882	86174.7	83622.8	66363.1	85497.9	108276	72276.2	170226	180650	161412	395791	376903	405352	439054	434490	319549	139606	138550	157726	717369	745173	571831	539452	501859	538969	548214	537832	518323	94205.9	91833.9	76062.1
	P19823	ITIH2	Inter-alpha-trypsin inhibitor heavy chain H2	Homo sapiens	127194	63340.7	143114	144998	93037.1	193905	210815	227468	248033	141826	56804.9	113638	137203	158104	143954	246669	259978	308211	243193	254672	207311	108479	95170.6	120304	20383.2	33022.4	34465.6	41861.7	49234.3	47033.2	152665	136732	172577	12631	26511.7	28430.4	20422.2	17074.6	28860	26213.2	33899.9	34917.7	42072.2	51315.5	59913.8
	P19827	ITIH1	Inter-alpha-trypsin inhibitor heavy chain H1	Homo sapiens	83727.4	117644	98488.8	812321	1.02527e+06	911073	191685	286772	203605	121853	102494	137313	262518	220583	239250	461095	399096	473288	342341	331546	339823	142526	200554	189411	39785.5	32582.1	49815.7	55529.5	63480.5	67508.1	153604	131819	140245	27096.9	20968.5	37892.3	31544	42146.2	54971.8	39652.5	40699.8	57325	50034.5	58622.7	47891
	P19971	TYPH	Thymidine phosphorylase	Homo sapiens	35387.1	38544.9	25269.2	24811.6	56188.7	28211.7	39592	46105.3	50007	34959.5	30961.6	33459.8	40351.9	38295.5	49965.3	19467.7	42483.9	20257	30697.1	23508.9	36021.8	45203.2	41728.4	44278.7	22680.2	21665.3	28667.5	258807	265015	262352	52124	49004.2	55207.8	18045.7	14309.8	12831.5	18282.4	17586.1	14110.9	23067.8	27715.3	25576.4	69002	69340.1	64067.7
	P20073	ANXA7	Annexin A7	Homo sapiens	157353	164705	42361.4	91780.1	52430.9	61484.4	136368	147791	143382	83421.2	96711.8	92471.5	40487.7	26539.8	10158.6	90858.2	75945.8	103530	120814	106962	94595.9	171147	175035	190852	26234.5	33155.9	35134.3	82650.9	88962	86115.2	73526.1	80105.5	77118.5	24394.5	26787.4	28836.2	20143.4	6993.44	27265.9	45892.3	48515.7	49939.3	130445	119005	116679
	P20160	CAP7	Azurocidin	Homo sapiens	62272.4	65220.6	75817.2	129621	98151.3	103355	88608.5	80886.6	131208	60409.3	46000.2	56926.6	32622.1	88224.5	71213.9	86524.2	90411.5	61331.1	50500.2	88642.6	165799	59331.8	58769.7	61512.9	27741.4	42633.9	48862.4	32710.6	36461.4	44561.2	104691	89687.6	53649.5	79543.1	49072.1	135361	57771.1	50375.7	21871.1	25857	32217.4	24811	25982.8	30649.2	44697
	P20674	COX5A	Cytochrome c oxidase subunit 5A, mitochondrial	Homo sapiens	4.50135e+06	4.66934e+06	4.40189e+06	3.13324e+06	3.10349e+06	3.17728e+06	4.65828e+06	4.69895e+06	4.72636e+06	3.36786e+06	3.3617e+06	3.43662e+06	2.71667e+06	2.70912e+06	2.66545e+06	1.08411e+06	1.14179e+06	1.08244e+06	1.02906e+06	1.02893e+06	1.1052e+06	5.94164e+06	5.93172e+06	4.94e+06	8.88943e+06	8.59858e+06	8.79871e+06	9.85538e+06	9.12074e+06	8.94345e+06	3.22802e+06	3.21054e+06	3.11663e+06	5.56373e+06	5.71943e+06	5.49984e+06	1.13346e+07	1.11086e+07	1.11994e+07	7.42962e+06	7.28588e+06	6.8762e+06	3.87087e+06	3.80164e+06	3.61736e+06
	P20774	MIME	Mimecan	Homo sapiens	763052	783328	778896	2.19567e+06	1.91704e+06	2.0919e+06	790399	798016	793701	498329	499561	503853	537474	424671	486820	2.94883e+06	3.20873e+06	3.08074e+06	1.57594e+06	1.55983e+06	1.46742e+06	2.59835e+06	2.45858e+06	1.73371e+06	622234	640658	501221	1.60258e+06	1.53927e+06	1.602e+06	2.72239e+06	2.67589e+06	2.39257e+06	1.39061e+06	1.44543e+06	1.42208e+06	280256	280238	302861	293835	285667	285025	2.14791e+06	2.0992e+06	2.03697e+06
	P20810	ICAL	Calpastatin	Homo sapiens	63250.3	103652	63099	254882	105890	174222	46537.1	50155.3	170388	57376.2	183091	174134	479872	507971	495202	201304	186277	158227	182038	191145	222850	191740	200996	153413	237697	237399	154397	165941	153787	185406	46161.9	33082.8	30363.9	456535	466905	483468	444532	463315	482576	243815	221810	246405	67617.2	71471.1	40969.5
	P20930	FILA	Filaggrin	Homo sapiens	12823.3	1260.55	1235.22	11239.5	22450.6	17806.2	41058	48688.6	49269.7	17225.1	29290	23381.7	46084.7	44569.2	102622	30185.6	33580.7	36171.7	36139.5	45036.9	50515	12620.4	11089.7	12460.5	132308	139467	229146	18464.4	22938.2	28517.7	5135.25	6147.97	12202.2	8744.84	9660.03	12832.1	9408.13	12377.3	18035.1	7720.05	7901.87	11324.3	2190.9	2573.61	3750.13
	P21266	GSTM3	Glutathione S-transferase Mu 3	Homo sapiens	136868	162451	201635	204588	261440	149607	170419	173320	185433	158532	162360	174071	164606	171263	160170	268019	274679	304910	306835	275793	283860	175178	164319	105341	55804.8	29634.6	27072.1	144794	130603	140604	174824	170472	153251	18281.4	30247.7	31459.7	22430.3	22926.5	41738.7	44811.6	52204.6	67992.4	170413	177190	158651
	P21333	FLNA	Filamin-A	Homo sapiens	122974	172788	174090	223978	160414	80755.4	219273	247996	246463	167113	168338	136640	156297	162803	228439	327128	327310	244844	254137	238420	242262	246887	232226	283832	54321.9	35709	61126.1	93415.1	82277.6	94896.3	528702	495941	530781	56203.1	41437.6	37734.8	30559.1	28635.1	42770.1	39229.1	63146.1	52308.5	208596	189555	198689
	P21397	AOFA	Amine oxidase [flavin-containing] A	Homo sapiens	130744	142282	132831	252365	298677	310490	200602	199295	214035	169809	131709	101671	332341	325409	344661	142019	203062	199809	192964	183380	236681	76002.6	61531.6	109602	65697.4	34918.9	56873.5	93297.4	97109.1	89605.2	175822	180873	203601	71947.4	22135.2	18195.4	76885.5	24415.6	20860.6	114460	130336	122412	101411	89570.4	92653.6
	P21399	ACOC	Cytoplasmic aconitate hydratase	Homo sapiens	82537.2	101169	103542	17354	12394.1	5448.14	101174	41081.4	55099.8	105102	51220.9	56037.9	10427	20721.4	8431.98	30000.9	203510	170007	75185	112681	212598	32562.8	241660	45469.1	16670.7	125283	109491	76791.8	129033	142844	48707.1	51553.4	80271.4	15077.3	48855.6	9800.06	36577.2	7364.86	13819.1	10479.5	8623.87	26566.2	76142.3	7672.94	15027.3
	P21695	GPDA	Glycerol-3-phosphate dehydrogenase [NAD(+)], cytoplasmic	Homo sapiens	43994.3	73681.8	56821.1	162880	86462.4	91251.5	54317.1	40319.9	91488.2	74184	66305.4	71401.2	61223.3	104269	50201	118197	109051	112950	90874.6	77795.1	76947.8	52878.6	58506.9	65420.6	40827.4	32203.8	26177.9	28403.3	26377.1	68614.9	86171.4	94424.3	76562.2	16553.7	32498.5	31813.1	26131.8	38921.8	53832.9	18356	34043.1	43084.1	44610.5	40625.1	27920.8
	P21796	VDAC1	Voltage-dependent anion-selective channel protein 1	Homo sapiens	5.5775e+06	5.33255e+06	5.33656e+06	7.08083e+06	6.79806e+06	7.05338e+06	4.50764e+06	4.72393e+06	4.74918e+06	4.89279e+06	5.14829e+06	5.27556e+06	3.84548e+06	3.86634e+06	3.98233e+06	4.47625e+06	4.85479e+06	4.78683e+06	5.70083e+06	5.49571e+06	5.98881e+06	4.33663e+06	4.4249e+06	4.43623e+06	969428	993963	1.07402e+06	2.60877e+06	2.71179e+06	2.82857e+06	2.98627e+06	3.0009e+06	3.12014e+06	141497	144426	152859	504218	484526	553213	1.90517e+06	1.90987e+06	1.97074e+06	5.43652e+06	5.52821e+06	5.6124e+06
	P21810	PGS1	Biglycan	Homo sapiens	1.96096e+06	2.18736e+06	2.23377e+06	479946	419641	392073	384328	441364	419051	464987	442869	428865	503711	517661	457834	2.30183e+06	2.39048e+06	2.05566e+06	1.70636e+06	1.78027e+06	1.59199e+06	2.07759e+06	2.24123e+06	1.996e+06	162443	182097	192736	526488	712442	557339	497930	527522	569341	605383	856150	924045	120750	109980	102841	330348	289775	336568	443299	476272	447857
	P21912	SDHB	Succinate dehydrogenase [ubiquinone] iron-sulfur subunit, mitochondrial	Homo sapiens	3.16059e+06	3.41575e+06	3.39774e+06	1.26707e+06	1.17353e+06	1.15157e+06	2.01354e+06	2.0943e+06	2.14366e+06	3.73326e+06	3.79953e+06	3.8412e+06	1.09978e+06	1.13412e+06	1.14788e+06	1.8649e+06	1.96983e+06	1.9177e+06	1.47156e+06	1.53326e+06	1.60547e+06	1.5149e+06	1.58345e+06	1.60411e+06	1.07011e+06	1.15229e+06	1.19686e+06	1.82823e+06	1.94787e+06	1.98279e+06	2.16638e+06	2.2154e+06	2.19786e+06	1.03842e+06	1.09025e+06	1.14678e+06	1.12373e+06	1.1502e+06	1.22685e+06	2.04947e+06	2.05037e+06	1.99928e+06	3.19995e+06	3.21155e+06	3.16344e+06
	P21964	COMT	Catechol O-methyltransferase	Homo sapiens	33399	31577.6	41538.4	20594.4	69664.3	27459.3	22773.1	23959.7	30146	33199.3	24740.7	20107.4	27077.7	13525.3	27234.7	39418.1	24645.7	24052	10854	27600.7	41674.4	66764	77947.9	70204.5	11518.7	21547.3	18670.8	29693.4	34516.2	18822.7	53143	49905.3	29863.9	62009.8	70292.9	55594	19222.8	24378.8	23790.4	24335.6	16233.3	11099.8	40457.2	33532.7	29576.4
	P21980	TGM2	Protein-glutamine gamma-glutamyltransferase 2	Homo sapiens	721078	789546	759383	960056	939276	969804	603463	593320	675778	361476	348589	342816	1.26406e+06	1.3711e+06	1.4035e+06	1.14024e+06	1.24131e+06	1.22434e+06	1.17865e+06	1.22292e+06	1.22621e+06	819051	895364	830139	73117	68819.7	85613.1	177909	179472	194528	551371	548830	512223	22282.2	19252.9	34881.3	49085.3	48884.1	46158.9	189046	183574	189050	419745	422222	421404
	P22061	PIMT	Protein-L-isoaspartate(D-aspartate) O-methyltransferase	Homo sapiens	960667	962396	1.01744e+06	1.60136e+06	1.6441e+06	1.42597e+06	729704	729444	732757	788469	850168	969276	1.26566e+06	1.15369e+06	1.29942e+06	612042	622057	608766	518494	509415	646354	670558	748187	829440	210660	197756	231531	392773	433080	483618	296343	291258	382215	146446	163479	161695	132169	143819	170659	148357	143865	175062	480990	540758	611647
	P22105	TENX	Tenascin-X	Homo sapiens	40080.2	46410.5	51125.5	241748	118883	86710.7	81434.3	99578	90033.2	52268.4	68616.5	72317.2	251237	153625	90867.8	365733	272498	286200	170814	173519	138418	27308.1	38499.1	30968.8	22830.2	22746.6	11203.5	9353.24	7773.39	29349.6	86959.7	96112.5	110138	2482.73	10498.2	8812.4	13242.4	39292.9	8285.87	8067.01	5976.4	12253.7	36604.3	41550.5	45994.1
	P22307	NLTP	Non-specific lipid-transfer protein	Homo sapiens	857.142	2439.72	2604.61	11849.2	20493.1	30043.6	8201.87	1036.26	10676.2	18708.6	10551.2	13766.5	3044.96	22648.3	24229	4182.73	2108.75	1923.03	6413.74	1315.52	7248.43	2098.77	13914.9	15345.2	13917.6	19472.2	18750.6	18609.8	16993.3	20401.9	20705.2	18609.7	20187.7	2513.95	1080.44	1345.87	25675.6	23466.5	34438.5	26886.4	23665.1	31328	25514.6	2137.86	27706.5
	P22314	UBA1	Ubiquitin-like modifier-activating enzyme 1	Homo sapiens	108336	98233.5	60466.5	101678	68069.7	72830.7	56300.6	98349.1	500461	108045	93108.6	71393.6	74314.5	54208.5	64690	64670.5	63951.1	67513.8	178682	201547	197709	141843	133410	207384	46820.2	34364.1	47059.6	103197	173420	110018	177958	172757	207681	50070	42239.1	39403.5	34173.1	33163.2	37092.2	44644.2	38795.3	40960.1	83503.8	79337.6	97923.5
	P22352	GPX3	Glutathione peroxidase 3	Homo sapiens	317903	317941	341071	185049	167868	173757	267189	277460	262900	264585	350548	357194	58978.3	117202	147920	270442	271494	324212	234025	268232	266283	387161	414282	391317	84387.8	65264.4	71255	141936	139398	166948	610982	606954	636883	38829	24078.3	23456	42359.5	40559.4	69840.7	73533.7	77429.3	101571	342593	359519	355519
	P22392	NDKB	Nucleoside diphosphate kinase B	Homo sapiens	105673	134803	130823	15075.4	9666.19	10988.4	73568.2	71692.6	69273.9	65917	69551.1	48904	5130.76	12788.8	5322.71	36103.7	46819.1	33379.1	79375.6	61722.2	56933.5	202690	208667	151157	71366.1	70398.7	51336.3	170421	171917	172731	152578	147777	164063	48097.5	44630.3	11870	36923.3	32601.2	34750.8	79360.4	70830.6	72378.5	99280	110680	69801.4
	P22626	ROA2	Heterogeneous nuclear ribonucleoproteins A2/B1	Homo sapiens	287489	122489	122277	123871	119865	106912	282466	296515	313488	116005	116390	131094	74179.8	82930.9	91005.8	129106	170145	148482	219948	207107	147271	93506.5	93309.7	63505.5	22005.2	21597	20035.7	55850.6	64277.3	62643.7	119802	117989	126052	34591.2	568223	13541	13734.5	18340	10524.6	43862	48270.3	48725.6	148860	155343	152408
	P22676	CALB2	Calretinin	Homo sapiens	40249.8	36598	17917.5	16388.9	17897.8	49752.2	6961.67	16422.8	20713.1	37215.6	30955.7	8701.13	9437	11100.8	13680.9	19152.2	16498.1	24741.2	14933.4	22778.7	24142	19883.2	15644	24031.2	8939.08	10411	31958.1	12825.1	10470	14750.9	17272.9	14328.3	21874.4	14745.8	15100.3	12161	11665.6	5219.86	15700.6	19513.7	10363.8	14989.2	35769.8	4186.35	24761.7
	P22695	QCR2	Cytochrome b-c1 complex subunit 2, mitochondrial	Homo sapiens	2.6576e+06	2.73096e+06	2.63718e+06	2.13766e+06	2.25817e+06	2.25815e+06	2.2957e+06	2.31598e+06	2.37213e+06	2.09938e+06	2.07879e+06	2.12708e+06	1.53434e+06	1.52275e+06	1.51486e+06	1.92314e+06	2.33538e+06	2.26096e+06	2.32848e+06	2.26889e+06	2.38313e+06	2.56436e+06	2.52629e+06	2.67907e+06	671777	660707	681435	2.44347e+06	2.54678e+06	2.60779e+06	3.23405e+06	3.29532e+06	3.40176e+06	222693	227960	249958	233173	224783	262283	1.31834e+06	1.31874e+06	1.30813e+06	2.8827e+06	2.89591e+06	2.85107e+06
	P22735	TGM1	Protein-glutamine gamma-glutamyltransferase K	Homo sapiens	20617	25687.5	4103.02	7254.07	6587.89	26990.4	3499.64	20789.8	21605.2	2634.29	20424.2	18939.1	4374.16	3834.59	8538.93	14503.6	7550.79	13954.3	16328	14604.2	14700.6	13581.3	11558.4	3778.91	5119.36	9279.62	6242.53	17661.2	9501.38	9299.47	6467.02	5947.27	2579.62	2320.74	1673.76	10001.7	1903.16	4026.76	3454	5543.62	4455.2	10669	10100.7	1147.87	1226.71
	P23083	HV102	Immunoglobulin heavy variable 1-2	Homo sapiens	19587.7	21178	20187.1	379572	435459	377365	78035.9	88217.1	90633.9	20060.8	29759.4	26488.6	144132	156168	162487	194607	210143	176481	140653	152937	139125	27004.7	39597.7	44040.7	9317.1	10942.5	16120	8595.92	13737.3	13390.7	57296.3	52872.4	63534.1	870.797	647.031	461.639	743.869	4911.96	6077.82	2336.21	13661.7	14091.1	35367.9	36194.2	39691.3
	P23141	EST1	Liver carboxylesterase 1	Homo sapiens	38278.9	64812.1	68564.4	127799	102865	87046.6	70512.1	96504	108970	48875.5	38576.9	44879.3	32130.2	73007.7	31762.3	40828.4	140612	41251.2	40107.3	52077.1	75090.1	64065.9	59739	58967.2	35658.5	23364.3	44968.7	28863.1	24516.3	27167.2	343096	229799	358474	37927.5	31573.4	44580	23597.9	36686.8	25221.3	24727.9	52659.5	25176.3	49284	47350.1	42111.3
	P23142	FBLN1	Fibulin-1	Homo sapiens	16156.4	31239.9	16568	18296.7	54626.2	25203	10250.3	18600.7	13068.3	22129.3	26168.6	17069.8	14136.7	8309.04	50566.4	65285.8	4791.13	73314.1	40444.4	42040.4	15310.8	43632.2	53646.2	23492.6	9153.44	3965.31	3375.71	13969.5	18162.4	13088.4	21736.1	41781.9	43509.7	4325.87	11207.1	13329.5	4386.8	9042.74	5168.27	8925.99	6063.18	10303.5	16470.9	16691	16971.8
	P23284	PPIB	Peptidyl-prolyl cis-trans isomerase B	Homo sapiens	331139	396031	332008	688716	674340	734446	230832	265512	295213	298520	266909	290019	303444	314019	269054	453883	412795	419334	419691	443847	375419	473365	538541	570957	125030	163292	181592	401308	428138	483778	596958	614101	696270	122853	133189	46638	61098	55874.4	84530	270053	271133	311438	480101	486850	551910
	P23297	S10A1	Protein S100-A1	Homo sapiens	2.07747e+06	2.38732e+06	2.22244e+06	75897.6	76859.9	60813.7	1.02052e+06	992392	1.01334e+06	529691	548231	353978	31413.7	47400	33921.5	121392	104222	104693	594060	520718	447872	2.62808e+06	2.62321e+06	1.80851e+06	5.05616e+06	4.62282e+06	4.015e+06	4.83732e+06	4.16924e+06	3.92273e+06	1.38114e+06	1.2333e+06	1.11655e+06	1.45453e+07	1.45223e+07	1.31968e+07	8.61107e+06	8.07667e+06	7.2713e+06	5.08081e+06	4.79242e+06	4.09601e+06	1.87368e+06	1.77147e+06	1.47326e+06
	P23327	SRCH	Sarcoplasmic reticulum histidine-rich calcium-binding protein	Homo sapiens	905930	899906	896963	331623	310915	102671	594619	587634	620122	749379	756360	785718	1.45323e+06	1.49684e+06	1.55572e+06	1.04901e+06	1.07516e+06	1.07006e+06	1.45138e+06	1.45494e+06	1.52981e+06	2.67396e+06	2.94976e+06	2.90879e+06	970223	985322	1.02865e+06	760923	796115	859561	518948	508834	536794	6.75096e+06	6.77854e+06	6.90859e+06	6.78898e+06	6.88963e+06	7.36945e+06	7.24298e+06	7.29058e+06	7.31222e+06	522428	544568	552846
	P23381	SYWC	Tryptophan--tRNA ligase, cytoplasmic	Homo sapiens	76740.8	89240.3	86023.5	27547.3	35569.3	51110.6	80589.3	90292.8	83112.2	23986	52936.1	35315.2	23568.7	66784.4	34587.9	35397.7	40243	62188.9	76756.6	59612.6	61295.9	85069.7	90886.6	57997.7	23991.8	25844.9	23422.5	93448.9	101158	93466.8	120420	131219	136844	7180.94	8881.27	6282.39	8757.44	6217.59	6149.16	60950.9	59053.5	58803.2	63744.6	70631.1	61959.3
	P23396	RS3	40S ribosomal protein S3	Homo sapiens	199542	133494	109389	409964	275687	391621	179154	145135	143354	166747	162804	168596	257989	158607	267405	283122	266869	197775	287143	238060	277057	188042	200689	211231	91657.9	97367.6	117837	376956	378361	376777	294823	310082	319192	37254	27417.6	36835.9	51786.5	37844.5	45562.1	102013	59379.3	74460.8	292680	286458	264691
	P23434	GCSH	Glycine cleavage system H protein, mitochondrial	Homo sapiens	201650	206949	217865	261073	229132	248014	246669	244763	256005	311457	336835	336466	185173	187021	176044	123165	159071	146898	135974	131379	113030	385420	267891	343933	381878	317636	369752	425035	322191	324575	119987	176706	112458	152167	107651	105986	901322	888824	912786	426226	423342	413208	321847	324696	314501
	P23526	SAHH	Adenosylhomocysteinase	Homo sapiens	119877	116382	131404	126499	127572	239022	129375	140107	137522	99943.5	109673	117755	201367	228503	165599	346984	373864	359687	339277	310228	352969	138211	137720	142737	61159	57900.5	71118.7	110463	115910	139277	167873	173373	196247	14511.4	8479.32	14358.1	24957.2	20956.8	30042.6	50197.1	49544.2	55440	120492	101346	109946
	P23528	COF1	Cofilin-1	Homo sapiens	1.16766e+06	938190	935769	1.07201e+06	1.17736e+06	1.23666e+06	716828	764023	747699	1.28752e+06	1.2941e+06	1.31034e+06	826486	806215	896820	788649	804478	801631	812752	763622	836100	1.26559e+06	1.31478e+06	1.27349e+06	399105	378056	413397	875971	879847	931261	1.04028e+06	1.02744e+06	1.11163e+06	56893.6	69516.3	75314.7	295918	317587	354914	559221	557910	582212	975286	1.05802e+06	1.07643e+06
	P23946	CMA1	Chymase	Homo sapiens	84409.7	103084	102477	105021	67141.6	81277.9	144209	255825	194114	57051.3	69861.9	58597.7	98529.8	82173	96034.6	80832.7	125998	127688	71039.4	64574	59304.9	121438	126587	59015.6	21356.8	66931.6	32365.6	171613	180899	180695	445343	434006	455706	30742.9	21695.1	44429.9	25520	65083	27289	33557.3	36833.1	55520.6	232414	225816	235875
	P24043	LAMA2	Laminin subunit alpha-2	Homo sapiens	350197	365308	359664	44739.9	66690	176047	249590	294282	249456	151263	164675	140863	59615.7	80895.3	80004.5	91029.4	71081.7	81406	115704	127454	113076	715102	750336	614068	216924	78645.7	154630	377441	576063	447626	421248	420076	500718	198289	224604	155685	189250	197222	182371	274847	248598	217253	534573	480843	520258
	P24158	PRTN3	Myeloblastin	Homo sapiens	338960	322071	317012	158753	576364	232443	136047	81681.4	94653.9	88792.4	61322.4	62780.5	109905	158894	91296.5	98369.6	119278	91701.8	161569	129424	129636	94944.9	92193.7	110026	52666.9	67288.3	72255.4	96486.4	61803.2	62132.8	195349	151407	138041	143452	163284	164886	75434.5	58793.5	113817	66419.1	93668.3	85377.7	86298	53299.5	44727.7
	P24310	CX7A1	Cytochrome c oxidase subunit 7A1, mitochondrial	Homo sapiens	475874	508169	488620	1.30309e+06	1.04841e+06	1.0362e+06	881706	904645	911328	373153	329851	339310	415351	706312	456016	344091	581615	590702	375189	319012	311901	853588	942938	910162	179766	186209	226850	811874	784528	789076	577536	599661	570587	44974.4	47222.8	100810	168430	95944.2	181832	218742	236623	231701	1.02961e+06	863478	922390
	P24534	EF1B	Elongation factor 1-beta	Homo sapiens	266636	284202	288744	174866	131313	148232	224563	214898	242075	339134	315392	335965	171521	185028	188155	263607	246266	169500	256432	152591	275290	289101	278984	296499	368060	405843	386418	367175	389910	412127	172956	151868	173108	175601	195330	221678	563612	565472	619569	383276	395844	373505	291019	287353	292551
	P24539	AT5F1	ATP synthase F(0) complex subunit B1, mitochondrial	Homo sapiens	987577	949727	941434	1.9612e+06	1.87861e+06	2.04184e+06	1.22124e+06	1.27723e+06	1.24211e+06	618734	618532	682032	1.63839e+06	1.67155e+06	1.71259e+06	1.24467e+06	1.30916e+06	1.32214e+06	1.34561e+06	1.43045e+06	1.406e+06	1.46728e+06	1.23141e+06	1.32768e+06	744511	643999	767372	1.67686e+06	1.72896e+06	1.8476e+06	1.62769e+06	1.59761e+06	1.70806e+06	1.25742e+06	1.30543e+06	1.28853e+06	273562	258213	277001	749280	764973	809658	1.49862e+06	1.52045e+06	1.41446e+06
	P24666	PPAC	Low molecular weight phosphotyrosine protein phosphatase	Homo sapiens	203934	194965	192156	226344	222792	271708	251336	295323	279160	276241	313934	289986	284468	257399	293190	368393	356026	351571	391498	430193	412399	253996	252920	253449	73049.2	13467.5	100053	149894	158039	183041	244618	256364	272238	46708.3	41758.4	51979.7	32603.4	49955.7	56481.3	119225	118136	138476	270010	289492	276005
	P24752	THIL	Acetyl-CoA acetyltransferase, mitochondrial	Homo sapiens	2.81906e+06	2.78287e+06	2.78406e+06	5.70852e+06	5.96738e+06	5.90254e+06	4.71626e+06	5.13712e+06	4.85995e+06	4.28243e+06	3.64659e+06	3.78737e+06	4.68226e+06	4.80193e+06	5.02632e+06	4.72387e+06	4.95243e+06	4.94305e+06	4.94682e+06	4.89197e+06	4.94986e+06	3.93838e+06	3.84277e+06	3.6015e+06	782354	730518	905175	2.43574e+06	2.57694e+06	2.73779e+06	4.42802e+06	4.16174e+06	4.70566e+06	86865.8	160873	230174	396505	479990	524832	1.26885e+06	1.32607e+06	1.39005e+06	6.59394e+06	6.80779e+06	7.08851e+06
	P24844	MYL9	Myosin regulatory light polypeptide 9	Homo sapiens	24777.4	23783.6	28660	26195.7	21681.7	13849	14673.8	9926.86	19566.7	27755.8	27760.7	33553.2	13798	28069.3	10362.7	16662.8	26280.6	24906.8	10440	9765.94	13056.9	22730.3	31731.5	27498.3	48341.9	49636.7	49558.9	40342.4	43849.7	39460.1	26197.3	28454.4	29842.1	26498.7	31351.7	29890.7	69285.6	65108.2	77300	41320.5	39095.2	44233.6	44060.5	40384.7	36051.3
	P25311	ZA2G	Zinc-alpha-2-glycoprotein	Homo sapiens	110314	175940	162744	290155	363069	325662	367259	396288	386787	138013	143164	130556	554825	617811	556929	183512	223015	196210	189042	190360	217996	324198	298255	147546	432208	433330	497568	324651	283735	260575	283994	314658	328368	314087	263272	302100	225076	301844	318019	427944	425900	409512	124370	151327	160325
	P25398	RS12	40S ribosomal protein S12	Homo sapiens	162645	159708	153235	196838	131092	213521	132714	144447	140660	203433	201248	195913	124846	183123	145000	57145.7	91920.5	90013	92375	68764.3	73448.7	219227	219758	171963	135191	135227	141240	238857	239140	245968	178236	155065	177048	49957.5	30196.5	51982.6	126187	128041	143844	146421	145060	156958	176818	172593	167303
	P25705	ATPA	ATP synthase subunit alpha, mitochondrial	Homo sapiens	2.5217e+07	2.34177e+07	2.27125e+07	1.81652e+07	1.89031e+07	1.89453e+07	3.23531e+07	3.06474e+07	3.0538e+07	2.09322e+07	2.08366e+07	2.06355e+07	1.44044e+07	1.4236e+07	1.41571e+07	2.27664e+07	2.38684e+07	2.32388e+07	2.51785e+07	2.45708e+07	2.42906e+07	2.76811e+07	2.7816e+07	2.73083e+07	4.56762e+06	4.57171e+06	4.77039e+06	1.57333e+07	1.65269e+07	1.61749e+07	2.8425e+07	2.88635e+07	2.81068e+07	875998	910806	964687	1.27572e+06	1.30508e+06	1.33204e+06	1.02076e+07	1.02913e+07	9.84176e+06	4.24077e+07	4.18893e+07	3.94862e+07
	P25786	PSA1	Proteasome subunit alpha type-1	Homo sapiens	135141	126732	134656	60855.4	105216	117826	128955	39233.7	126345	22852.3	120050	131175	23929.4	86290.4	13462.5	121034	121022	116116	123488	101243	131008	111992	97304	103780	49803.1	55280.6	61719.1	107321	124648	144332	118024	120611	142931	26731.6	36403.1	34163	5647.04	59639.9	7376.45	68154.8	54754.7	64520.3	213373	204190	201161
	P25787	PSA2	Proteasome subunit alpha type-2	Homo sapiens	78439.7	73586.2	77901.3	42711.2	48275.3	87462.8	65724.8	72995.6	69946.3	64638.5	72242.1	76034.4	52609.6	23413.8	30124.6	61517.6	13078.1	40734.8	64776.9	59817.4	48403.2	56437.1	48479.8	55513.7	18147.2	18826.2	24079.7	36361.9	40856.5	35859.1	42213.5	43795.2	43410.1	3349.96	4211.69	3731.59	4987.01	11082.5	9597.92	17015.5	16582.4	19597.1	60963.1	55357.8	68114.6
	P25789	PSA4	Proteasome subunit alpha type-4	Homo sapiens	94282.6	102086	93780	77600.2	21365.1	20795.1	64342.1	74146.7	70082.2	71099.6	64030.3	63761.9	18637.5	38768.8	35755.5	16536.7	69912.8	66468.8	86247.4	70868.3	15834	135841	135149	112959	66209.9	65672.1	68836.8	127768	130902	125736	80886.6	89105.5	86726.3	9164.23	24392.9	10059.7	34770.3	41978.9	36737.7	61428.9	67215.8	68286	111570	103385	140473
	P25815	S100P	Protein S100-P	Homo sapiens	124198	80372.5	54580.1	108051	65917.6	46997.3	25948	56908.6	38420.3	37192	36498.8	46201.3	30265.9	25545.3	16166.7	34163.8	12804.8	22611.5	58736.1	20420.7	35565	16538.8	29488.1	18409	32531.8	36778.6	69630	39805.9	58047.4	101615	54543.6	58035.3	92770	545644	603386	615974	62679.5	82790.1	51550.7	50307.8	50500.9	35436.2	47367.1	67540.4	72677.3
	P26038	MOES	Moesin	Homo sapiens	305647	314112	328681	145104	163297	205495	379757	385218	403793	302748	307488	301939	319510	265236	266477	440544	492839	468580	490074	487090	463188	445225	505226	573196	83380.3	78050.7	83402.7	283288	259425	304489	393501	376335	283289	52034.3	76784.6	109054	74110.4	103055	73555.6	112696	115319	109128	303151	305274	330410
	P26440	IVD	Isovaleryl-CoA dehydrogenase, mitochondrial	Homo sapiens	143401	118739	118883	848199	908252	990270	275177	263329	275814	268559	273181	295743	648814	564926	606664	592982	595544	621276	738360	711896	840556	150574	173144	174985	31324.9	32357.5	45466.3	73219.1	79944.5	93376.1	201400	192950	231083	4106.79	2469.31	6148.49	15413	14373.2	25279.1	57164	52704.8	67028.2	238906	236992	269432
	P26447	S10A4	Protein S100-A4	Homo sapiens	197057	185469	278651	703975	760982	784671	223947	217852	224365	413968	433853	416896	515007	465938	552961	385849	436033	447059	340776	361948	361144	370410	394951	367891	568139	590966	604236	605830	643631	685617	919982	921375	899165	1.5704e+06	1.63533e+06	1.64956e+06	476890	516489	561928	859108	854493	864247	388838	405335	400256
	P26583	HMGB2	High mobility group protein B2	Homo sapiens	15774.2	16053.8	10238.5	144547	98473.3	102617	22511.5	25375.7	42642.8	27719.3	27122.4	29275.1	278639	285484	294609	61669.9	44306.2	44390.3	82084.2	87166.4	82467.8	49100.2	61155.4	38183.1	40773.8	63043.4	53231.5	19044.7	20682.3	26595	27911.2	24417.9	55940.4	258019	274509	302112	46719	36074.2	52867	98484.3	87622.4	108262	30911.1	33295.8	36018.7
	P26641	EF1G	Elongation factor 1-gamma	Homo sapiens	84592.6	75285.6	67859.7	58128	91376.9	18130.3	75077.5	84311.2	95609	49278.6	49907	55302.7	148778	152537	145366	105933	89667	102030	80085.4	54439	86258.7	52750.7	48754.3	60443.2	28754.4	38852.9	27518.9	95190.9	66971	108435	46229.6	58554.5	69856.2	6192.14	2555.42	3448.63	12338.3	7055.76	13178.7	24763.5	23974	28877.3	41971.4	38617.1	20553.4
	P26678	PPLA	Cardiac phospholamban	Homo sapiens	60924.4	59081.4	6026.83	5.55001e+06	5.63907e+06	5.96516e+06	750447	827405	858217	328394	330659	387426	2.10729e+06	1.89824e+06	2.15564e+06	611760	635372	626547	2.36125e+06	2.28086e+06	2.5204e+06	959204	1.10216e+06	1.13168e+06	100942	109754	139417	46437.3	52263.6	61956.3	525637	512043	710003	1.73758e+06	1.90063e+06	1.9605e+06	98696.2	7446.93	140236	400013	422947	527479	55253.4	58464	66154.2
	P27105	STOM	Erythrocyte band 7 integral membrane protein	Homo sapiens	67157.8	79526.5	72878.3	90236.3	92893.9	66879.1	54717.3	80442.4	192668	65847.4	40652.9	33966.1	46368.8	33727.8	35179	24996.8	30570.1	42724.8	44322.7	93570.6	64199.2	48705.6	36494.5	56051.5	44487.2	20224.4	37166.8	30404.1	49049.6	36549.6	86459.4	78216	83904.8	38823.8	26593.2	32059.6	20323.3	18628.5	19646.1	32499.9	28009.5	27550.3	83254.9	54112	51288.7
	P27144	KAD4	Adenylate kinase 4, mitochondrial	Homo sapiens	404671	412868	383261	515651	603487	566386	536979	547727	568530	685096	754250	694957	490078	438067	447129	398855	375257	364331	308812	291389	283713	425376	371470	466096	322209	308490	358878	529557	549680	583787	598660	618167	671116	310236	314417	319061	198312	219730	232635	376496	388592	410342	915783	879513	945523
	P27338	AOFB	Amine oxidase [flavin-containing] B	Homo sapiens	226714	306684	310233	604004	626723	605130	392796	348635	414389	142875	157931	124156	801242	759827	820416	460594	508510	466825	605672	735288	632430	417557	443210	432222	74290.4	82052.3	62217.7	301863	325042	340871	648023	632277	694294	14036.6	19608.1	39113.7	35853	39781.3	39082.1	189400	179499	196121	236903	220593	228851
	P27348	1433T	14-3-3 protein theta	Homo sapiens	525627	559916	656492	1.17229e+06	1.24794e+06	1.24311e+06	497124	526236	555313	471075	490896	506712	511883	552560	440595	522651	568055	502345	881209	881097	1.01864e+06	543040	531805	542796	310527	326719	337557	301563	319636	343023	236903	236607	263443	263489	278617	299060	138547	168890	165127	188309	240844	262588	469442	483937	487746
	P27482	CALL3	Calmodulin-like protein 3	Homo sapiens	66790.5	96530.3	90169.2	29438.6	103958	81185.2	32710.9	33323.9	93172.3	227682	215451	207834	194863	17681.6	48860.1	28541.1	36351.1	19378.3	61881.2	68534.7	70520.9	366890	378115	349210	914282	890609	898610	819661	824660	842297	234600	218186	18300.4	2.44019e+06	2.46854e+06	2.38669e+06	2.35859e+06	2.29219e+06	2.33305e+06	1.03942e+06	1.0429e+06	995434	316574	289836	289341
	P27797	CALR	Calreticulin	Homo sapiens	314581	286099	312249	445508	422445	350860	394159	391052	355671	390357	437272	343430	249920	222522	194208	291914	318301	277698	675880	654130	688410	1.52034e+06	1.79991e+06	1.45582e+06	234367	276053	310239	569368	728869	560013	482651	462626	479069	352093	351947	358553	1.23468e+06	1.08048e+06	1.16873e+06	1.99082e+06	2.00791e+06	2.0042e+06	230448	271979	242014
	P27816	MAP4	Microtubule-associated protein 4	Homo sapiens	43027.6	42409.9	50263.4	47987.4	56080.6	125114	24096.4	24962.7	27497.8	40945.7	46366.4	43591.7	64416.2	93298.8	37139.5	43445.7	37515.6	51804.7	43303.1	16356.3	57268.3	39579.6	50018.7	40828.3	53034.7	50156.6	54487.9	38064.7	36394.9	45958.2	23935	22469.6	22836.8	50778.2	56546.3	58313.4	50363.2	57637.7	78556.9	70518.2	75380	74992.8	49847.9	46947.5	45256.7
	P27824	CALX	Calnexin	Homo sapiens	222630	343502	366592	470400	648344	659305	432125	500722	438682	346698	397532	372461	898833	1.63106e+06	927707	1.37838e+06	306696	1.34717e+06	657137	1.96579e+06	644548	1.25164e+06	1.27933e+06	1.30794e+06	189606	192232	216688	429412	441878	483719	480875	478738	507050	243580	243050	253850	442431	460859	525458	896146	901804	959746	245514	263522	272679
	P28066	PSA5	Proteasome subunit alpha type-5	Homo sapiens	49500.4	48242.9	45929.7	307200	356746	307811	45361.9	44382.6	47560.2	72878.6	62697.5	79948.5	165559	150291	155520	156437	172521	159824	135814	138334	166410	44620.9	57840.6	48880.5	29540.6	26443.9	37562.2	30483.7	31671.1	22691.5	23275.5	29907.9	49725.2	8908.57	9447	13298.6	9968.43	10006.1	20170.7	19463.4	9685.19	24397.4	52454.5	54942.2	59676.1
	P28161	GSTM2	Glutathione S-transferase Mu 2	Homo sapiens	567689	535346	602932	362908	665590	191925	416114	453642	410887	498986	515899	549135	356695	317022	336987	514859	552556	607622	309521	301144	293009	378810	485226	567394	253012	245348	241328	436665	447250	470362	395582	385721	377681	164574	163493	142713	65305.8	102254	105501	240148	248293	235452	596944	602916	599550
	P28289	TMOD1	Tropomodulin-1	Homo sapiens	1.36908e+06	1.16735e+06	1.36745e+06	124876	108425	151208	872791	901863	918618	1.47092e+06	1.45373e+06	1.38845e+06	456644	430036	470834	376173	386530	362375	343001	306684	299791	1.08578e+06	1.08095e+06	1.11357e+06	872145	866603	919325	1.11329e+06	1.15643e+06	1.01393e+06	962750	975918	994647	1.16973e+06	1.22522e+06	1.24707e+06	760662	771617	805962	1.06652e+06	1.0766e+06	1.06239e+06	1.62833e+06	1.64566e+06	1.61105e+06
	P28331	NDUS1	NADH-ubiquinone oxidoreductase 75 kDa subunit, mitochondrial	Homo sapiens	1.90035e+06	1.95787e+06	1.91081e+06	900741	909027	1.02919e+06	2.06435e+06	2.05668e+06	2.10353e+06	1.81283e+06	1.78023e+06	1.74015e+06	1.01762e+06	1.09721e+06	1.17269e+06	1.43368e+06	1.59974e+06	1.44252e+06	1.88185e+06	1.8576e+06	1.80434e+06	2.12905e+06	2.29012e+06	2.2374e+06	366964	372062	322658	1.30038e+06	1.30344e+06	1.34892e+06	1.73349e+06	1.76702e+06	1.77765e+06	79906.4	90940	109082	146273	121608	136442	797765	786235	780434	1.825e+06	1.82517e+06	1.79644e+06
	P28676	GRAN	Grancalcin	Homo sapiens	44801.4	21365.2	54481.7	82541.4	87038.1	52901.3	23034.6	50348.4	45885.3	22620.8	29684.2	49386.4	127775	186759	89959.1	51089.8	67787.5	66601.7	27843.5	80728.2	58523.5	26366.6	56391.7	20943.3	12826.4	13814.9	21242.9	102740	105567	17705.2	97565.1	86814.5	69196.6	147726	146309	144630	83053.1	20450.6	109241	46656.7	64665.2	26884.6	48376.5	35109.8	33944
	P28838	AMPL	Cytosol aminopeptidase	Homo sapiens	190126	194447	180127	292567	228169	273017	235862	229772	257393	200935	208564	234340	146053	160992	190127	286225	284795	289908	228235	277905	263333	286162	301187	290261	43653.9	41059.4	58061.9	165065	175686	203619	270608	235792	272697	10439.9	9685.01	111065	27265.3	29369.1	34887.5	109408	103244	105959	235039	249876	231723
	P29373	RABP2	Cellular retinoic acid-binding protein 2	Homo sapiens	29180.1	32661	33917.8	99136.2	93744.8	43027.6	24319.2	25908.7	21030.2	15068.5	17936.1	6907.4	38963.3	19665.1	103316	25187.7	17445.3	34435.9	29197.4	17127.2	23843	45378.5	34250.9	28031.5	47353.5	44461.4	15792.7	376800	387073	373836	13226.6	17332.7	15848.4	7604.46	5846.98	5953.62	13027.8	12002.2	8704.19	6731.66	6145.52	6248.57	28863.2	26666.2	24589.3
	P29401	TKT	Transketolase	Homo sapiens	96619.8	75041.6	38913.5	97733.3	94716.2	83318.4	58382.9	110165	64020.2	66279.8	43468.5	37808.9	46215.7	53444.7	45691.7	50665	97869	75758.7	64189.1	68690.1	109562	182169	149072	185036	80252.3	72785.8	104585	163498	132745	166745	311882	320084	315819	11508.5	29471.1	30408.3	24175.2	18077.9	26655.2	29046.1	36285.5	28031.7	124850	70526	118120
	P29508	SPB3	Serpin B3	Homo sapiens	91472.6	122752	90662.9	44875	80588.2	58746.2	42910	75752.3	72611.8	62519	36686.4	37187.8	95458.1	78111	77814.3	88598.2	36642.9	60515.3	119287	105056	83297.5	99937.3	80873.3	95300	120528	110284	128930	968106	1.17715e+06	1.04301e+06	63869.2	51029.6	36730.3	64601.2	85498.6	79216.9	63935.3	62681	84646.5	68025.9	54458.7	68588.9	58588.4	64393.1	60342.5
	P29692	EF1D	Elongation factor 1-delta	Homo sapiens	329599	336585	336951	139529	207693	215983	273050	283200	273546	431781	447967	449271	245002	207066	205432	321667	360070	367570	370720	351239	313725	321816	361376	356911	284953	307560	326690	403489	412146	414454	240000	274203	267165	98975.5	124492	139588	157656	160697	189002	326456	343237	343801	413673	415433	420340
	P30038	AL4A1	Delta-1-pyrroline-5-carboxylate dehydrogenase, mitochondrial	Homo sapiens	361889	352503	330790	1.8453e+06	1.66563e+06	1.66985e+06	528481	527948	551478	313755	318300	336747	417665	438646	434645	634241	752565	771308	736043	756260	790004	205715	317262	293971	61791.6	36224.8	53843.6	151250	171930	189891	268023	304062	378141	7936.98	13119.7	25621.4	22781.2	26391.1	36674.3	138903	145647	169837	530102	508654	599800
	P30040	ERP29	Endoplasmic reticulum resident protein 29	Homo sapiens	201754	146467	207833	121994	142012	229924	168070	190303	201386	189904	211232	196899	30066.8	64426.1	76688.5	62850	37080.2	105992	116329	106155	60508.5	68494.7	73849.3	109552	103337	107845	107135	86027.4	111678	103901	140734	106327	153171	25003.9	25514.4	57956	125049	118856	137109	210393	264563	201653	186271	180669	144432
	P30041	PRDX6	Peroxiredoxin-6	Homo sapiens	4.07593e+06	4.11323e+06	3.97684e+06	2.7992e+06	2.79613e+06	2.82405e+06	3.42981e+06	3.40728e+06	3.52511e+06	3.44596e+06	3.55527e+06	3.52459e+06	1.86028e+06	1.88194e+06	1.93523e+06	2.74291e+06	2.8465e+06	2.8466e+06	2.83932e+06	2.75706e+06	2.87769e+06	3.50289e+06	3.54185e+06	3.74081e+06	868074	884638	941385	2.11589e+06	2.24313e+06	2.30117e+06	2.90692e+06	2.93325e+06	2.99545e+06	132926	128973	200014	586478	606256	692766	1.23151e+06	1.20793e+06	1.25292e+06	3.48909e+06	3.44279e+06	3.46904e+06
	P30043	BLVRB	Flavin reductase (NADPH)	Homo sapiens	1.12308e+06	1.11134e+06	1.06951e+06	448194	509678	525426	707602	739210	712135	722705	708256	704723	315954	350981	377667	630407	678062	672161	1.09001e+06	1.01325e+06	939970	976286	1.0444e+06	996251	157863	151411	161897	518773	514179	554676	1.03367e+06	1.05218e+06	1.07584e+06	41513.9	42874.9	41328.5	63697.6	63420.1	125336	211305	236922	235193	874360	859954	833326
	P30044	PRDX5	Peroxiredoxin-5, mitochondrial	Homo sapiens	1.86098e+06	1.83241e+06	1.75308e+06	1.23383e+06	1.08295e+06	1.0754e+06	1.74023e+06	1.86112e+06	1.84227e+06	1.94733e+06	1.80819e+06	1.8579e+06	573500	583903	650017	783873	1.10893e+06	806751	1.04776e+06	832431	929985	1.69573e+06	1.96654e+06	1.81602e+06	1.16374e+06	1.37017e+06	1.46216e+06	2.46508e+06	2.46434e+06	2.64385e+06	1.86156e+06	1.89546e+06	1.94211e+06	549713	671489	728900	758838	856930	1.02026e+06	1.06475e+06	1.05939e+06	888242	3.17728e+06	3.17445e+06	3.06618e+06
	P30046	DOPD	D-dopachrome decarboxylase	Homo sapiens	157850	167790	156621	383595	156334	33522.9	39197.1	42437.7	55623.4	52884.4	54540.8	69708.2	28891	27662.2	265852	17089.7	80114.6	83853.5	20679.8	56869.5	85486.6	84318.6	84281	76724.2	22762.6	25615.6	25663	93980	102365	108929	75834.1	66045.7	72547.2	9289.69	6797.87	6215.32	3527.33	21279.9	6080.66	20086.6	22768.1	19836.5	99684.6	102193	92206
	P30048	PRDX3	Thioredoxin-dependent peroxide reductase, mitochondrial	Homo sapiens	4.90718e+06	5.1146e+06	5.10229e+06	3.25876e+06	3.02003e+06	3.37378e+06	3.85732e+06	3.9943e+06	3.98478e+06	4.15124e+06	3.97727e+06	3.88444e+06	1.79993e+06	1.80895e+06	1.7697e+06	2.73815e+06	2.95228e+06	2.80561e+06	3.43795e+06	3.33337e+06	3.44673e+06	4.41153e+06	4.54309e+06	4.3863e+06	1.30733e+06	1.37397e+06	1.41157e+06	2.92155e+06	3.04005e+06	3.01426e+06	3.51115e+06	3.47363e+06	3.47146e+06	238240	274417	258170	1.35756e+06	1.37638e+06	1.47638e+06	2.51512e+06	2.4891e+06	2.39019e+06	5.83116e+06	5.75602e+06	5.659e+06
	P30049	ATPD	ATP synthase subunit delta, mitochondrial	Homo sapiens	344171	349506	389093	464417	417061	895220	269159	310458	301194	234399	257066	274746	45328.9	226952	167445	46251.7	286718	123944	78598.1	55724.8	63337.9	671035	615727	408115	694311	700959	650336	1.02786e+06	906611	1.06391e+06	243713	225691	215716	208928	221345	225957	242072	238062	259806	303879	338153	331378	1.01699e+06	1.01666e+06	898690
	P30050	RL12	60S ribosomal protein L12	Homo sapiens	10631.2	17904	9443.22	10188.8	9881.44	11498.3	21469.1	4808.7	12348.4	8443.76	8755.8	9669.06	6426.15	23060.9	17587.4	17956	13645	7924.12	15679.8	15830.8	7072.83	45014.6	47905.2	37148.1	10655.5	11077.3	10247.6	48717.6	49973.4	49622.3	38922.5	36294.5	42833.9	66588.8	2032.14	5724.28	6654.74	8527.86	8517.21	19226.2	10538.2	10980.1	40371.7	40488.3	35719
	P30084	ECHM	Enoyl-CoA hydratase, mitochondrial	Homo sapiens	2.56995e+06	2.67447e+06	2.7158e+06	691677	642938	716524	1.93792e+06	1.99462e+06	1.97208e+06	1.99852e+06	2.07054e+06	1.8651e+06	630880	694185	616165	1.38793e+06	1.44259e+06	1.37613e+06	1.73882e+06	1.77587e+06	1.777e+06	2.79274e+06	2.91533e+06	2.45571e+06	581624	580882	605950	1.68494e+06	1.654e+06	1.72858e+06	1.6876e+06	1.67951e+06	1.29007e+06	244137	205519	217428	375063	359645	277805	987215	966508	961072	2.46337e+06	2.31736e+06	2.20582e+06
	P30085	KCY	UMP-CMP kinase	Homo sapiens	48133.6	52438.7	51140.5	35853.2	44436	26393.1	118167	45594.7	37118.1	23607.8	44133.5	80696.4	57094.4	90882.4	85398.7	67731.9	46943.3	74568.1	86759.2	62226.1	76321	103013	49981.3	65359.4	62837.6	58493	28135.9	89677.2	98970.4	103445	87256.2	82598.2	95371.9	20594.8	4892.63	7442.94	20772.2	18655.3	37053.6	87150.8	85857.6	90120.5	77465.2	69234.3	79337.1
	P30086	PEBP1	Phosphatidylethanolamine-binding protein 1	Homo sapiens	1.77332e+06	1.7577e+06	1.65689e+06	3.48556e+06	3.26446e+06	3.53894e+06	1.50881e+06	1.59996e+06	1.59725e+06	1.00513e+06	1.00353e+06	1.00568e+06	3.93911e+06	4.08706e+06	4.08266e+06	366351	356660	326866	397261	356029	403419	933682	938196	979929	801107	800091	886982	1.13277e+06	1.18825e+06	1.2345e+06	654444	654183	632528	128175	136780	105104	352067	348339	387920	660043	660811	689859	394489	390667	345077
	P30101	PDIA3	Protein disulfide-isomerase A3	Homo sapiens	854407	791600	899231	324185	209558	304550	624401	633341	624411	676994	708907	689854	298772	229131	273922	497745	584113	579933	651377	671800	670775	960727	998533	992560	367508	403878	414224	804384	824958	843507	899155	921547	935924	60445.8	65456.8	99162.7	175815	186026	171739	790208	816989	798493	1.02863e+06	1.0679e+06	1.06748e+06
	P30153	2AAA	Serine/threonine-protein phosphatase 2A 65 kDa regulatory subunit A alpha isoform	Homo sapiens	323575	373827	377737	202470	208258	92786.4	259788	283991	298616	195635	200363	209745	146865	226249	276217	249662	226676	241988	264128	247200	269667	317786	330407	280181	155512	136102	141545	298641	269608	308648	271796	266434	277692	159362	156784	121245	49317.1	44833.3	40514	134617	143488	147996	304584	314769	324124
	P30405	PPIF	Peptidyl-prolyl cis-trans isomerase F, mitochondrial	Homo sapiens	237549	126047	105530	371051	425421	161500	169205	119786	154203	367262	307610	155799	361510	351375	269343	72363.7	150384	92472.9	103341	72326.4	138405	229094	207427	218244	72228.2	147956	177232	592106	182399	409440	287331	313198	153377	69534.5	65305.6	60260.7	90199.6	48717.9	73044.5	135200	389180	144019	659259	568914	504424
	P30508	1C12	HLA class I histocompatibility antigen, Cw-12 alpha chain	Homo sapiens	191518	438819	430876	238662	744425	251291	156850	190008	210049	310075	320628	326570	85763.3	88572.5	107372	191197	135745	240236	158762	119453	253931	374092	225799	251960	16545.5	23599.3	63444.9	120185	128607	102775	247960	244852	219785	51414.4	37436.5	75539.1	16347.1	58086.2	21934.8	62477	119653	69341.3	241757	270068	236026
	P30622	CLIP1	CAP-Gly domain-containing linker protein 1	Homo sapiens	44375.1	54057.6	59732.1	13284	9683.94	11330.9	64331.7	75134.6	72627.6	10476.1	11552.7	11477.4	15342.7	10069.9	4470.78	23187.3	23714.2	22221.5	56685.8	49349.8	50200.6	70602.2	70719.5	75546.1	9075.68	12486.7	17439.5	30671.2	22445.9	21881.4	53948.1	33186.1	37343.9	42513.9	4573.73	39813.6	8403.58	7477.17	12168.5	18150.1	17202.2	16273.4	9314.72	7173.56	7567.15
	P30626	SORCN	Sorcin	Homo sapiens	174582	159660	164441	191191	370439	187276	96270.7	96194.2	108602	118149	100861	93382.1	165311	172103	469164	112171	118258	116767	70200.7	84707.3	94273.5	159406	178451	204520	205417	196841	164293	198430	215905	255536	153863	154546	159523	244338	263748	265080	262559	253774	323940	174089	179081	197533	228156	223487	264353
	P30711	GSTT1	Glutathione S-transferase theta-1	Homo sapiens	163899	164920	163927	56219.3	34587.9	66460.6	54336	60801.6	43475.1	38725.4	36624.5	29536.5	26067.6	45564.7	54820.6	58758	90311.2	52510	56787.3	39518.1	53796.7	169645	166083	127670	45933.4	44130.1	45765.1	147659	142200	157223	55614.4	53665.9	68848.5	21361.1	20259.6	18394	15311.6	13953.4	12135.1	57067.2	53448.7	61637.2	60257.6	62597.8	78777.9
	P30740	ILEU	Leukocyte elastase inhibitor	Homo sapiens	80627.6	136286	63773.2	235760	226124	124279	70394.7	81931.8	83913.4	60891	45471.4	58977.3	113634	156054	184656	116895	91732.2	100979	85420.1	70156.3	115806	78172.7	128490	103336	155745	44915.6	191429	80687.9	169832	78410.8	110344	132233	112231	28589.9	21353.5	32344.4	40815.3	51114.4	30090.2	126095	28153.7	32195.1	41347.1	78249.1	71992.4
	P31025	LCN1	Lipocalin-1	Homo sapiens	39517.8	45713.7	44312.9	29778.5	23293.1	13801.6	6986.03	9515.66	7106.47	14039.9	13719.5	13569.1	267230	198251	230613	12866.2	13094.3	4472.5	24339.2	26861.6	21467.2	9122.15	12150.8	10800.5	28863.5	28468.8	34018.8	24455.6	27619.3	32517.4	17743	17221.4	15182.5	23113.9	21372.1	26010.6	27787	29013.2	30638.1	13721.4	15783.1	17644.7	16489.8	19462.5	15175.3
	P31040	SDHA	Succinate dehydrogenase [ubiquinone] flavoprotein subunit, mitochondrial	Homo sapiens	564112	559790	569066	455494	533851	510644	950217	1.00563e+06	1.00788e+06	541984	556745	578234	750858	764705	635247	1.13725e+06	1.18047e+06	1.10476e+06	1.28846e+06	1.27176e+06	1.38891e+06	1.14692e+06	1.10303e+06	1.024e+06	307843	283256	301013	1.01892e+06	1.02115e+06	989765	1.33506e+06	1.29785e+06	1.31905e+06	33622.5	59845	38271.8	85491.4	89443.5	81698.1	491929	467029	468186	940460	945827	951542
	P31146	COR1A	Coronin-1A	Homo sapiens	42265.4	205969	222898	47783.6	34130.5	70661.2	21897.5	102628	31739.9	22435.3	29094.4	48747.6	35590.6	26365.4	23842	21871.6	42375.5	16578.8	35418	71454.1	44504.9	40066.6	50185.3	27451.1	13075.8	11865.4	14137.6	16290.9	23162.2	20284.6	80923	78174	80280.6	19804.5	15245.5	17657.6	8617.66	9667.7	22857	15031.8	16231.4	11634.8	21974.3	25513.7	34872.7
	P31151	S10A7	Protein S100-A7	Homo sapiens	28034.7	153573	36135.3	552133	801837	662368	81425.6	67995.9	72566.3	507311	559410	568379	162382	188181	157338	98454.7	59046.3	51952.6	108566	102098	91168.5	54904.5	75273.8	78257.6	571896	592574	620512	3.07777e+06	3.09679e+06	3.23843e+06	72733.9	68259.7	79846	787040	814599	805985	189748	189936	212285	177235	182712	196655	68410	94248.9	93295.9
	P31323	KAP3	cAMP-dependent protein kinase type II-beta regulatory subunit	Homo sapiens	57387.6	59715.3	49343.4	216617	138901	153400	62744.4	79812.4	72619.1	54462.5	136943	74908.8	98425.7	94255	53501.2	108394	113621	119703	59672.4	104265	142128	70849.6	68490.8	86305	44467.4	28116.8	48075.6	50953.3	47515.1	52456.4	67015.5	57925.6	67319.2	33898.9	26576.4	29564.8	45334.4	44295.5	54347.9	45986.5	40841.1	54135.2	60462.6	70083.9	74886
	P31415	CASQ1	Calsequestrin-1	Homo sapiens	44002	25176.4	20191.4	54190.5	80370.1	92102.2	34430.5	39543.3	29192.6	31891.2	29609.8	32522.8	56448.6	30154.2	65028.9	23335.3	41253.2	40073.7	49649.1	47441.3	48778.1	13664.8	47391.4	62822.2	19207.1	21879	10611.9	16577.7	24234.9	23593.7	20553	31823.7	21584.5	8882.16	8848.19	20001.4	22782.6	19439.5	12778.1	26959.4	8944.88	11904.9	39932	37806.8	39131.4
	P31930	QCR1	Cytochrome b-c1 complex subunit 1, mitochondrial	Homo sapiens	2.96412e+06	2.97604e+06	2.91667e+06	4.48354e+06	4.31151e+06	4.65046e+06	4.45038e+06	4.44661e+06	4.48784e+06	2.9302e+06	2.93163e+06	2.88495e+06	2.80041e+06	2.91129e+06	2.96442e+06	4.66574e+06	5.13811e+06	4.92094e+06	6.20869e+06	6.03307e+06	6.14831e+06	4.1618e+06	4.45033e+06	4.23444e+06	887139	909714	1.034e+06	2.796e+06	2.83597e+06	2.90559e+06	3.75307e+06	3.84169e+06	3.93507e+06	348998	362665	419331	446334	427795	486720	1.71614e+06	1.71613e+06	1.80176e+06	4.06122e+06	4.12423e+06	4.18855e+06
	P31937	3HIDH	3-hydroxyisobutyrate dehydrogenase, mitochondrial	Homo sapiens	695053	736259	595756	506294	176057	232633	599800	630529	629907	657895	671846	644420	305432	321923	376368	459575	500309	439401	427457	462206	417067	497323	568487	568873	396595	356867	405300	780176	820893	732202	623976	631843	624516	539128	625161	628616	505726	527708	561128	661930	686464	651567	967992	993313	1.01243e+06
	P31943	HNRH1	Heterogeneous nuclear ribonucleoprotein H	Homo sapiens	22078.6	31066	35402.9	48029.8	38186.9	30546.6	24599.1	24712.1	26170.3	24874.7	18195.3	28134.7	19168.7	33069.1	18052.1	34468.3	27169.3	23475.4	36943.5	10036.1	63658.4	69969.9	59038.8	96741.5	19848.1	11154.5	11420.4	53922.1	50372.7	53401.2	64489.6	57497.9	63061.7	14831.5	8974.4	2935.09	6808.83	10701.4	5345.2	8803.57	44784.7	50375.7	52874.7	57184.4	52561.6
	P31944	CASPE	Caspase-14	Homo sapiens	33060.7	30525.7	46450.4	60541.4	114834	88889.5	61493.7	75914.1	67817.6	50173.7	59515.3	44495.1	173633	121988	141918	86973	58033	78896.2	80856.5	68535.3	75837.7	43217.6	54575.3	70059.3	109085	120324	135494	85388.2	77810.8	84522	38982.2	53934.1	43790.7	51665	55003.9	62961.9	88927.2	76218.7	93586.1	37392.5	41856.2	35070.4	45011.2	28009.2	27061.8
	P31946	1433B	14-3-3 protein beta/alpha	Homo sapiens	55656.6	58838.8	24454.6	325584	241155	306564	52725.3	69833.8	85601.2	126660	110280	125537	225574	219215	184295	167614	154740	187160	218385	235131	253440	200847	198241	189545	148871	167275	187969	161075	166175	170079	158947	181624	175750	102338	113460	120292	79759.1	80314.6	97253.4	157267	173568	199838	212199	218600	246903
	P31947	1433S	14-3-3 protein sigma	Homo sapiens	33443.6	79810.4	76460.2	301528	95009.6	99721.1	53659.5	92716.5	74766.8	54106.9	46300.4	48290.8	111076	91976.8	135747	82586.5	134354	70656	113193	91121.3	98293.7	64608.1	39556.6	83919.2	256108	249453	308215	1.20612e+06	1.23152e+06	1.31139e+06	87128.8	90172.5	102442	26516.3	26122.5	30055	22400.1	30485.1	36928.9	25613.1	44436.9	16670.9	115226	112837	117328
	P31948	STIP1	Stress-induced-phosphoprotein 1	Homo sapiens	258493	241121	246102	161908	143473	78107.1	161916	168860	202369	278457	317410	414405	170428	173545	175946	95463.9	171425	93880.5	73222.7	55004.5	76089.3	224760	260700	312307	479356	412442	505027	367750	412897	454125	394421	243962	244198	237145	256431	270719	538104	514490	583734	564127	575716	576357	313451	333444	315467
	P31949	S10AB	Protein S100-A11	Homo sapiens	88352	72270.4	208826	463562	464661	511238	89951.3	117363	116184	46071.9	38493.3	48150.3	226755	258367	264995	47232.8	26218.6	62994.8	72700.2	73825.8	52277	203512	224057	194155	132270	202582	174274	94577.8	234532	236505	58639.9	156837	115100	634432	662368	687933	102211	161137	125619	102085	147973	170346	41005.5	64149.4	60638.5
	P31997	CEAM8	Carcinoembryonic antigen-related cell adhesion molecule 8	Homo sapiens	76192.5	83759.5	76459.1	78013.1	94524.8	120242	41433.5	65692.5	71949.9	37121.2	41653.2	31130.8	52152.2	92696.2	72760.1	71156.4	64498.7	75627.3	193173	25360.3	143035	37268.4	34315.3	53525	17074.8	28532.8	17315.9	46977.7	45431.3	46760.6	29703.3	50654.7	35437.8	813583	855481	925569	24648.8	30672.2	17862.2	42185.8	43115.1	25606.9	39999.3	55810.7	39076.7
	P32119	PRDX2	Peroxiredoxin-2	Homo sapiens	2.8848e+06	3.25887e+06	3.34191e+06	2.68361e+06	3.22567e+06	3.09308e+06	2.42595e+06	2.50247e+06	2.5494e+06	3.07625e+06	3.18785e+06	3.1733e+06	1.81583e+06	1.94406e+06	1.99858e+06	3.28394e+06	3.613e+06	3.35048e+06	4.47696e+06	4.34761e+06	4.49138e+06	2.73727e+06	3.0119e+06	3.14764e+06	1.13534e+06	1.16687e+06	1.22477e+06	2.12357e+06	2.08087e+06	2.02956e+06	3.14989e+06	3.06912e+06	3.07521e+06	164055	184727	211206	857801	884607	931110	1.68725e+06	1.66817e+06	1.73365e+06	2.68945e+06	2.7031e+06	2.60678e+06
	P33121	ACSL1	Long-chain-fatty-acid--CoA ligase 1	Homo sapiens	160013	182281	165671	201052	164820	218710	152567	167183	210379	120604	128424	119532	277465	295344	258274	134231	158397	139660	112610	130645	110713	219665	217819	287087	108731	87370.5	78434.4	331726	306724	401994	469943	486057	519393	22837.1	133836	120849	39090.5	28212.2	185664	314726	305385	288762	234542	192686	265786
	P35030	TRY3	Trypsin-3	Homo sapiens	3.7689e+07	3.39186e+07	4.2573e+07	3.71246e+07	2.56189e+07	2.03721e+07	8.20387e+07	8.08605e+07	7.76791e+07	1.09563e+08	1.07901e+08	9.90577e+07	1.1053e+08	1.0428e+08	7.77469e+07	1.51045e+08	1.03422e+08	1.3625e+08	1.32346e+08	1.5073e+08	1.15117e+08	7.85002e+07	4.64076e+07	7.82909e+07	8.14615e+07	8.792e+07	5.2461e+07	6.57046e+07	3.78192e+07	6.51356e+07	7.13332e+07	7.23966e+07	6.71766e+07	6.79583e+07	5.4317e+07	7.34372e+07	1.28208e+08	1.2447e+08	6.08198e+07	6.27364e+07	6.27843e+07	5.74084e+07	3.95285e+07	3.62755e+07	3.55199e+07
	P35221	CTNA1	Catenin alpha-1	Homo sapiens	476820	500256	509544	482736	118991	309503	315223	300799	305269	382300	373456	375680	175166	171942	119848	211919	176104	195039	242889	288327	178594	354894	289932	263459	230815	222420	210831	372362	365854	356506	162979	160684	202710	296883	327228	307429	137776	148157	153516	236302	198840	228475	340985	334462	286978
	P35232	PHB	Prohibitin	Homo sapiens	1.70343e+06	1.75593e+06	1.62042e+06	854763	846226	767318	1.27439e+06	1.31943e+06	1.30461e+06	1.28965e+06	1.30137e+06	1.28904e+06	635606	657165	714349	980899	1.00345e+06	1.01662e+06	1.0345e+06	1.05918e+06	986553	1.43444e+06	1.48001e+06	1.4789e+06	353224	331570	365757	1.13128e+06	1.1835e+06	1.21056e+06	1.31095e+06	1.36858e+06	1.35563e+06	259502	274706	325735	118139	122167	125334	481420	497567	493250	1.91268e+06	1.9541e+06	1.8998e+06
	P35237	SPB6	Serpin B6	Homo sapiens	220964	244153	26396	43490.8	9999.44	70235.5	111748	117583	110573	68859.2	69464.7	75751.9	10052	7078.23	32933.4	78797.1	106620	95242.6	92814.5	23945	151055	123620	117971	126303	45947.4	49033.8	48966.2	88791.7	93446.9	96375.5	121633	130174	130276	13091.8	1445.77	7310.95	4498.55	4629.15	29480.5	79237.5	82369.1	85500.3	103103	118275	111240
	P35270	SPRE	Sepiapterin reductase	Homo sapiens	158951	173799	165892	237829	296652	285830	143616	187788	175621	86143.3	147364	153505	217217	182999	208818	248443	229348	201538	209688	222381	208112	157636	171567	154080	46769.1	62817	90583.1	117954	113429	85399.9	148240	148588	176076	115770	122944	123641	43868.8	38490.9	55154.2	83323.9	91407.3	98567.1	199626	200126	224826
	P35443	TSP4	Thrombospondin-4	Homo sapiens	110014	105927	124524	750263	844387	859300	130873	135019	138324	363603	368302	386180	287957	338728	354864	1.14356e+06	1.17341e+06	1.11564e+06	922511	860857	963653	177398	223811	258674	32071.5	53498.1	29480.1	48877	54944.2	58402.9	94706.7	102083	118678	36579.2	11989.6	88734.9	45713.7	34265.9	26091.2	12608.8	29786	18892.9	91497.2	105782	101253
	P35527	K1C9	Keratin, type I cytoskeletal 9	Homo sapiens	415804	402315	401477	5.89426e+06	6.29143e+06	6.11053e+06	1.52996e+06	1.56962e+06	1.61092e+06	2.02221e+06	2.05417e+06	2.13537e+06	2.60642e+07	2.61635e+07	2.77532e+07	3.43945e+06	3.68973e+06	3.60061e+06	1.31435e+07	1.29836e+07	1.41139e+07	5.47545e+06	5.5321e+06	5.71034e+06	6.45618e+07	6.23616e+07	6.62399e+07	2.61707e+06	2.77454e+06	2.89264e+06	3.20003e+06	3.23502e+06	3.27434e+06	3.21368e+06	3.44734e+06	3.50857e+06	8.9932e+06	9.36491e+06	1.0558e+07	3.92445e+06	3.98958e+06	4.09118e+06	2.26668e+06	2.33596e+06	2.33702e+06
	P35579	MYH9	Myosin-9	Homo sapiens	92508.1	112236	87246.4	105572	108245	122627	176565	178119	179484	69810.4	93140.6	48920.5	95548.1	86305.4	99953	78580.5	59572.5	77629.6	97913.3	103495	75071.2	281220	322206	287346	101679	105356	109262	283906	282346	233538	271568	295479	308325	181678	156703	193274	37395.5	39226.1	44791.9	101707	85500.2	113619	64834.6	60107.9	64439.6
	P35580	MYH10	Myosin-10	Homo sapiens	96261.3	26210.2	32297.3	40173.7	32877.1	49450.3	28598.9	31356.7	36469.5	51257.5	58621.2	49031.2	129130	96024.3	144051	90072.8	75784.8	64717.2	47997.1	65842.1	70970.5	81870	130054	87599.1	29041.7	21330.7	29495.1	31869.8	80143.3	21388.5	25159.1	3121.09	41326.4	4957.55	4373.35	19009.5	1979.15	2155.9	7982.37	2238.29	48180.8	13153.1	9357.63	8686.8	3833.43
	P35609	ACTN2	Alpha-actinin-2	Homo sapiens	1.04044e+07	1.01901e+07	9.84921e+06	409392	434168	465138	1.64569e+07	1.63835e+07	1.59767e+07	5.14355e+06	5.12468e+06	5.36717e+06	1.35062e+07	1.35886e+07	1.38447e+07	9.34717e+06	9.76116e+06	9.59926e+06	1.44662e+07	1.4304e+07	1.43951e+07	1.3125e+07	1.3105e+07	1.26229e+07	3.26259e+06	3.33192e+06	3.464e+06	8.17885e+06	8.33027e+06	8.21984e+06	1.30808e+07	1.32152e+07	1.31191e+07	865099	925617	911567	522645	420085	413775	7.6652e+06	7.67246e+06	7.5732e+06	9.01825e+06	8.97882e+06	8.97334e+06
	P35613	BASI	Basigin	Homo sapiens	59815	55942.4	60459.5	164262	25578	114242	59569.5	54414	64897.7	72530.7	49357.4	66099	83804.9	56235.2	104101	40138.5	47625.1	52893.1	74071.7	72038.3	76331.8	80709.9	89196.4	71055.7	53534.9	60768.8	57015.9	81501.6	89245.5	98583.4	48147.1	46251.4	59326.4	22947.3	21945.4	30278.3	56238.5	28509.1	29728	49781.8	51106.5	44101.3	93278.2	89412.1	94261.2
	P35754	GLRX1	Glutaredoxin-1	Homo sapiens	195131	211417	235444	232260	148493	125102	92779.6	90229.3	96744.1	174695	202724	327667	474856	234931	410481	236257	216147	277309	74340.4	452920	291085	164306	184667	175581	349146	443527	456038	253219	279302	199022	236185	98166.1	103083	632994	653889	681394	977639	1.03879e+06	1.08023e+06	458566	483104	454673	176602	143265	166107
	P35908	K22E	Keratin, type II cytoskeletal 2 epidermal	Homo sapiens	266905	275339	274583	1.6813e+06	1.5482e+06	1.48306e+06	4.41285e+06	4.44184e+06	4.44751e+06	1.09569e+06	1.0718e+06	643028	3.83856e+06	3.44507e+06	3.81454e+06	927817	819547	777235	2.61604e+06	1.79229e+06	2.44171e+06	2.6913e+06	2.82374e+06	2.71668e+06	5.37549e+06	5.78266e+06	5.83784e+06	1.48365e+06	1.62651e+06	1.68219e+06	2.53976e+06	2.45223e+06	2.57907e+06	2.91105e+06	3.01945e+06	3.02331e+06	3.68024e+06	3.77886e+06	4.15145e+06	1.87592e+06	1.81727e+06	1.85056e+06	1.0165e+06	1.11016e+06	1.04968e+06
	P36542	ATPG	ATP synthase subunit gamma, mitochondrial	Homo sapiens	1.23414e+06	1.22065e+06	1.24718e+06	5.25888e+06	4.54704e+06	4.81823e+06	1.34448e+06	1.32998e+06	1.38353e+06	1.43417e+06	1.4276e+06	1.49477e+06	2.47869e+06	2.50921e+06	2.55307e+06	2.18994e+06	2.2143e+06	2.28802e+06	2.03337e+06	2.09784e+06	2.27458e+06	2.26355e+06	2.41191e+06	2.45688e+06	444478	448749	610655	1.24245e+06	1.25157e+06	1.45575e+06	1.99812e+06	1.97118e+06	2.31519e+06	51037.9	65644.5	71534.5	101637	110652	122238	684435	706619	768246	2.74113e+06	2.66989e+06	3.0135e+06
	P36871	PGM1	Phosphoglucomutase-1	Homo sapiens	701414	827943	864405	937438	703581	719841	520893	535181	546303	271890	285619	282476	553696	609512	640983	736994	787239	791115	856801	821091	826460	646704	814532	748929	165146	141736	135977	544417	591766	789612	981455	967412	1.15421e+06	152006	93482.6	79307.2	146357	57811.4	165984	397379	393913	375688	639417	615995	633341
	P36955	PEDF	Pigment epithelium-derived factor	Homo sapiens	35753.1	49632.9	47268.5	62336.5	74578.3	74932.9	49090.6	45741.1	46306.6	16368.7	39740.4	32196.1	37687.1	25308.1	32390.9	122797	132288	140325	70023.3	72897.5	85924.5	49282.9	21458.4	41640.6	6193.77	6305.44	12748.4	9177.46	20613.5	17785.7	54588.3	42013.6	29676.8	33430.7	5471.81	16471.3	6185.3	8068.39	11036.7	9239.78	8574.52	11263.5	30330.9	26972.4	27874.1
	P36957	ODO2	Dihydrolipoyllysine-residue succinyltransferase component of 2-oxoglutarate dehydrogenase complex, mitochondrial	Homo sapiens	3.43189e+06	3.34343e+06	3.26726e+06	2.46202e+06	2.61664e+06	2.33852e+06	4.03759e+06	4.11849e+06	4.20244e+06	3.94164e+06	4.1693e+06	4.10758e+06	2.93163e+06	2.88547e+06	3.10328e+06	3.28011e+06	3.44638e+06	3.35108e+06	3.70364e+06	3.62179e+06	3.81504e+06	3.24117e+06	3.26608e+06	3.47791e+06	1.23689e+06	1.26556e+06	1.36091e+06	2.71117e+06	2.86062e+06	3.0933e+06	3.33943e+06	3.47735e+06	3.58435e+06	151867	176965	172041	752370	677394	741307	2.33332e+06	2.34708e+06	2.47373e+06	4.98091e+06	5.04387e+06	5.27365e+06
	P36969	GPX4	Phospholipid hydroperoxide glutathione peroxidase	Homo sapiens	132815	139435	127009	96840.5	72549.1	64956.4	105001	106206	117631	110911	116853	122160	61438.5	51167.7	68083.4	144578	154044	123083	165092	143700	106537	127005	114418	95773.7	37761.2	33489	41703.4	91920.5	91439.2	93491.7	112919	107034	120625	21942.3	5724.86	8041.9	24608.7	26869.6	20093.6	66008	70075.3	76030	154459	171143	169997
	P37802	TAGL2	Transgelin-2	Homo sapiens	215920	211743	210142	117056	75627.9	188827	217642	192763	227321	159705	140651	163900	122119	77382.5	55225.2	65710.8	100797	100739	56873.5	89534.1	88884.6	352516	567492	505134	401367	453789	413664	645636	669050	545741	540738	566606	597049	1.30538e+06	1.34383e+06	1.35994e+06	426477	432876	386271	490163	544559	549099	339409	328724	350075
	P37837	TALDO	Transaldolase	Homo sapiens	278767	293284	313555	369407	353811	433068	266575	305796	313117	304621	306823	332615	287263	272532	333518	320425	301022	321240	348962	389011	316717	179929	166508	349481	225232	220010	204169	401567	409533	382890	388887	398931	338211	154441	165680	179197	90635.6	92709.7	133497	248981	250742	274493	444953	442209	421956
	P38117	ETFB	Electron transfer flavoprotein subunit beta	Homo sapiens	3.4862e+06	3.26433e+06	3.15725e+06	4.39665e+06	4.57902e+06	4.65461e+06	4.1005e+06	4.34715e+06	4.33135e+06	4.49606e+06	4.62502e+06	4.90052e+06	4.84641e+06	4.8475e+06	5.16521e+06	5.02312e+06	5.23504e+06	5.25463e+06	4.81451e+06	4.7873e+06	4.9595e+06	3.00683e+06	3.12017e+06	3.43017e+06	2.027e+06	2.07962e+06	2.39781e+06	2.67459e+06	2.78399e+06	3.15828e+06	3.24372e+06	3.21411e+06	3.83782e+06	268665	280114	286659	810422	831186	994622	1.48969e+06	1.47289e+06	1.68134e+06	7.66131e+06	7.79628e+06	8.55922e+06
	P38646	GRP75	Stress-70 protein, mitochondrial	Homo sapiens	2.73507e+06	2.79651e+06	2.77759e+06	570459	484241	469379	2.08509e+06	2.10503e+06	2.1332e+06	3.02576e+06	2.92614e+06	2.93343e+06	1.22671e+06	1.27301e+06	1.33084e+06	2.01529e+06	2.03205e+06	1.9103e+06	2.15364e+06	2.06981e+06	1.93041e+06	2.72346e+06	2.80557e+06	2.86444e+06	1.71139e+06	1.72822e+06	1.81961e+06	2.95239e+06	3.05687e+06	3.05449e+06	1.82511e+06	1.86582e+06	1.85775e+06	381812	391470	407819	1.01622e+06	1.04969e+06	1.11147e+06	2.30902e+06	2.3729e+06	2.34308e+06	4.43028e+06	4.32844e+06	4.27031e+06
	P39059	COFA1	Collagen alpha-1(XV) chain	Homo sapiens	219269	219239	211148	232519	239198	216542	358746	377547	424290	406381	370972	392929	382917	412094	479406	421759	486397	458543	402950	376459	410008	351935	374335	375420	95335.7	82057.7	102923	200449	250139	254056	343653	366192	373691	110804	120177	209085	48422.7	59580.7	66586.5	94854.9	97166.9	104354	345346	349244	390801
	P39060	COIA1	Collagen alpha-1(XVIII) chain	Homo sapiens	141112	130158	159395	161031	203114	129114	132567	155571	160733	85527.1	110707	102141	119990	90970.7	125689	85886.8	103782	95511.8	106796	99798.4	174018	77638.3	81231.5	106875	33083.1	22028.7	17325.5	68512.8	56810.8	41638	124754	130270	151676	28451	15885.5	17561.6	11950.9	20301.5	19760.6	35306.6	33004.9	28035.7	120887	121644	109893
	P39687	AN32A	Acidic leucine-rich nuclear phosphoprotein 32 family member A	Homo sapiens	175882	264229	252120	217857	194061	155593	173015	175479	187649	242284	195639	249090	418849	431520	358927	113959	111801	109492	220114	200329	237047	470570	514856	536642	162694	179221	185221	275573	293061	283650	141042	121581	112581	1.22775e+06	1.26281e+06	1.31405e+06	1.12488e+06	1.09761e+06	1.22588e+06	1.0241e+06	1.02339e+06	1.00219e+06	53543.3	70120.1	60810.2
	P40121	CAPG	Macrophage-capping protein	Homo sapiens	45721.4	19052.2	10744.5	22378.1	25296.3	19845.8	26184.6	33767.2	28901.7	18464.1	31653.5	5291.59	8967.12	19784.2	43715	39663.8	77102.9	27928.6	102293	12182.5	35350.1	28594.2	26803	29646.6	11776.4	8509.53	9671.12	34577.7	29465.7	29878.1	25873.1	36408.2	51741.1	25018.3	31867.5	18009.6	7000.18	6987.23	8131.82	15859.4	4704.51	27065.3	22926.5	25347.8	17326.1
	P40925	MDHC	Malate dehydrogenase, cytoplasmic	Homo sapiens	1.30192e+07	1.21946e+07	1.35962e+07	5.96565e+06	5.73646e+06	5.55485e+06	9.48618e+06	9.31806e+06	8.90372e+06	9.99037e+06	9.85324e+06	9.95504e+06	4.32445e+06	3.89302e+06	3.98043e+06	8.60357e+06	9.31188e+06	8.97965e+06	1.07106e+07	1.03579e+07	1.04586e+07	8.98778e+06	9.1444e+06	9.11444e+06	1.76402e+06	1.73228e+06	1.85895e+06	5.05562e+06	5.16333e+06	5.14114e+06	6.39163e+06	6.43784e+06	6.35155e+06	351479	337238	372664	957240	1.0026e+06	1.0282e+06	3.08599e+06	3.06558e+06	2.96809e+06	1.05769e+07	1.05809e+07	1.05331e+07
	P40926	MDHM	Malate dehydrogenase, mitochondrial	Homo sapiens	8.20083e+06	8.46002e+06	8.4601e+06	7.78854e+06	7.92177e+06	7.66754e+06	9.39306e+06	9.29158e+06	9.18555e+06	8.33781e+06	6.62525e+06	8.73951e+06	4.43511e+06	4.67643e+06	4.81825e+06	6.16416e+06	6.5851e+06	6.4494e+06	6.62534e+06	7.06398e+06	7.00167e+06	6.86886e+06	7.22538e+06	7.33307e+06	1.37937e+06	1.39403e+06	1.55873e+06	4.44773e+06	4.64351e+06	4.94797e+06	6.13611e+06	6.21872e+06	6.56969e+06	404311	435430	433599	911731	951218	1.0242e+06	2.07809e+06	2.08222e+06	2.19228e+06	8.8327e+06	8.91607e+06	9.31096e+06
	P40939	ECHA	Trifunctional enzyme subunit alpha, mitochondrial	Homo sapiens	1.42533e+06	1.43553e+06	1.73086e+06	2.18547e+06	2.21563e+06	2.26561e+06	3.82191e+06	3.81183e+06	3.86913e+06	2.10279e+06	2.13446e+06	2.23338e+06	2.82137e+06	2.81368e+06	2.99729e+06	2.77476e+06	2.96212e+06	2.86014e+06	3.26659e+06	3.24209e+06	3.33822e+06	2.17706e+06	2.32483e+06	2.15325e+06	416755	371346	438408	1.29539e+06	1.32534e+06	1.39761e+06	2.93563e+06	3.04337e+06	3.16348e+06	101894	114189	108545	188589	182371	198110	1.23388e+06	1.24464e+06	1.29821e+06	4.55919e+06	4.63205e+06	4.88306e+06
	P41218	MNDA	Myeloid cell nuclear differentiation antigen	Homo sapiens	61901.3	83802.1	28821	254039	250496	304346	25082.2	34475.1	36798.9	31841	18388.6	43318.8	40362.1	110235	41004.6	345417	71778.9	398919	545175	76962.1	650831	42367.6	49441.1	61861.3	11080.4	15903.5	19316.7	14880.6	15840.9	46260	71047.3	62901.7	80160.5	676570	682867	680176	15339.2	10345.7	13486.6	15470.4	16232.2	19043	34656.7	36748	58562.5
	P41222	PTGDS	Prostaglandin-H2 D-isomerase	Homo sapiens	193059	90879	168635	313154	31234.9	39136.4	86692.8	74309.1	88969.9	257002	286446	259688	88271.5	97499.2	83889.8	53424.5	152584	114219	27918.7	74933.3	52151.4	184041	97703.2	193093	200807	118850	129038	176090	141896	140640	100893	127900	104722	38641.5	65061.3	66640.1	295833	239635	303167	239079	224804	194631	193170	190382	181012
	P41567	EIF1	Eukaryotic translation initiation factor 1	Homo sapiens	101576	123304	122513	37814.7	107501	33497.3	78683.9	87256.7	87036.7	87260.3	91774.9	95064	107832	87037.9	119077	24681.1	30628.8	28486	26641.4	19167.2	17110.6	36820.6	69291.8	61689.9	68647.5	69803.1	71399.2	67954	78945.6	74707.6	26971.3	32626.9	35310.4	40559.1	40571.4	39805.1	48128.4	27308.4	52496.2	45369.6	41155.2	40235.6	30818.7	33268.3	31577.6
	P42126	ECI1	Enoyl-CoA delta isomerase 1, mitochondrial	Homo sapiens	1.90107e+06	1.90571e+06	1.85835e+06	1.35418e+06	1.57251e+06	1.31492e+06	1.50586e+06	1.55586e+06	1.5752e+06	1.50237e+06	1.49898e+06	1.5955e+06	1.04117e+06	1.0069e+06	1.18616e+06	803896	1.06033e+06	775512	1.08029e+06	1.28504e+06	1.12982e+06	1.51726e+06	1.64073e+06	1.62417e+06	907050	859823	942806	1.56286e+06	1.69309e+06	1.72934e+06	1.45364e+06	1.38567e+06	1.46009e+06	101875	114074	124881	255229	281460	284552	1.25907e+06	1.30792e+06	1.39609e+06	2.15881e+06	2.14388e+06	2.16119e+06
	P42330	AK1C3	Aldo-keto reductase family 1 member C3	Homo sapiens	68387.9	23259.7	24270.2	16111.7	41519.5	38872.3	17220.7	29551.8	30307.3	16484.4	17034.5	71675.1	52404	46715.8	23670.4	68201.3	61791.6	62116.5	82538.6	90115.4	72557.4	28777.8	27037.8	37388.6	6343.7	5509.39	14849	17175.3	8102.69	13421.4	59240.8	21112.4	23078.7	7753.96	12388.8	13496.7	11906.2	9509.91	7549.55	6192.33	6202.65	5148.51	28602.1	42751	31335.4
	P42704	LPPRC	Leucine-rich PPR motif-containing protein, mitochondrial	Homo sapiens	25821.9	28767.4	31360.6	110402	15796.3	69417	48115.9	60811.6	55158.4	37835.1	30796.4	35474.1	173284	160055	183731	28258.9	83664.4	75822.3	39386.4	73333.2	106632	33478.1	39484.3	15948.5	16397.7	14384.3	10698	44196.1	48454.5	50238.1	89487.1	93335	102301	5857.7	2728.96	30852.2	3942.41	2159.89	3226.11	43377	50304.2	50015	24190.9	10482.5	32116
	P42765	THIM	3-ketoacyl-CoA thiolase, mitochondrial	Homo sapiens	1.66443e+06	1.49707e+06	1.41645e+06	3.85291e+06	4.15841e+06	3.98945e+06	4.23137e+06	4.39586e+06	4.47415e+06	2.72828e+06	2.76775e+06	2.91544e+06	3.67172e+06	3.63663e+06	3.77302e+06	3.00633e+06	3.29977e+06	3.1401e+06	2.89151e+06	2.85287e+06	3.08827e+06	2.23007e+06	2.3683e+06	2.45402e+06	404739	423892	480042	1.08381e+06	1.12943e+06	1.31763e+06	2.43766e+06	2.6424e+06	2.92817e+06	120575	125630	75637	267060	231017	402385	712985	720238	916123	4.89879e+06	5.05521e+06	5.95886e+06
	P43121	MUC18	Cell surface glycoprotein MUC18	Homo sapiens	218511	203345	194502	51640.2	38727.3	87934.5	121719	119681	187203	171468	194097	167235	40401.1	90689.3	47062.9	58442	65809.3	92214	137421	116868	79073.2	106180	128500	101378	58762.2	43967.3	45832	63890	73581.1	66298.6	127718	108058	118883	79961.2	34468.6	99453.9	30626.5	35385	38360.1	43925.9	52136.7	53829.8	105734	119208	117204
	P43652	AFAM	Afamin	Homo sapiens	16008.2	28492.8	22698.3	93656.9	126253	78369.5	29658.2	36641.4	34876.7	38704.7	37104	33089.7	84473.1	64691	98131.8	114483	136206	117785	25301.1	67928	98608.8	35474.4	41421.1	28116.9	25672.2	16071.1	32177.8	26433	25346.4	26870.2	49071.8	47688.3	40946.5	10938.4	10669.2	7583.98	10308.6	10041.8	9155.8	33470.9	32667.8	42202.7	28782	29876.2	30382
	P45378	TNNT3	Troponin T, fast skeletal muscle	Homo sapiens	61219.7	58367.2	61642.1	115732	198971	210035	37210.4	57628.4	92983.6	42100.8	46248	46121.2	62205.5	112490	220768	46398.1	109194	60396.7	81200	62877.9	29472.6	31213	78995.3	116771	26979.1	35457.5	76172.6	43629.4	18285.9	26792.8	50284	44930.1	78699.2	16154.5	115061	31621.4	13618.5	33191.9	55439.9	11350.2	11063.5	18420.5	21775.8	28248.3	27561.8
	P45379	TNNT2	Troponin T, cardiac muscle	Homo sapiens	8.35017e+06	8.19785e+06	8.19087e+06	1.13535e+06	1.22722e+06	1.2121e+06	8.67175e+06	8.33197e+06	8.3754e+06	2.87767e+06	2.8594e+06	2.81496e+06	1.17493e+07	1.19854e+07	1.22312e+07	599797	684415	696387	1.11824e+06	1.15451e+06	1.12836e+06	7.68119e+06	7.64808e+06	6.43971e+06	3.78414e+06	3.65682e+06	3.75067e+06	4.51508e+06	4.55444e+06	4.64998e+06	8.62004e+06	8.45661e+06	8.57343e+06	8.03624e+07	8.15816e+07	7.63919e+07	2.47018e+06	2.44773e+06	2.69375e+06	6.94808e+06	6.81129e+06	6.99464e+06	462614	454981	489564
	P45880	VDAC2	Voltage-dependent anion-selective channel protein 2	Homo sapiens	5.59081e+06	5.41586e+06	5.17692e+06	6.42768e+06	6.4007e+06	6.29198e+06	4.51753e+06	4.508e+06	4.55463e+06	4.34238e+06	4.15174e+06	4.35468e+06	2.80491e+06	2.56339e+06	2.78846e+06	3.41813e+06	3.62125e+06	3.52754e+06	4.30784e+06	4.24147e+06	4.33932e+06	4.77762e+06	4.9137e+06	4.82829e+06	1.19894e+06	1.21659e+06	1.29548e+06	3.66504e+06	3.75078e+06	3.76845e+06	3.26546e+06	3.26357e+06	3.4368e+06	158469	181655	194769	566513	562765	630583	1.88414e+06	1.90772e+06	1.91993e+06	5.31115e+06	5.29306e+06	5.24154e+06
	P45954	ACDSB	Short/branched chain specific acyl-CoA dehydrogenase, mitochondrial	Homo sapiens	431069	442145	405658	500941	364204	449509	273987	311075	319038	442349	470791	480169	318323	306919	349421	451841	407333	392736	541649	509309	546847	269867	283340	313001	72868.4	72396	78013.4	100500	167282	128558	292729	294915	303929	13290.2	11473.9	19758	38972.7	34920.4	30476.7	135018	145731	141108	555088	521584	577286
	P45974	UBP5	Ubiquitin carboxyl-terminal hydrolase 5	Homo sapiens	48029.1	60803.8	57035.7	11196.3	7246.7	0	43129.1	41093.7	41563.8	29249.8	32415.6	29282.7	2785.4	5135.56	6848.71	23311.2	26896.4	21852.3	47116.8	20785	21438.6	92313.6	105445	97978.2	26005.1	26559.8	5331.01	72183.5	68438.6	67693.4	64810.2	71755.6	68713.6	11725.1	19861.6	7860	3459.62	10121	9406.75	36989.4	33719.9	33999.9	74404	68367.2	55475.9
	P46100	ATRX	Transcriptional regulator ATRX	Homo sapiens	19690.1	14446.1	23740.7	6147.87	9869.81	7050.34	830.495	6045.74	2383.33	7030.05	3111.21	4540.73	3722.26	30377.8	22795.1	2724.1	5930.89	7025.77	2540.75	5276.24	4952.72	26348.6	14201.1	28880.5	1150.4	8422.61	3089.54	2728.22	1482.23	14924.6	44944.8	31775.7	29804.7	1555.73	9623.13	4873.57	3067.39	6019.1	4175.88	1364.88	1539.68	13057.6	41561.9	2718.71	43349.5
	P46782	RS5	40S ribosomal protein S5	Homo sapiens	26564.9	27690.4	29580.1	6814.08	4714.21	0	20591.6	20353.6	21979.8	16789	15572.8	14742.4	3638.98	2447.07	2533.27	5304.95	5308	2105.73	2573.05	1318.17	2741.84	26399.8	35534.9	22485.9	16489.8	19619.1	10027.1	32011.4	33477.7	34234.2	27867.4	25307.5	26498.8	22549.9	25492.2	21870.2	5186.3	7406.14	817.207	18369	19117	11244.8	27745.3	24815.9	23048.7
	P46940	IQGA1	Ras GTPase-activating-like protein IQGAP1	Homo sapiens	5813.82	18344.8	20229.3	5566.32	4030.56	4153.11	7678.25	9531.29	8708.9	17957.2	2974.03	13412.2	7389.92	3543.86	2174.25	3894.81	6105.59	5408.52	3967.45	5338.98	2438.68	3225.9	15311.3	12517.3	2968.25	1538.5	893.514	14793.6	20130.6	15740.2	30847.5	28261	32387.8	4750.93	6464.78	1190.59	2316.84	1119.88	4450.41	4866.03	4646.64	2553.2	3739.85	1499.47	3392.63
	P46976	GLYG	Glycogenin-1	Homo sapiens	630047	670600	579206	1.3299e+06	1.32375e+06	1.34139e+06	325334	372677	314071	632464	659159	647621	2.37651e+06	2.51973e+06	2.4231e+06	540506	584190	495036	488637	503416	481216	848828	857860	840591	1.17483e+06	1.19741e+06	1.42246e+06	889749	928776	1.01348e+06	205317	200065	259158	1.40036e+06	1.51142e+06	1.60799e+06	3.61351e+06	3.71478e+06	4.3565e+06	1.95951e+06	2.00136e+06	2.30989e+06	141686	169569	160479
	P47755	CAZA2	F-actin-capping protein subunit alpha-2	Homo sapiens	98482.3	94987.3	91179.2	95307.6	97360.2	174822	24085	76588.1	74503.6	61597.7	48884.7	49173.9	121571	90741.7	111962	76173	80806.2	76759.5	105301	87353.7	75563.2	152635	166969	177351	40045.8	47357.9	33501.8	88173.1	95913.2	94031.5	121573	112110	129987	18774.8	19484.2	21725.2	28110.7	19659.8	27910.9	84101.9	73657.3	85182.5	93381.2	87393.1	89299.1
	P47756	CAPZB	F-actin-capping protein subunit beta	Homo sapiens	430661	200110	274437	519422	479892	494898	238550	248480	228576	241763	282928	308647	494032	560065	696410	461787	569512	495852	571034	562523	614598	330748	375247	344386	135400	139200	170302	216773	224480	265406	317006	317620	346143	43803.4	17967.5	44514.2	69809.8	64098.5	75074.4	219826	211264	222711	381031	373618	401448
	P47929	LEG7	Galectin-7	Homo sapiens	23607	42053.2	48284.9	89743.6	102392	71350.8	27748.3	123375	59688.9	48415.2	89974.3	67604.7	321951	308556	320179	102127	69935.8	101699	99236	90941.9	215581	62367.8	107846	130119	882679	864918	937029	2.23878e+06	2.36806e+06	2.41731e+06	54796	71869.4	107606	116383	107462	109847	43465.8	51162.7	63757	39250.1	38752.4	28194.3	92049	94000.7	95941.7
	P47985	UCRI	Cytochrome b-c1 complex subunit Rieske, mitochondrial	Homo sapiens	4.40557e+06	4.2425e+06	3.90383e+06	5.93238e+06	5.75615e+06	5.74172e+06	4.008e+06	3.97389e+06	3.99281e+06	3.4304e+06	3.36849e+06	3.52464e+06	3.03554e+06	3.19435e+06	3.22134e+06	3.54859e+06	3.64388e+06	3.46797e+06	4.09766e+06	3.92622e+06	4.30125e+06	3.19022e+06	3.4327e+06	3.34174e+06	671370	650125	695115	1.8008e+06	1.92608e+06	2.01467e+06	2.90643e+06	2.88122e+06	3.07121e+06	166396	96822.7	71760.3	268303	290038	303538	1.31672e+06	1.30343e+06	1.37371e+06	3.73926e+06	3.71412e+06	3.74921e+06
	P48047	ATPO	ATP synthase subunit O, mitochondrial	Homo sapiens	8.72288e+06	7.92424e+06	7.77151e+06	5.25341e+06	5.18541e+06	5.12408e+06	5.44157e+06	5.52776e+06	5.77247e+06	9.47191e+06	9.28724e+06	1.00719e+07	4.04723e+06	4.13118e+06	4.21103e+06	2.80569e+06	2.94248e+06	2.95734e+06	2.14645e+06	2.15746e+06	2.21358e+06	3.4028e+06	3.49254e+06	3.72096e+06	3.89174e+06	3.9451e+06	4.28119e+06	6.20217e+06	6.58799e+06	6.90453e+06	5.06628e+06	5.02228e+06	5.36395e+06	4.06983e+06	4.21944e+06	4.30959e+06	1.7849e+06	1.74928e+06	2.04643e+06	3.69376e+06	3.68244e+06	3.78642e+06	1.03226e+07	1.04496e+07	1.04619e+07
	P48059	LIMS1	LIM and senescent cell antigen-like-containing domain protein 1	Homo sapiens	230622	219909	247810	72578.5	261812	165941	183412	198658	157158	217639	207061	217418	93277	155908	133559	167261	147990	193226	182682	603824	204421	148895	131133	144907	66248.3	52180.6	73805	86622.2	86828.5	96039.6	117095	118610	118638	10323.2	18567	26315	21817.6	82681.1	25294.1	64971.1	71721.4	70010.1	174971	168236	179333
	P48594	SPB4	Serpin B4	Homo sapiens	31475.6	67593.4	29216.4	76165.5	55148.9	107341	42656.7	49409.5	28043.1	22805.8	24934.2	23639	85578.6	118024	61881.7	19107.3	33463.1	28721.2	78808.5	51734	54430.3	68451	81122.5	60338	72864.6	62787.6	67079.7	1.56928e+06	1.56279e+06	1.72563e+06	76199.4	55936.9	51338	58808.5	42439.6	66465	30812.5	32129	66628.3	33803	47221	34160.2	56185.8	36855.7	64029.9
	P48643	TCPE	T-complex protein 1 subunit epsilon	Homo sapiens	687.783	5600.37	2835.53	0	11932.8	6788.49	1379.93	8058.19	7940.14	2338.29	3371.23	968.961	0	1876.37	2532.2	1135.05	1931.66	2096.34	2308.95	1702.12	1940.23	5143.98	11013.7	5073.98	1223.3	1933.05	2489.34	4756.49	3929.08	6174.93	2568.55	1310.46	2862.39	1198.79	2578.96	3861.79	1805.62	1665.17	655.005	2344.1	845.003	1667.57	1258.42	1234.18	3429.64
	P48681	NEST	Nestin	Homo sapiens	192675	381753	227852	212917	81459.1	147965	158441	133739	149269	198414	156021	202388	62302.7	127407	89189.9	67803.4	66645.5	86564.2	146168	141075	131809	787221	837039	792138	85038.5	64196.3	72442.1	170112	170348	171614	136976	101068	126853	1.26707e+06	1.3102e+06	1.3416e+06	226661	192128	231508	319522	308611	308213	152789	186187	135936
	P48735	IDHP	Isocitrate dehydrogenase [NADP], mitochondrial	Homo sapiens	6.48959e+06	6.39923e+06	6.42649e+06	2.51373e+06	2.65322e+06	2.41791e+06	5.2914e+06	5.36282e+06	5.32937e+06	3.6494e+06	3.68512e+06	3.76467e+06	3.85673e+06	3.82376e+06	4.00896e+06	4.68019e+06	4.95005e+06	4.89381e+06	5.71745e+06	5.59714e+06	5.79779e+06	6.1821e+06	6.57928e+06	6.49611e+06	1.75105e+06	1.74026e+06	1.86141e+06	4.0528e+06	4.24143e+06	4.40774e+06	8.62767e+06	8.84118e+06	9.00376e+06	205838	209603	244805	507293	525951	572478	5.29535e+06	5.28954e+06	5.34574e+06	8.26125e+06	8.1497e+06	7.96896e+06
	P48788	TNNI2	Troponin I, fast skeletal muscle	Homo sapiens	48847.1	91117.2	669270	217485	1.57612e+06	1.52487e+06	1.43866e+06	155596	87189.6	125570	126772	98169.2	2.9452e+06	90260.5	302353	2.51712e+06	390614	256609	80750.8	96156.8	3.50935e+06	58215	38079.5	35899.9	20668.8	33696.4	52328.8	23802.3	41341.1	28773.7	55773.8	54749.8	64542.7	61549	40000.6	21987.2	43261.3	36266.1	68423.8	18276.9	32586.8	327111	42712.6	33110.6	29920.1
	P49189	AL9A1	4-trimethylaminobutyraldehyde dehydrogenase	Homo sapiens	125027	111351	145180	503579	489898	452913	190102	201676	200454	179479	170203	204332	334575	384969	377468	252947	258702	243116	387670	461577	448037	190235	197789	212837	48953	67838	52439.1	93786	110694	143849	269771	255999	290771	9890.57	8885.64	17549.2	21475.9	26483.5	26380.5	67651.8	66801.7	81679	207079	253864	299196
	P49411	EFTU	Elongation factor Tu, mitochondrial	Homo sapiens	2.26098e+06	2.26447e+06	2.07285e+06	1.8033e+06	1.70884e+06	1.82394e+06	1.8911e+06	1.9445e+06	1.95215e+06	2e+06	2.0468e+06	2.07577e+06	1.60918e+06	1.67239e+06	1.68164e+06	2.0397e+06	2.24192e+06	2.14494e+06	2.59559e+06	2.39724e+06	2.66666e+06	1.86422e+06	1.93194e+06	2.04574e+06	368078	377181	326421	1.02897e+06	1.07554e+06	1.08935e+06	1.90876e+06	1.93931e+06	2.01141e+06	68410	68847.8	85918.2	140305	113643	152714	743063	735731	768717	2.59692e+06	2.55018e+06	2.62643e+06
	P49419	AL7A1	Alpha-aminoadipic semialdehyde dehydrogenase	Homo sapiens	402623	381804	368436	251973	459062	509048	400647	432741	426320	280640	280895	329594	319240	310065	386609	377343	361925	364805	546247	499998	534346	464029	483361	497213	90971.6	68278	96601.6	269146	290737	304930	474745	497892	492961	15642.2	29267.2	22740.8	79312.7	84326.2	87811.2	213184	230835	227082	575005	595186	589035
	P49454	CENPF	Centromere protein F	Homo sapiens	1689.2	3265.84	2463.69	19067.3	9802.55	12498.9	2274.52	40054.3	7066.69	79887.6	19334.4	2940.11	21172.6	12658.3	27660.4	37045.2	12343.1	16958.2	5077.56	29336.8	12750.3	36551.7	47319	24879.6	21610.5	19407.3	6351.33	14545.9	964.505	30745	9359.61	3076.65	11242	2045.45	1762.57	15420.9	1227.07	2281.93	3581.36	5418.94	7300.52	7838.44	21754.3	37794.5	3634.07
	P49720	PSB3	Proteasome subunit beta type-3	Homo sapiens	30339.1	34613.7	33965.3	6970.31	0	6788.51	37271.9	39856.1	36823.7	16952.6	33157.5	13308.5	3559.89	52400.6	42392.8	5223.09	4594.56	26059.7	23916.1	43597	14057.8	73085.9	88259.3	74070.9	14221.3	12521.1	9652.92	40200.3	37531.2	39700.3	35174.9	39730.5	29042.7	5705.62	9006.67	6400.28	4905.53	4206.55	2176.89	8412.71	8862.53	7225.63	9900.65	9577.37	10046.5
	P49748	ACADV	Very long-chain specific acyl-CoA dehydrogenase, mitochondrial	Homo sapiens	1.32887e+06	1.31357e+06	1.30872e+06	2.57586e+06	2.59258e+06	2.62442e+06	2.41897e+06	2.5303e+06	2.52955e+06	1.21832e+06	1.22035e+06	1.22763e+06	3.21646e+06	3.30889e+06	3.36457e+06	2.89932e+06	3.04459e+06	2.99903e+06	3.05094e+06	3.00699e+06	3.05105e+06	2.00566e+06	2.09582e+06	2.17709e+06	485708	393752	405518	1.55622e+06	1.58593e+06	1.67399e+06	2.88322e+06	3.02512e+06	3.0251e+06	87474.6	99407.9	170493	174941	92473.6	113703	1.29626e+06	1.31057e+06	1.31874e+06	2.39506e+06	2.46898e+06	2.43592e+06
	P49753	ACOT2	Acyl-coenzyme A thioesterase 2, mitochondrial	Homo sapiens	980728	958325	953905	582349	574207	610307	896548	943589	930907	570299	585727	572817	641924	651421	678337	1.16271e+06	1.23878e+06	1.24557e+06	1.19939e+06	1.23871e+06	1.11205e+06	822139	891800	927422	143103	154046	147295	387842	415674	414082	869228	939901	998119	40726.9	21215.3	63903.3	60138.4	56396.5	70179.5	244755	245163	255357	1.25884e+06	1.2788e+06	1.26576e+06
	P49773	HINT1	Histidine triad nucleotide-binding protein 1	Homo sapiens	33383.3	36990.4	40692.5	467781	536366	582261	19632.7	25744.4	21070.6	36691.9	36410.1	35906.7	433807	451983	425031	65398.7	69542.1	26107.5	31128	55911.2	27282.2	33830.3	36418	50543.5	38944.6	38851.5	59515.6	43119.2	49384	55994.9	16736.8	23498.8	26288.9	41691.2	49328.2	12485.3	15481.4	12068.3	29628.6	34973.2	42164.6	24366.7	18786.8	25204.8	28996.1
	P49821	NDUV1	NADH dehydrogenase [ubiquinone] flavoprotein 1, mitochondrial	Homo sapiens	816316	938377	876678	866865	674437	866045	792080	859311	843903	610387	605134	622216	487039	471624	538406	554112	698275	678738	1.03394e+06	1.02793e+06	938142	1.08272e+06	1.16945e+06	1.20481e+06	262061	196446	274949	603682	581247	795445	826265	770702	1.09803e+06	78941.2	68223.3	99343.3	75017.7	89153.5	76473.2	396733	390550	457390	1.42834e+06	1.41318e+06	1.35946e+06
	P49913	CAMP	Cathelicidin antimicrobial peptide	Homo sapiens	14148.5	51186.1	16436.9	318408	352032	138253	24523.3	23880	28070.5	19499.6	10003	33757.4	79989.3	52951.9	95947.1	40834.7	43362.4	121525	28500	50650.6	34839.5	11609.2	8606.55	16841.6	21149.6	6737.58	34542.6	38557.8	49642.6	11213.3	81316.5	79348	72615.6	1.75068e+06	1.79892e+06	1.80473e+06	14858.3	25193	20279.7	46403.9	12314.2	40696.4	24747.4	35921.8	47252.3
	P50213	IDH3A	Isocitrate dehydrogenase [NAD] subunit alpha, mitochondrial	Homo sapiens	1.51717e+06	1.45843e+06	1.40761e+06	2.10794e+06	2.26185e+06	1.89147e+06	1.80648e+06	1.85287e+06	1.93051e+06	1.945e+06	2.01901e+06	2.04149e+06	1.55281e+06	1.62703e+06	1.72254e+06	2.07836e+06	2.17799e+06	2.16624e+06	2.26464e+06	2.21772e+06	2.37969e+06	2.03671e+06	2.05909e+06	2.05196e+06	611151	632258	719488	1.89441e+06	909429	1.0117e+06	1.35136e+06	1.42633e+06	1.56031e+06	82549.5	102236	117146	316579	341708	381660	1.32994e+06	760562	1.46478e+06	2.08605e+06	2.12993e+06	2.27936e+06
	P50395	GDIB	Rab GDP dissociation inhibitor beta	Homo sapiens	307731	303645	309316	249407	351381	332466	335164	335757	326211	193199	195365	202785	409916	475753	462323	348522	366334	359365	392279	412346	453512	445471	454109	368500	169188	162603	162282	387651	365636	408174	445801	445027	472653	28060.1	36051.7	49180.9	95223.1	34158.2	145027	236122	225080	238619	327580	320455	321214
	P50454	SERPH	Serpin H1	Homo sapiens	121422	111153	125887	480807	96451.7	291089	131493	145603	77084.2	61952.2	81960.9	471841	282923	181459	653757	113709	64500.3	148353	146346	82475.8	81336.8	183290	169815	170213	47893.5	57507.5	58180.6	173595	40684.4	56437.7	137192	186775	463113	21170.8	33058.1	54118.1	53407.9	17266.6	26963.3	59481.2	96085.7	186005	151391	158956	72802.3
	P50461	CSRP3	Cysteine and glycine-rich protein 3	Homo sapiens	2.6204e+06	2.52858e+06	2.55394e+06	1.45722e+06	1.52837e+06	1.51029e+06	3.44799e+06	3.5343e+06	3.69072e+06	4.52451e+06	4.54093e+06	4.92738e+06	8.57078e+06	8.98481e+06	8.73133e+06	1.93811e+06	2.03015e+06	2.01574e+06	3.74024e+06	3.61861e+06	4.06863e+06	3.7704e+06	4.17133e+06	4.57207e+06	551531	555952	588916	713489	747493	853925	928011	987730	975394	107131	106741	106139	529990	547544	656643	1.1022e+06	1.14462e+06	1.13348e+06	3.32691e+06	3.29878e+06	3.59048e+06
	P50502	F10A1	Hsc70-interacting protein	Homo sapiens	363503	313468	355789	302189	205636	203199	293317	324962	330395	380478	381321	463811	209848	274982	158866	128692	138046	141399	157756	149534	165637	369860	405328	504462	464690	473364	518880	474173	515472	531599	244546	255262	256462	354892	387778	396677	584290	597323	691629	696314	724245	729604	274087	267213	288968
	P50990	TCPQ	T-complex protein 1 subunit theta	Homo sapiens	318558	333612	342009	180295	173018	230516	342899	350355	320617	152254	219196	177071	1.21581e+06	1.19362e+06	219949	258298	224327	236826	248187	269126	243796	262607	274382	278061	88553.9	98574.1	112499	258465	294939	293585	223554	271639	357706	1.85391e+06	36908.7	2.0748e+06	30736.1	33393.8	46314.3	125410	136063	146360	263043	294854	331989
	P50991	TCPD	T-complex protein 1 subunit delta	Homo sapiens	77024.8	86386.8	85124.8	6812.73	9864.92	15170.9	72581.5	75123.2	78860.3	30314.5	32906.6	22830.1	19023.4	19925.2	5172.27	14778	5848.5	8070.18	28198.5	27405.7	19875.7	95316.6	92362.3	119321	7379.9	23630.9	22250.5	81688.2	92019.9	84643.6	75930.2	70976.6	70818.9	9179.1	11102.6	13055.8	2726.44	5266.15	7075.83	16039.8	22592.9	20446.5	43691.2	42889.6	41447.6
	P50995	ANX11	Annexin A11	Homo sapiens	915914	1.03061e+06	1.03543e+06	783695	725019	794937	759713	880837	821663	1.06874e+06	1.05749e+06	998030	679367	612977	684391	859785	943991	912091	1.13994e+06	1.13255e+06	1.23855e+06	804470	862299	833246	303837	282749	321415	446153	464916	502212	662202	648330	712552	334271	319218	356885	159273	150509	184352	487943	484368	507315	1.15222e+06	1.18234e+06	1.2313e+06
	P51148	RAB5C	Ras-related protein Rab-5C	Homo sapiens	154766	142910	135137	254973	132623	239409	174277	185159	157308	63899	76914.7	72621.8	230467	237597	176402	112306	88900.8	116054	118187	112156	113205	97697.7	96781.3	93736.9	40304.2	47355.6	43122.3	157416	163853	171626	141183	141810	152825	128746	7061.45	10093	13603.3	67068.7	98409.2	44675.4	34066.5	30649.7	83122	84519.3	89265.7
	P51149	RAB7A	Ras-related protein Rab-7a	Homo sapiens	127024	122372	62404.3	340423	225772	292528	79246.3	91669.4	113739	119528	78767.1	116599	251088	204255	280141	142481	120129	195800	132085	170394	194116	110489	70564.4	116742	67469.2	44059.4	47536.1	146318	148406	212370	166521	173360	141786	58839.3	71323	55347	107261	59912.1	107059	37527.4	45585.9	52250.2	105065	112225	98984.2
	P51452	DUS3	Dual specificity protein phosphatase 3	Homo sapiens	139429	153418	156874	240783	244354	192329	101887	117005	141967	191420	201204	200360	190187	218785	205495	167242	158808	158985	104065	113660	112411	162633	176083	175088	102390	104655	116687	135032	145652	156974	141537	148471	159305	59629.4	51845	53721.8	54742.7	56207.3	73655.3	92712.2	92425.8	95052.5	218617	225834	223211
	P51570	GALK1	Galactokinase	Homo sapiens	26530.2	33566.4	28267.4	182251	252076	15338.2	5652.89	17102.5	12741.4	4202.62	27202.8	52505.4	52866	55820.7	75531	91415.5	77061	31860	6239.6	5327.37	2768.19	13925.9	16978.4	15613	12142	7261.33	6775.87	63707.1	75096.1	63420.1	3015.14	6259.04	4718.28	6050.23	9330.81	919.001	4371.9	2138.59	2431.02	51627.8	6043.31	16782.6	41882.9	3938.53	10027.5
	P51636	CAV2	Caveolin-2	Homo sapiens	17175.6	19695.8	18428.2	6628.52	3472.51	5577.67	8617.15	10076.1	3948.06	7741.03	17872	11114.6	11301.9	8282.12	9074.63	3845.81	6020.7	5638.14	3969.64	4270.96	6977.49	2263.2	40685.1	44629	1556.78	6629.33	4208.14	15636.8	15410.9	20785.4	38435.6	11501.7	7764	13593.7	14179.1	15022.9	15382.8	6803.39	4472.55	27718.3	30493.6	1614.93	14048.9	8002.89	9335.63
	P51649	SSDH	Succinate-semialdehyde dehydrogenase, mitochondrial	Homo sapiens	77248.3	65959.9	79563.6	96977.2	203114	330696	74370.3	87561.9	86396.3	60001	52948.7	59098.2	152468	208145	198797	124526	170356	157664	83547.6	92120	111194	154534	147022	203665	21697.2	22956.7	29364.4	112919	109781	123595	203972	208271	223784	5265.09	7589.79	13130.2	8939.37	10847.1	12303.2	91304	98416.7	118584	152006	137824	166417
	P51665	PSMD7	26S proteasome non-ATPase regulatory subunit 7	Homo sapiens	26346.1	26944.9	5832.78	91331.8	57977.1	44512.8	22680.9	154380	139162	71343.8	78473.3	67736.3	55021.3	92830.1	99486.2	49667.2	33652.7	29894.6	11882.6	127741	144853	426912	418469	19538.5	38814.8	19000.1	38110	62343.4	61084.2	15337.6	211131	246597	13727.8	25236.8	16921.5	27432.2	6524.67	29412.1	8914.23	64238	58339.2	54158.4	269448	288158	268605
	P51884	LUM	Lumican	Homo sapiens	2.37785e+06	2.53104e+06	2.44622e+06	8.44683e+06	7.98092e+06	8.13032e+06	2.2062e+06	2.36743e+06	2.33695e+06	1.60522e+06	1.37826e+06	1.36485e+06	5.15617e+06	5.01746e+06	5.26469e+06	2.02961e+06	2.21446e+06	2.10692e+06	1.15006e+06	1.12486e+06	1.11676e+06	3.1682e+06	2.90086e+06	3.38259e+06	2.64617e+06	2.67202e+06	2.78243e+06	5.7779e+06	5.90634e+06	6.15349e+06	3.08024e+06	3.15176e+06	3.31271e+06	9.10508e+06	9.39012e+06	9.4658e+06	1.44788e+06	1.44451e+06	1.61826e+06	2.13933e+06	2.15224e+06	2.223e+06	1.54086e+06	1.56554e+06	1.59489e+06
	P51888	PRELP	Prolargin	Homo sapiens	1.32994e+06	1.36421e+06	1.32931e+06	1.60553e+06	1.37883e+06	1.49605e+06	272636	320700	334470	466972	430259	457589	316874	309010	302194	337439	333218	355959	198645	206158	167833	269066	278632	259850	278079	217581	219160	854852	879249	709298	1.11977e+06	1.13819e+06	1.20945e+06	3.8216e+06	3.97707e+06	3.95329e+06	38425.8	40883.6	36894.1	121971	108719	113958	153656	151765	150063
	P51970	NDUA8	NADH dehydrogenase [ubiquinone] 1 alpha subcomplex subunit 8	Homo sapiens	2.66227e+06	1.2973e+06	2.68001e+06	1.19188e+06	1.43147e+06	1.29008e+06	2.81944e+06	2.95734e+06	1.46196e+06	2.5609e+06	1.36416e+06	1.3759e+06	936096	1.59928e+06	1.02079e+06	1.27875e+06	575522	619098	1.61212e+06	638777	656850	1.3186e+06	1.34734e+06	1.08226e+06	1.44303e+06	1.80637e+06	1.80532e+06	2.34879e+06	2.37142e+06	2.38704e+06	1.24087e+06	1.26858e+06	1.29441e+06	651763	659626	669808	1.14227e+06	1.10381e+06	1.22572e+06	1.81522e+06	1.5901e+06	1.6316e+06	2.23317e+06	2.37551e+06	2.20664e+06
	P52179	MYOM1	Myomesin-1	Homo sapiens	617422	843909	795332	71961.2	96068.4	88367	1.17812e+06	1.22865e+06	1.23266e+06	569534	571078	566633	536990	576315	617722	1.15289e+06	943324	1.07867e+06	1.63633e+06	1.57549e+06	1.60244e+06	874229	1.21971e+06	922049	180543	173666	164703	807437	845551	839939	1.79815e+06	1.76962e+06	1.80967e+06	60177.5	57521.8	68085.8	82274.8	72863.1	52691.3	309601	317283	334340	1.10964e+06	1.11112e+06	1.10722e+06
	P52209	6PGD	6-phosphogluconate dehydrogenase, decarboxylating	Homo sapiens	67802.2	113812	59067.2	109350	148001	174415	91447.2	98151.6	113497	42526.1	69649.3	56960.4	126009	217080	216244	79526.2	122137	113644	98280.6	110070	95514.2	125787	114710	148561	77267.5	74979	76741.9	176058	180954	156617	216727	217245	248338	17745.6	41176.7	46158.6	25550.3	35571.1	29733.2	62721.1	74547.9	72292.7	63776	88912.3	96096.7
	P52272	HNRPM	Heterogeneous nuclear ribonucleoprotein M	Homo sapiens	19667.7	42521.1	49487.2	13997	6062.23	4277.68	39333.4	37122.7	36566.9	27323.6	27343.1	23728.8	17334.1	26326.7	7538.68	56303.3	52298.4	56612.4	34652.7	35883.2	32334.1	145528	155389	142193	26876.2	23353.2	40260.4	108260	107158	111946	115962	108743	95701.8	25647.1	25634.6	31202.8	15115.9	31074.2	5556.66	40354.6	54472.4	51358.1	102062	102698	90945.4
	P52294	IMA5	Importin subunit alpha-5	Homo sapiens	186645	227389	249377	7074.7	16860.8	9626.25	814050	843035	938301	51924.2	59648.1	53437.6	419919	399084	350851	386780	389494	343500	610929	601692	612736	2.39856e+06	2.50151e+06	2.28871e+06	41090.3	40171.4	37544.5	832220	741379	718078	3.15609e+06	2.7108e+06	2.70738e+06	34870.5	31485.5	34403.3	28914.9	27450.1	25907.9	93092	90295.3	71853.9	157246	147318	128071
	P52565	GDIR1	Rho GDP-dissociation inhibitor 1	Homo sapiens	270636	281556	250427	592246	405695	448727	246618	254701	275085	230663	229256	247048	260061	242037	253942	300859	327468	322490	379069	385365	420457	253103	266419	270148	111041	172708	160781	218383	233051	245513	235737	221689	250343	10515.9	11930.5	47799.9	59840.4	48984.5	72744.2	163225	157257	163935	335206	303146	330558
	P52566	GDIR2	Rho GDP-dissociation inhibitor 2	Homo sapiens	120642	114450	132008	366778	247598	320975	119028	104555	110404	98058.2	113048	116969	101742	256294	159462	133256	144846	148983	149242	150222	112216	139262	160756	163444	33519.1	41309.3	53114.4	70433.3	77207	85207.9	172534	153787	184370	20468.8	12472.4	23422.5	19079.6	35393.4	27465.1	77042.5	72328.2	79699.2	172385	168516	180218
	P52815	RM12	39S ribosomal protein L12, mitochondrial	Homo sapiens	150873	137738	129196	198882	197090	145801	46847	18522.8	23335.3	87024.6	74765.9	15406.9	301725	32417.4	290328	54337.8	59590.7	46494.4	163323	28650	51698.7	98375.9	115373	109639	291777	308499	323383	209343	209838	232233	58000.6	34082.8	31889.2	295346	301612	314769	246698	243680	298707	213634	191441	198785	14563.8	52282.5	53718.9
	P52895	AK1C2	Aldo-keto reductase family 1 member C2	Homo sapiens	28946	28514.9	30470.4	49313.7	9340.24	11932.6	8944.34	5672.82	12007.3	7949.66	9415.49	12366.8	8303.15	22485.9	3324.72	22131.3	20533.3	16364.9	16796.2	7796.49	10611.8	7408.77	14973.3	10757.2	11177.4	5020.06	10943.8	4792.78	7267.86	5183.47	20669	22996.4	19741.9	11807	16181.1	7763.67	19833.6	11215.3	23026.6	2709	2809.39	9802.87	7154.23	8289.7	8834.34
	P52907	CAZA1	F-actin-capping protein subunit alpha-1	Homo sapiens	140974	141966	148162	67997	98880.2	63510.1	104820	194759	77294.5	70873.8	53454.4	44826.9	55645.9	105929	270204	147835	153668	159893	68012.9	68100.1	86100	102898	130747	182350	47235.4	37513.4	48103	45155.2	135682	133071	92842.2	165926	60874.8	36601	33771.4	23699.5	63952	53479.6	151569	11623.8	83096.3	42341	71272.8	101623	89289.6
	P52943	CRIP2	Cysteine-rich protein 2	Homo sapiens	112847	111658	107982	110936	149217	127828	33064.2	35942.5	40851.8	82445.6	76817.7	79331.6	532234	602672	553924	40068.7	43874.7	29152.9	47573.3	34742.5	35770.7	65029	53395.2	52787.6	199689	198870	231906	186422	200976	211739	13280.6	14495.1	13247.4	92889.9	96291.4	87796.7	89270	93219.4	103303	161754	163678	164123	41100.1	38801.6	35140.2
	P53004	BIEA	Biliverdin reductase A	Homo sapiens	2456.31	4638.75	14061.5	0	9827.75	7203.02	10943.1	12770	11181.3	5266.61	1436.51	5848.19	5359.59	2447.26	1592.54	1416.69	10636.1	1303.99	1574.94	1801.58	13083.9	3040.67	3988.85	2717.82	5346.03	5589.7	2064.31	2563.71	9328.47	4081.26	3698.94	2008.55	3199.66	2804.54	3498	4613.71	5221.53	2313.84	4172.08	1196.11	3226.52	4482.2	1497.56	4537.25	6454.04
	P53007	TXTP	Tricarboxylate transport protein, mitochondrial	Homo sapiens	6114.78	8210.8	6396.79	4834.25	8870.98	6642.98	6155.66	5186.77	5263	3118.89	9663.59	5158.87	1610.11	2691.97	4145.77	3058.61	3165.28	7051.27	9200.6	3379.11	9417.46	7515.83	9643.77	4782.86	3057.86	3602.95	4853.97	9572.13	3200.63	5382.84	22311.1	22089	18495.2	1107.43	9011.74	10548	6413.81	2880.7	5488.98	6428.16	6418.94	748.652	2500.58	614.807	5417.36
	P53597	SUCA	Succinate--CoA ligase [ADP/GDP-forming] subunit alpha, mitochondrial	Homo sapiens	2.0997e+06	2.07023e+06	2.09511e+06	1.86266e+06	1.56744e+06	1.56703e+06	2.62304e+06	2.67005e+06	2.63567e+06	2.1428e+06	2.1885e+06	2.11428e+06	1.81875e+06	1.98058e+06	1.9813e+06	1.60397e+06	1.58496e+06	1.64936e+06	2.2278e+06	2.19784e+06	2.0732e+06	1.82227e+06	1.93651e+06	1.86296e+06	355623	302174	384548	1.09983e+06	1.13507e+06	1.21473e+06	1.95052e+06	1.93178e+06	2.05897e+06	176350	115255	178394	621924	688417	750641	808431	836230	843176	2.41377e+06	2.42251e+06	2.4859e+06
	P53999	TCP4	Activated RNA polymerase II transcriptional coactivator p15	Homo sapiens	60713.3	63734.4	63182.8	57012.2	51342.2	29644.1	61415.2	59601.8	12342.2	68189.8	63733.2	90280.2	293150	356312	321628	54684.5	25380.8	63924.8	125036	124507	123392	107856	113344	110235	48532.3	51737.5	52482.6	81406.6	79579.7	40664.7	41576.6	51705.1	49331.5	63125.4	74850.6	74102.2	91903.5	93434.4	99264.1	183571	173892	183450	24911.6	46695.9	58481.2
	P54296	MYOM2	Myomesin-2	Homo sapiens	513757	538846	507873	181748	148931	109276	842219	862145	877053	354990	344018	356072	1.18308e+06	1.08344e+06	1.23853e+06	842055	917435	893369	1.25388e+06	1.22155e+06	1.23429e+06	1.00788e+06	1.03e+06	1.21013e+06	176682	189493	194347	887756	871938	937140	1.9294e+06	1.94273e+06	2.05094e+06	32251.2	58801.2	75119.1	69210	70990.5	110412	361287	349676	380472	716705	745646	754572
	P54578	UBP14	Ubiquitin carboxyl-terminal hydrolase 14	Homo sapiens	108915	120499	110734	70547.2	95517.2	158871	138285	176057	151652	191545	189301	212669	218814	188757	265885	212590	241549	243068	311012	244503	300462	83516.4	81314.8	96653.1	19021.1	30038.2	28671.7	48286.1	51688	53658.3	67071.3	74113.2	92441	4611.78	7801.14	2001.25	21213.7	13802.2	32555.9	51279.3	53878.2	65635.9	58015.1	58660.5	44667
	P54725	RD23A	UV excision repair protein RAD23 homolog A	Homo sapiens	163559	153169	149115	179431	91771.2	160065	119285	125781	129104	167702	155824	178549	122622	146959	123658	118578	143129	117779	125853	105647	145731	78640.3	76510.3	96937.9	73099.1	72896.6	79555.7	76411.9	79189.3	93842	66930.7	66170	68274.5	13293.6	10908.4	13412.8	105953	114361	125500	97532.5	102322	113436	127100	135620	134315
	P54727	RD23B	UV excision repair protein RAD23 homolog B	Homo sapiens	50095.7	47605.6	54390.6	32210.1	17427.2	31735.2	40194.8	38978.4	32789	27897.3	32905.2	44000.2	74821.4	83180.5	74095.2	9688.58	12513.6	11160.3	21497.1	27790.2	25988.8	95598.1	125998	110129	85562.5	86507.9	70613.9	112297	115099	111870	58088.5	32099.7	63941.7	89796.9	91872.4	93423.5	155122	159753	166872	114137	113759	101362	30924.5	77258.2	22600.8
	P54819	KAD2	Adenylate kinase 2, mitochondrial	Homo sapiens	427260	430078	470217	339073	225211	184795	260050	439083	257460	368363	367012	469891	364398	337345	324044	356107	344254	331894	251770	332441	191178	570119	672339	574054	345806	365515	365756	652380	612024	663512	551560	582435	600960	306464	303121	308421	224134	210692	197353	447589	445971	410019	931632	950338	782311
	P54920	SNAA	Alpha-soluble NSF attachment protein	Homo sapiens	197043	232439	222160	119116	150332	118701	117314	122156	122813	140924	149442	150104	112170	106188	138108	134332	132411	129356	203022	192890	196660	124600	156926	163937	117705	115679	135994	173042	186012	182196	120110	102375	106136	210354	214654	206216	90244.8	83008.8	103954	127139	136686	132050	121710	131398	132931
	P55010	IF5	Eukaryotic translation initiation factor 5	Homo sapiens	30957.8	34822	35335.3	5808.09	6587.92	6788.6	15938.6	22090.2	23012	31369.7	33487.7	31217.8	3491.31	3309.17	4809.11	7601.45	11818.4	10651.5	32300.7	18212.3	19611.8	44000	58652.5	39955.7	31969.7	36552.5	35668.4	63485.7	56244.6	58131.6	33862.9	25388.1	27474.8	3248.41	20054.9	14416.5	35426.2	37549.3	42482.6	39265	41471	38993.5	47434.3	46602.5	42569.5
	P55072	TERA	Transitional endoplasmic reticulum ATPase	Homo sapiens	833133	890566	884434	209053	141441	190115	891931	938727	924099	656149	652938	634267	203295	367974	380628	597479	687866	624076	762850	789296	721087	764244	777264	841597	135626	156477	120713	660493	653895	623823	899147	915583	897523	60666.1	24378.8	61168.4	43728.6	51265.4	79248.2	315765	294031	213753	839189	874291	871201
	P55083	MFAP4	Microfibril-associated glycoprotein 4	Homo sapiens	39596.1	4390.28	4248.55	0	7246.68	0	32659.6	30319	33912	35534	33882.2	3282.1	0	1547.11	2868.11	53773.4	53189.7	49027.1	38629.9	34135	22608.1	14484.3	20803	11842	4031.81	2306.36	6535.09	7960.39	6422.75	5900.39	38605.1	42288.3	37025.9	2655.16	1956.77	2087.76	3508.76	3532.37	1390.25	4111.8	2427.91	1918.18	10632.4	15275.5	11491.5
	P55084	ECHB	Trifunctional enzyme subunit beta, mitochondrial	Homo sapiens	1.18908e+06	1.48199e+06	1.45033e+06	2.08574e+06	2.21315e+06	2.26915e+06	3.62542e+06	3.66096e+06	3.7146e+06	2.03192e+06	2.07171e+06	2.14302e+06	3.15463e+06	3.12303e+06	3.32885e+06	2.92721e+06	3.10921e+06	2.9611e+06	2.94129e+06	2.7686e+06	2.94724e+06	1.91197e+06	1.85328e+06	2.0717e+06	342456	364085	442786	1.20853e+06	1.35172e+06	1.41253e+06	3.45146e+06	3.47204e+06	3.80437e+06	68727.8	60569	488011	160302	129383	166504	998385	1.04198e+06	1.12369e+06	6.80092e+06	7.09416e+06	7.67937e+06
	P55268	LAMB2	Laminin subunit beta-2	Homo sapiens	286851	308746	304467	188183	183008	187302	518597	553829	585183	345184	365556	367110	521396	486179	544329	621519	306060	288294	520417	547418	317821	380174	531923	417338	134504	121569	97629.5	314495	341339	347688	643816	621432	759430	49601.3	100570	101776	113156	115384	118862	198558	281248	274723	635104	606114	622152
	P55290	CAD13	Cadherin-13	Homo sapiens	518054	596446	543635	906104	864485	927285	624789	658290	633629	681911	792041	758850	853854	798959	783365	399572	416576	477726	669262	665327	712667	937362	978778	996404	377684	405289	455387	304069	306452	339755	550221	541441	602101	2.83987e+06	2.94935e+06	2.94287e+06	557514	527752	611706	1.12024e+06	1.16894e+06	1.20376e+06	76318.6	75039.2	85450
	P55786	PSA	Puromycin-sensitive aminopeptidase	Homo sapiens	67470.6	77899.3	78710.8	26141.1	48766.7	79986.2	72065	59580	78266.9	33600.2	41630.6	39832.4	112191	84819.1	106541	56236.5	58098.6	53241.2	50648.4	72679.2	53635.6	54516.5	74304.1	151009	35495.5	35442.3	39393.8	104186	117369	101746	146903	135145	148737	8257.15	10472.8	16208.9	18802.7	17417.5	17198.2	56240.3	53159.9	57347.7	65273.8	67210.5	69946.6
	P55809	SCOT1	Succinyl-CoA:3-ketoacid coenzyme A transferase 1, mitochondrial	Homo sapiens	2.35997e+06	2.18732e+06	2.16424e+06	2.2741e+06	2.09298e+06	2.15737e+06	1.63517e+06	1.70369e+06	1.6459e+06	2.55026e+06	2.73808e+06	2.80979e+06	1.43394e+06	1.57388e+06	1.4653e+06	1.8646e+06	2.01875e+06	1.95606e+06	3.11564e+06	3.18063e+06	3.40452e+06	879402	910744	896192	175719	166208	148553	494271	503559	549237	889651	859101	1.0033e+06	25919.7	37509.7	29853.6	91936.9	69111.7	77647	411143	407810	471534	1.84268e+06	1.81797e+06	1.95252e+06
	P55822	SH3BG	SH3 domain-binding glutamic acid-rich protein	Homo sapiens	98594.1	1328.69	14158.2	106212	140003	44279.6	112938	113844	116570	187520	214643	191172	62317.1	159635	57567.8	70047.1	76140.2	58425.9	124197	116629	118607	116620	118991	102266	103837	102047	94085.6	160951	195306	188408	62462.8	63910.8	53934.8	38363.2	39342.9	35168.9	138632	148738	156179	140123	139018	127530	150358	154743	145362
	P56134	ATPK	ATP synthase subunit f, mitochondrial	Homo sapiens	485414	552452	537166	735484	759585	769498	328208	362834	373679	234249	236215	226555	289615	239285	243779	243070	315743	258345	291882	263249	295128	465340	496538	511100	110778	109559	126122	348608	358454	362742	680332	680580	660287	336280	362969	357755	126817	47103.4	143496	212459	201169	195735	472009	483519	460724
	P56378	68MP	6.8 kDa mitochondrial proteolipid	Homo sapiens	157676	180798	180855	356330	259977	295486	136593	135694	136924	139559	153073	146157	188639	169789	208335	53195.3	71396	57377.9	32027.2	37449.2	39363.5	169908	180793	195327	113011	112779	135893	251318	251199	288883	317119	319681	353448	636227	636610	696254	30918.3	27272.8	35286.8	139983	142877	148168	199366	207704	207701
	P56385	ATP5I	ATP synthase subunit e, mitochondrial	Homo sapiens	646769	615210	601907	7.47944e+06	7.68285e+06	6.94491e+06	639640	810086	820545	821892	828196	772210	3.41653e+06	3.81441e+06	4.1253e+06	227894	231852	239927	215629	211812	208935	518598	370137	411329	468824	479580	478833	629130	732956	721619	710942	780102	816721	605540	635382	643446	256929	303802	302564	503533	495110	494459	363342	379847	389630
	P56556	NDUA6	NADH dehydrogenase [ubiquinone] 1 alpha subcomplex subunit 6	Homo sapiens	142400	134629	130036	54043.4	53298.4	48305.3	109226	99364.1	105421	126639	117073	88448.4	77475.7	80190.2	83865.3	23181.3	43671.9	26228.2	45615.8	30695.7	47206.6	100162	111323	58663.5	47602.4	64320.7	58998.2	169903	172320	164749	111162	114423	115544	18780.7	19723.2	18573.1	18047.1	16754.5	20380.1	49869.6	53466.1	46724.4	167580	160862	160763
	P58107	EPIPL	Epiplakin	Homo sapiens	50078.2	27384.4	55525.5	64902.7	42164.7	31755.7	18133.6	25262.9	32015.2	32213.7	18724	11445.7	21387	25625.5	31596.9	18165.3	82432.1	26139.7	275316	18370.9	252133	65682.1	33996.9	104716	42093.4	41546.9	44025.3	89103.8	73167.7	95425.8	62345.3	237383	48732.1	20610.1	23249.1	15796.8	16433.2	13643.2	21420.9	57114.2	22882.8	22629.7	42280.2	51335	40918.5
	P59666	DEF3	Neutrophil defensin 3	Homo sapiens	1506.12	2712.48	2245.27	89470.7	15285.9	92171.2	74271.4	73565.3	87037.7	10061	10956.7	17612	120438	152413	156371	51437.3	52431.8	50693.1	22169.4	17242.9	20308.7	22952	27943.7	24568.1	12778.2	9267.57	12931.4	15471	15825.7	21243.2	140128	135414	210350	177358	199783	214959	11282.5	14422.6	14196.3	38961.8	40878.1	54486.2	49609.3	47885.1	64441
	P59998	ARPC4	Actin-related protein 2/3 complex subunit 4	Homo sapiens	41361.2	38244	39623.6	141631	106090	68915.6	36356.9	45602	44648.8	22229	24645.3	26400.4	49396.9	20790.1	66075.2	37723.3	54456.6	43050.8	21312.3	39645	39690.8	41881.1	37502.2	50568.8	12344.9	17236.8	16702.7	54135.4	54233.1	58773.4	56817.9	48597.4	56958.8	1296.43	2349.73	10908.4	1629.68	1105.79	14053.7	11705.2	11338.4	8711.83	34507	43713.9	31967.7
	P60033	CD81	CD81 antigen	Homo sapiens	11443.1	15457.2	24885.9	8722.17	13834.7	15493.3	14243.2	26379.9	12248.8	11756.6	12982.2	12350.4	8782.35	16425	6102.53	15727	8532.64	14544.4	19606.1	15051.4	8175.85	16811.3	31150.8	32192.3	11692.2	9844.92	16576.5	8287.89	8588.46	5221.33	48474.8	54988.3	44633.3	14489	8605.96	23158.9	17197.5	15244.4	23777.2	23354.2	19074.9	15068.4	11529.9	4267.34	12871.2
	P60174	TPIS	Triosephosphate isomerase	Homo sapiens	8.64536e+06	9.55601e+06	8.56878e+06	7.98758e+06	7.60492e+06	7.72095e+06	6.79528e+06	6.81513e+06	6.94879e+06	9.64603e+06	1.01081e+07	1.0306e+07	4.07995e+06	3.90807e+06	4.09037e+06	5.56653e+06	5.98291e+06	5.72472e+06	6.80366e+06	6.81029e+06	7.13282e+06	4.3159e+06	4.53409e+06	4.76318e+06	2.44812e+06	2.28126e+06	2.64245e+06	4.47473e+06	4.58449e+06	4.76566e+06	3.53868e+06	3.57796e+06	3.76477e+06	1.00622e+06	1.05248e+06	1.06291e+06	2.13965e+06	2.1269e+06	2.17729e+06	2.36244e+06	2.346e+06	2.34144e+06	7.65774e+06	7.74911e+06	7.82564e+06
	P60660	MYL6	Myosin light polypeptide 6	Homo sapiens	424967	422977	446428	302839	264241	245777	385441	423364	401361	502017	534163	516883	368511	352748	438024	465284	458745	488331	289690	238795	285370	428038	412485	387730	460969	473910	506073	551333	571960	609097	613189	625901	603635	516468	524328	534810	1.10114e+06	1.05433e+06	1.16877e+06	673881	660677	634687	644481	655050	658925
	P60709	ACTB	Actin, cytoplasmic 1	Homo sapiens	303920	456125	437979	15256.1	32619.2	66075.7	224166	160933	152092	227426	224418	117865	119490	22941.8	112657	44292.4	134956	106907	138585	215000	239613	1.37844e+06	1.47939e+06	1.44621e+06	96397.4	96610.5	110195	339927	338826	333040	1.22823e+06	1.21753e+06	1.18397e+06	162378	170910	180736	32153.7	33955.7	35558.5	170127	167046	154352	609512	588594	561394
	P60842	IF4A1	Eukaryotic initiation factor 4A-I	Homo sapiens	23069.8	22917.7	23807.2	40570.8	49512.7	56307.7	50897	52830.5	47445	17566	14171.8	26388.1	71441.4	67920.5	86953.3	68777.7	80028.4	79411.4	30441.1	66359.9	78546.9	43114.6	41279.8	48687.2	46088.6	52074.2	52302	128642	146891	147083	60264.5	62289.6	65724.6	4930.08	3299.67	7016.09	6991.3	11457.1	12451.2	15849.3	13468.8	20674.6	23797.6	41505.3	41758.5
	P60903	S10AA	Protein S100-A10	Homo sapiens	164071	205695	201126	73285.1	75677.8	95806.2	145141	146753	156174	209405	208283	207075	55085.5	60150.6	21179.7	41911.1	48414.6	44760.8	57510.2	48913.9	29789.5	135600	142429	122100	206088	216402	206794	324481	324362	325730	584419	578391	563599	1.20206e+06	1.25303e+06	1.17555e+06	283500	306923	297979	226525	222646	212591	281960	276790	279950
	P60953	CDC42	Cell division control protein 42 homolog	Homo sapiens	114794	141978	124688	785575	705379	734983	103210	105769	120611	73083.6	74949.3	76318.1	275147	263255	280494	175779	198642	181119	169726	190731	211690	91455	117494	362442	31266.9	37875.2	30762.8	116814	90240.2	108480	218863	206512	225060	34328.5	20723.1	30482.8	14914.9	6732.85	36477.6	48546.1	54879	50105.7	139887	146728	146838
	P60981	DEST	Destrin	Homo sapiens	872174	717887	978893	711877	692654	717598	518502	503728	533945	747499	789444	814869	384522	475414	391727	741981	815061	736441	855735	863203	942130	1.0159e+06	1.01056e+06	795671	312949	314322	308026	789795	785806	727678	519659	534595	524824	37237.2	55530.7	51160.4	239722	232518	284231	332159	322900	304630	914172	884858	830068
	P61019	RAB2A	Ras-related protein Rab-2A	Homo sapiens	63406.1	313601	145577	151424	88198.7	122394	135524	84507	86384.8	78286.7	45468.4	66256.8	150677	128690	106444	156647	103849	165276	94371.2	86725.5	210405	45863.6	61236.9	90445.9	63271.4	62612.9	60897.6	80064.9	79359.6	79689.5	92049.1	92428.3	94928.7	26549.4	40703.5	50951.3	39598.4	131656	142476	40602.6	46071	80159.9	34907.8	56122.9	37500
	P61026	RAB10	Ras-related protein Rab-10	Homo sapiens	35832.5	35543.7	38872.3	6661.36	3685.24	5891.49	30932.2	29765.5	34867.2	7763.49	6451.63	7753.6	3571.8	2715.52	2533.24	3503.16	5131.25	6199.51	1954.25	2783.13	9374.75	27340.4	38687.9	30367.8	14277.1	7187.3	13169.6	112184	104549	99042.6	88065.4	74999.6	66310.1	12428.1	4981.13	2720.52	5139.72	3721.13	1813.21	22182	24648.1	20505.1	17681.9	12535	11401.3
	P61088	UBE2N	Ubiquitin-conjugating enzyme E2 N	Homo sapiens	167861	179683	176265	903434	850843	1.00911e+06	191220	218655	204988	307225	283005	298078	542499	556215	611772	290514	366498	343744	175755	191457	173586	285556	292509	303963	237936	233596	267744	353625	368985	420945	353817	358612	416618	35761.3	35746.6	39163.6	156668	172240	216680	218634	219010	245974	544369	567841	561551
	P61158	ARP3	Actin-related protein 3	Homo sapiens	121513	202761	127739	90589	51462.9	85247.9	140235	123841	100152	74975.2	73099.4	84355.6	91313.7	74923.8	75798.2	118514	79858.2	142424	127303	140929	148865	98123.4	113425	89041.5	36082	36624	41023.1	108333	118755	142407	169872	165464	152474	9971.69	25068	27961.7	15741.3	30483.3	36906.9	65996.8	38596.7	46593.7	95662.2	108947	116258
	P61160	ARP2	Actin-related protein 2	Homo sapiens	282493	261554	181430	123544	92209.6	34361.1	100280	144013	113938	75509.3	87152.2	72747.5	144949	137209	137574	171838	167103	150913	171816	137653	156044	123320	151041	146200	37478.6	32904.9	29094.4	126583	130378	156928	177167	152637	142727	22727.6	10451.9	7681.28	20272.6	11088.2	14025.3	37033.5	18740.5	39121.1	127254	137190	122023
	P61163	ACTZ	Alpha-centractin	Homo sapiens	16347.4	18970.4	26005.8	9970.26	6480.92	6792.81	1286.92	10455.4	4623.07	13626.9	3039.21	4042.01	4227.23	3044.52	6120.62	3531.56	1645.18	3120.68	3982.74	5981.1	23245.5	26926.5	29273.3	19116.7	7508.95	4129.59	1876.27	20201.3	14749.1	18413.2	23576.4	23832.9	19732.2	4083.18	4817.51	818.587	860.347	4669.57	6158.51	3979.73	5175.95	1920.47	15038.4	13665	10667.7
	P61224	RAP1B	Ras-related protein Rap-1b	Homo sapiens	7216.76	22248.6	5765.24	75385.1	32468.1	65369.7	20172.5	2305.92	4864.4	4904.73	20904.6	5359.64	49394.8	23333.4	35436.9	28394.1	25266	5874.95	23988.5	11100.6	8100.68	18679.9	11121.8	21298.7	8884.61	4094.01	33386.8	13122.6	16138.7	15274.3	40357.8	40532	42081.4	6081.57	37110.9	47736.4	4947.84	5028.48	35767.2	8795.67	9861.09	8503.45	27948	27375.9	30755.3
	P61247	RS3A	40S ribosomal protein S3a	Homo sapiens	20190.7	42475.7	6130.56	23280.2	32230.7	25573.5	13511.9	8070.55	12489.8	19262.2	13438.4	6050.89	15290.7	30037.9	18435.4	29460.5	3714.95	9668.72	27806.3	33887.2	26596.8	12053.3	16070.1	18963.4	9224.58	7322.18	7274.11	11855.2	13036	19624.8	36135.7	28941.7	16145.6	6666.5	3617.43	4542.3	5641.97	7236.25	7877.73	11559.3	12975	13963.3	31150.7	35074.3	26519.1
	P61313	RL15	60S ribosomal protein L15	Homo sapiens	4299.71	35251.2	4003.79	3490.15	8345.49	5179.21	2511.66	2726.73	18206.5	1560.41	7149.15	1361.52	5746.26	2450.29	0	5038.8	1790.6	1361.55	2299.81	3216.36	4444.89	14061.1	6057.68	13141.6	3545.98	3577.01	3252.11	29939.5	28262.2	25250.6	12394.4	13959.2	13171.6	3480.91	35630.8	36958.8	772.783	2115.29	1232.56	2160.7	2484.98	4485.74	5014.08	4332.74	2511.13
	P61586	RHOA	Transforming protein RhoA	Homo sapiens	177648	168436	181299	1.10129e+06	1.17719e+06	1.23842e+06	509041	524547	580371	410859	199107	188763	815039	907330	581600	830168	870951	850343	874148	861430	854031	284432	516386	250356	91555.3	54945.7	91317.7	250260	192100	187202	771195	547122	652105	19958.7	28341.8	47956.9	33314.1	44113.3	61569.8	166057	156918	199264	535883	542336	657092
	P61604	CH10	10 kDa heat shock protein, mitochondrial	Homo sapiens	1.5762e+06	1.56213e+06	1.53045e+06	9.33552e+06	9.43166e+06	9.77695e+06	877369	943278	963433	1.35522e+06	1.35899e+06	1.48465e+06	3.24627e+06	3.19437e+06	3.52595e+06	472003	480856	426433	261077	246017	299855	428253	475227	533956	1.5128e+06	1.54679e+06	1.74344e+06	1.36644e+06	1.52179e+06	1.5608e+06	464900	424147	449044	56618.8	49929.1	71393.7	2.05298e+06	2.0804e+06	2.38447e+06	1.58087e+06	1.592e+06	1.70575e+06	699076	730616	693767
	P61626	LYSC	Lysozyme C	Homo sapiens	153098	145094	150545	126393	77045.3	156971	90431.4	77193.2	65439.8	75248.3	69969.1	71669.5	244522	322413	425646	120259	137185	155763	109278	151206	149785	73326.4	92408.1	77896.7	51845.7	49342.8	66715.3	49158.4	40124.2	74167.4	240631	229723	237836	91738.5	116372	122588	47354	63425.9	55085.4	37055	48159	44937.2	191260	204014	203334
	P61758	PFD3	Prefoldin subunit 3	Homo sapiens	48117.7	58817.7	46574.5	7681.7	34531.6	18963.4	24382.4	35778.7	30972.3	62224.7	62532.3	56656	7168.19	19675.7	53171.8	7876.65	19228.5	24567.4	24730	17691.7	23895.4	29979	18117.5	27476.7	37952.8	35905.3	43427.3	30657.6	34858.1	38610.3	41892.4	45678.9	46756.1	28757.5	26473.3	32313.6	1208.3	9450.58	2582.11	43289.3	40233.6	43699.9	32243.7	32352.4	26768.2
	P61970	NTF2	Nuclear transport factor 2	Homo sapiens	177868	172690	187041	590617	673404	654551	165114	174230	175615	314013	307996	262121	231999	229023	268654	328447	332317	314070	389535	408400	456822	244095	202300	211559	74685	67105.3	93983.3	123698	150173	108276	320860	329374	354146	44356.2	31132.4	85805	10632.7	12169.4	13474.9	121541	123256	120482	399302	398713	418071
	P61978	HNRPK	Heterogeneous nuclear ribonucleoprotein K	Homo sapiens	289547	302759	295613	193193	198178	170577	130826	154072	219282	278105	277164	224653	191837	487319	503261	237632	277548	243295	151063	211302	272735	273075	271933	270569	64060.3	88627.7	96214.6	186751	190631	191732	304817	297066	326294	64798.3	70758.2	72496.5	24163.1	49308.6	38101.1	76284.5	79286.2	82183.8	317959	333768	345040
	P61981	1433G	14-3-3 protein gamma	Homo sapiens	996268	969980	919159	696959	857918	778368	673279	720382	779759	742256	737560	771545	493741	596712	668433	546932	691676	591640	906513	896790	976973	822528	834647	737862	434957	398577	428856	511054	492621	452497	363053	348922	348614	336749	333062	344007	185308	192555	204286	382154	378456	351455	813385	820965	869523
	P62081	RS7	40S ribosomal protein S7	Homo sapiens	185061	217896	232701	8804.57	3522.8	16198.5	93178.5	55122	69822.9	88666.6	90662.5	62907.7	5292.09	3868.46	6298.8	29962.9	22482.6	40768.7	89772.4	94884.9	68719.9	155176	184529	134861	35782.5	40446.5	29243.7	247933	238546	219553	181264	157420	146316	32197.7	14704.4	4386.86	15168.5	20701.5	17990.6	23950	10705.2	9277.09	127595	117057	80201.4
	P62140	PP1B	Serine/threonine-protein phosphatase PP1-beta catalytic subunit	Homo sapiens	167456	169840	174880	65908.5	476518	101490	115611	118909	122363	115073	99498.8	94806.2	41636.2	195980	243558	166362	179396	201706	302184	293202	311118	277938	284319	268787	41126.1	51588.4	51617.2	148819	114998	157730	210573	187219	194605	14864.3	8824.97	20941.8	33488.6	23257.3	16764.6	61841.7	65376.7	68293.2	170178	168107	176882
	P62241	RS8	40S ribosomal protein S8	Homo sapiens	40768.1	41745.2	41311.1	134754	48900.5	140545	68069	13252.8	68613.6	97426.3	96572.1	72532.4	20713.7	27860.6	47858.6	38396.8	68297.7	26336.8	44600	37145.6	41816.2	18027.2	50336.1	57022.3	18535	10672.9	24002.4	16156.2	6939.21	35741.4	657620	639415	45479	15869.6	25031.8	29610	9470.15	2855.5	19710.7	13210.9	29051.5	6841.59	215646	212735	178107
	P62244	RS15A	40S ribosomal protein S15a	Homo sapiens	91936.3	87414	99570.1	295295	278452	295218	103805	118749	98687.4	98201.3	108062	100801	131066	159150	128434	151876	123314	153667	157497	186367	177476	86799.6	99619.7	88195	25762.9	25971.2	18356.3	155209	155071	168384	159655	143043	134724	6484.9	6278.84	12518.9	11547	8430.18	3924.18	25278.5	33113.5	5243.49	136694	134134	157290
	P62249	RS16	40S ribosomal protein S16	Homo sapiens	149304	167252	152659	156044	72130.7	164961	85462.9	103222	97140.3	106953	102664	98225.9	183418	20024	52588.2	28456.1	24934	32348.3	44090.4	35162	11162.3	73439.7	77819.1	88220.1	38040.3	28086.6	27805.5	212511	211471	219943	146137	159057	153214	7691.39	4258.32	7097.89	8097.34	7568.47	6878.2	20131.8	17684.8	21757.6	77716.3	79972.5	79218.4
	P62258	1433E	14-3-3 protein epsilon	Homo sapiens	1.60414e+06	1.64502e+06	1.60499e+06	1.22131e+06	1.18555e+06	1.19982e+06	1.1515e+06	1.18838e+06	1.2401e+06	1.44622e+06	1.51182e+06	1.54825e+06	824420	1.00612e+06	833545	1.05571e+06	1.08598e+06	911713	1.70564e+06	1.64256e+06	1.7767e+06	1.4758e+06	1.56412e+06	1.48256e+06	1.08254e+06	1.12116e+06	1.18916e+06	1.46516e+06	1.46748e+06	1.51293e+06	882665	876411	770727	722437	729324	756071	454170	414769	602896	1.17636e+06	1.13278e+06	1.21174e+06	1.59452e+06	1.57968e+06	1.59547e+06
	P62269	RS18	40S ribosomal protein S18	Homo sapiens	182941	176259	186247	400978	550218	612627	223414	243535	231186	233404	203754	259498	303953	312231	137173	92280.3	135813	101856	58441.7	96902.2	39365.8	75273.3	69014.3	116516	44058.4	108327	38256.7	257973	259917	328681	268748	269469	313662	88729.5	91448.5	100128	31769.3	43389.2	47307.8	82455.5	93795.8	128767	167299	182531	208615
	P62277	RS13	40S ribosomal protein S13	Homo sapiens	94899.6	89451.2	93712.3	513238	440614	573935	102155	109648	106465	43056.7	38797.5	48912.6	184923	92841	190403	18439.5	28003.2	22238.4	12380.7	30638.8	29371.7	51632.7	64619.7	35065.8	30353	41979.2	54908.6	109094	115035	112714	176920	172579	175868	44453.4	53007.6	52623.8	4207.83	7557.06	28911.9	27772.9	33093.3	32671.4	5851.38	14311.7	27322.7
	P62304	RUXE	Small nuclear ribonucleoprotein E	Homo sapiens	74219.3	89320.3	81106.9	29337.5	15215.8	13617.5	17339.4	69749.7	40425.5	43799.6	35984.3	32227.2	8586.48	14243	9095.2	11456.3	12141.8	8875.87	39014.7	40173	17601.1	47965.5	59476.7	49715.5	19260.6	21180.6	21540	61943.8	72623.8	58967.7	76796.6	74001.4	66476.8	20232	25761.6	24501	16598.7	8803.69	11609.8	2266.49	13689.7	8874.99	12215.1	18496.4	11941.5
	P62328	TYB4	Thymosin beta-4	Homo sapiens	14934.5	22493.1	19498.8	111253	151911	169033	15511.1	18517.1	9883.7	65131.9	70529.3	62840.7	48181	33335.1	37138	31490.5	29381.6	62293.9	13199.7	19875.3	18118.3	24132.3	27018.8	26826.2	32418.9	27605	36395	10920.5	15615.2	5500.23	7898.64	17626.2	15677.2	32127.6	28981.7	31898.3	62301.7	57643.3	70170.3	41519.8	42557.3	43826.6	10845	14832.6	22483.7
	P62330	ARF6	ADP-ribosylation factor 6	Homo sapiens	37722.7	37625	42144.7	172781	34454.9	87903.8	73537.4	61511.7	44585.4	33108.7	47483.8	43741.4	102505	35146.2	151005	21704.2	55325.1	85605.4	36684.9	59428.2	27832.5	49034	47270.4	37020.1	13244.4	63331.3	10688.4	65038.4	60821.8	49133	52112.7	82071.8	57524	13224.6	17643.9	123229	18216.5	11669.8	11296.5	38419.2	14396.9	15152.1	22347.2	15995.3	21086.8
	P62333	PRS10	26S proteasome regulatory subunit 10B	Homo sapiens	24310.3	56805.1	21347.8	13734.4	7792.55	27152.3	133262	22180.1	191425	20567.2	134969	15559.2	15152	12788.6	5099.99	6917.53	63807.4	3280.99	89624.1	157692	107851	83539	114103	109237	15352.1	15836	7361.22	40675.4	41869.4	20426.9	21081.8	39879.5	22640.4	28999.5	29809.9	13997.5	13504.6	11418.4	16466.5	26934.3	19954.8	20720.5	17807.6	22408.1	17478.5
	P62701	RS4X	40S ribosomal protein S4, X isoform	Homo sapiens	148769	158931	142029	138116	124604	103383	174936	203662	163234	120846	109124	101793	205483	42417	187740	74066.4	76850.6	93979.8	82261.6	126152	257128	145592	83990.4	155391	34500.6	36810.5	28864.5	149331	149290	152812	266779	296444	288349	12672	33081.7	17566.9	13334.2	12100	35226.6	37958.6	53761.8	48507.6	161411	169044	161781
	P62805	H4	Histone H4	Homo sapiens	3.87863e+06	3.84521e+06	3.80795e+06	3.74028e+06	3.28429e+06	3.34535e+06	4.16656e+06	4.19478e+06	4.1438e+06	4.05166e+06	4.26637e+06	4.2916e+06	2.77212e+06	2.84758e+06	2.91744e+06	1.08233e+06	1.07675e+06	1.15084e+06	1.1611e+06	1.14245e+06	1.13272e+06	1.40359e+06	1.34852e+06	1.39123e+06	1.86731e+06	1.90749e+06	2.0203e+06	3.9432e+06	4.19798e+06	4.27794e+06	4.51879e+06	4.63686e+06	4.78494e+06	8.75403e+06	9.13278e+06	9.2304e+06	838299	859818	926571	1.54003e+06	1.5993e+06	1.59872e+06	2.94072e+06	2.93409e+06	2.96224e+06
	P62826	RAN	GTP-binding nuclear protein Ran	Homo sapiens	549288	465580	473704	1.47314e+06	1.31352e+06	1.27024e+06	442085	479759	580850	530619	560690	580816	726614	674808	726350	851040	937803	810524	1.19241e+06	1.21262e+06	1.2149e+06	467407	419804	545101	65485.4	56081.5	75106.1	286591	316090	348148	498638	572525	578113	19037	23203	52176.3	35177.7	47231.4	37950.8	125396	167492	169503	655704	576784	652282
	P62837	UB2D2	Ubiquitin-conjugating enzyme E2 D2	Homo sapiens	15260.4	50576.4	15835.2	7327.51	34817.8	3510.13	29135.4	27709.2	26975.4	30946	25163.3	19395.9	7637.82	50702.5	15157.5	6834.18	22397.1	4675.68	43703.9	10727.4	22481.5	40809.1	41241.4	36306.5	6207.47	5219.73	23668.7	19719.9	24373.2	16655.7	24405.1	32726.1	18599.6	4243.42	12255.3	10013.6	2297.21	7375.83	8282	11767.9	5810.41	9753.03	56962.7	52962.2	49534.6
	P62873	GBB1	Guanine nucleotide-binding protein G(I)/G(S)/G(T) subunit beta-1	Homo sapiens	37619.2	63549.5	52248.2	136544	270821	191718	58432.5	63284.3	79083.8	41844.7	65724.6	75737	154761	179516	152608	196244	134178	174710	121120	136607	128193	98245.6	61980.1	64748.2	40748.8	41778.4	63970.6	33336.4	38222.7	35234.2	105038	92989.8	129328	23529.3	25887.8	168452	26742.4	33034.3	25696.5	21573.3	29262.3	44852.6	72062	61349.3	87439.9
	P62879	GBB2	Guanine nucleotide-binding protein G(I)/G(S)/G(T) subunit beta-2	Homo sapiens	61777.1	87025.9	35118.7	128438	325327	189684	45112.3	60170.5	90608.5	41549.5	65064	56721.8	138654	65207	137496	105561	126501	89729.3	105644	136688	121842	95333.4	80049.2	114164	21154.2	21268.3	53630.3	33732.2	110991	75350.8	125002	133844	140056	105275	79599.5	85380	16184	31798.5	27219.9	51929.7	71039.4	58305.1	157539	76706.4	187709
	P62937	PPIA	Peptidyl-prolyl cis-trans isomerase A	Homo sapiens	4.95712e+06	5.02344e+06	4.90993e+06	2.40549e+06	2.28376e+06	2.35427e+06	2.31015e+06	2.33071e+06	2.42128e+06	3.13833e+06	3.38699e+06	3.44568e+06	1.97043e+06	2.02379e+06	1.92859e+06	1.63248e+06	1.98708e+06	1.64521e+06	1.80924e+06	1.81078e+06	1.7776e+06	3.65783e+06	3.56797e+06	3.1627e+06	1.15253e+06	1.19599e+06	1.20264e+06	3.16919e+06	3.25832e+06	3.23854e+06	2.95333e+06	2.96219e+06	3.00688e+06	132486	135685	141066	649026	686276	713912	2.03831e+06	2.02989e+06	1.96633e+06	3.80596e+06	3.62571e+06	3.5818e+06
	P62942	FKB1A	Peptidyl-prolyl cis-trans isomerase FKBP1A	Homo sapiens	234034	227398	240076	593564	625579	650850	228785	211841	224658	259226	280700	304807	774290	801523	815851	74224.7	86316.1	76136.3	82884.8	85167.9	68501.7	112660	81670.2	125655	182237	184260	218404	154983	145748	173965	50557.7	100870	56381.4	3531.68	6023.59	10206.9	175424	180932	203330	200660	190347	207593	90875.2	96181.9	109385
	P62987	RL40	Ubiquitin-60S ribosomal protein L40	Homo sapiens	1.64569e+06	1.62672e+06	1.55498e+06	2.61821e+06	2.85192e+06	2.81198e+06	1.54069e+06	1.74595e+06	1.78662e+06	4.46857e+06	4.72542e+06	4.85014e+06	4.06746e+06	4.15827e+06	4.29715e+06	1.89897e+06	1.98092e+06	1.92543e+06	2.18403e+06	2.20973e+06	2.27177e+06	2.18336e+06	2.2199e+06	2.21339e+06	1.82591e+06	1.8157e+06	2.24399e+06	1.89092e+06	2.04419e+06	2.1567e+06	1.54117e+06	1.52709e+06	1.81199e+06	1.81259e+06	1.90123e+06	1.98782e+06	2.66899e+06	2.78278e+06	3.45476e+06	1.61796e+06	1.6592e+06	1.84578e+06	1.60482e+06	1.614e+06	1.7421e+06
	P63027	VAMP2	Vesicle-associated membrane protein 2	Homo sapiens	17551.4	17430.6	18683.1	34314.6	26292.4	29403.4	12670.1	28243.4	24023.5	17264.9	40027.6	49163.4	13879.5	23003.9	14883.8	22677.7	35232.6	9601.3	26130	13028.7	12097.6	24804	20352.2	26923.5	19084.6	15444.8	14812.4	13325.9	9561.89	25286.7	26931.8	20662.7	27149.9	237650	252358	248088	15501.6	55810.6	21942	15738.9	8249.6	10157.7	15438.1	17878.5	25744.5
	P63096	GNAI1	Guanine nucleotide-binding protein G(i) subunit alpha-1	Homo sapiens	547.994	1079.74	460.657	608618	35545.8	1.02719e+06	2608.53	5261.87	2393.7	3778.06	2535.58	55986	20966.2	464114	9636.95	169593	2058.06	5947.46	8875.22	201633	3879.37	820.469	2468.11	3904.52	1374.04	34746.6	2288.21	5689.05	726.673	1121.65	401.975	1250.14	20396.7	684.672	5893.04	631.264	43662.6	735.911	2170.58	18176.9	372.573	557.86	1222.07	1061.95	18743.9
	P63104	1433Z	14-3-3 protein zeta/delta	Homo sapiens	698108	723394	726183	613979	702538	797817	425065	473929	473236	764682	762677	820832	581753	612895	529749	620546	673992	676871	899938	886589	953827	1.09183e+06	1.09352e+06	1.04956e+06	949692	980850	1.02992e+06	1.29553e+06	1.27477e+06	1.35794e+06	869561	866853	966313	1.10183e+06	1.15598e+06	1.18324e+06	445022	471795	522566	1.01231e+06	1.03222e+06	1.05464e+06	1.17153e+06	1.17534e+06	1.20354e+06
	P63208	SKP1	S-phase kinase-associated protein 1	Homo sapiens	107648	110541	101614	265601	321007	257570	136575	138456	128116	272103	302641	306067	150578	96723.6	214224	281908	283770	253432	275471	226810	267395	138572	129760	173618	219300	218402	323646	146218	150461	136894	79954.9	117820	136094	173349	73521	195647	630829	310309	752540	312480	207914	163742	257931	291958	301368
	P63241	IF5A1	Eukaryotic translation initiation factor 5A-1	Homo sapiens	231599	297427	354315	159996	107284	83666	115843	181658	118216	305683	296888	347583	110042	121426	94919	66694	145775	110716	148622	149658	132500	235325	274178	209420	155810	144611	128350	210100	253571	248609	157731	159304	142723	46786.9	42394.7	30140.1	282622	303440	273748	176228	217636	187885	395359	346315	337741
	P63244	RACK1	Receptor of activated protein C kinase 1	Homo sapiens	49478.9	72212.1	72387.6	326633	386297	220057	80875.7	82914.2	83076.4	317302	248069	399728	246245	315526	287881	357342	479274	468735	212780	452882	551393	93691.6	110085	101757	112389	96267.8	109401	175606	185444	203109	131340	134963	136216	13155.2	171048	7811.05	41722.6	44128.8	27589	32023.2	37091.3	39252.3	68892.1	70094.3	64076
	P63261	ACTG	Actin, cytoplasmic 2	Homo sapiens	108975	131914	116164	9222.39	11729.9	12539.9	34372.2	35295.1	45136.1	15337.2	11168.1	15497	11178.9	8951.86	5799.92	10213.9	16830.1	9082.29	16844.2	12735.6	15070.1	586928	640366	537991	21635.4	30877.2	24592.6	160423	171592	143906	443242	452318	409618	28431.8	32472.9	14846.8	35334.2	51015.8	42489.5	69480.4	70727.4	58819.2	55820.9	52196.5	49067.7
	P63316	TNNC1	Troponin C, slow skeletal and cardiac muscles	Homo sapiens	1.50144e+07	1.60467e+07	1.6423e+07	2.82601e+06	2.41598e+06	2.13948e+06	2.12724e+06	1.38316e+06	1.44183e+06	1.2808e+07	1.22246e+07	1.12634e+07	3.34555e+06	3.30064e+06	3.45728e+06	751173	800216	745765	1.51456e+06	1.52924e+06	1.42719e+06	2.02126e+07	2.05978e+07	1.58453e+07	5.18081e+07	5.04102e+07	4.69813e+07	3.85984e+07	3.87156e+07	3.59367e+07	2.94684e+06	2.8601e+06	2.77961e+06	4.61086e+07	4.66115e+07	4.437e+07	1.27185e+08	1.24343e+08	1.24702e+08	3.66819e+07	3.58176e+07	3.16446e+07	2.01723e+07	2.00911e+07	1.84227e+07
	P67936	TPM4	Tropomyosin alpha-4 chain	Homo sapiens	59111.5	95066.8	99013	323559	291712	378267	69031.3	72653.3	103042	80566.2	69989.2	77545.6	452256	413956	1.25036e+06	99475.6	203423	59173.9	171264	82714.9	194777	126905	145940	187404	147992	111782	247725	88429.1	94171.6	114931	37825.2	26426.8	44786.6	240757	248201	313071	161054	200221	239668	148125	154619	219191	40419.5	68244.3	55694.7
	P68032	ACTC	Actin, alpha cardiac muscle 1	Homo sapiens	4.59073e+06	5.68562e+06	4.49316e+06	1.51217e+06	1.41412e+06	1.42338e+06	3.73673e+06	3.79453e+06	3.7613e+06	4.34109e+06	5.60928e+06	4.08356e+06	1.44284e+06	2.2963e+06	1.17412e+06	3.56537e+06	3.73431e+06	3.53523e+06	5.77506e+06	5.45438e+06	5.60123e+06	1.35321e+07	1.41862e+07	1.31552e+07	2.26449e+06	2.27468e+06	2.25656e+06	6.3039e+06	6.10528e+06	6.4728e+06	6.43769e+06	6.39652e+06	2.37045e+06	1.2393e+06	1.13725e+06	1.45146e+06	799791	755259	819929	3.3723e+06	3.33499e+06	833931	7.36067e+06	7.42025e+06	4.52726e+06
	P68036	UB2L3	Ubiquitin-conjugating enzyme E2 L3	Homo sapiens	1475.26	6956.76	2114.64	196214	307535	83746	1940.94	15077.7	12239.1	9364.45	12272.1	12685.4	142370	155937	130038	12294.8	38385.1	21980	48284	55703.7	74992.4	19572.9	24207.1	23297.8	21760.2	23772.5	35010.5	8806.33	11389.8	19198	7732.36	10070.8	14474.2	18426.4	19254.6	24647.1	7393.21	23025.9	11985.2	25619.7	26925.3	32931.2	28822.9	29141.7	38675.3
	P68104	EF1A1	Elongation factor 1-alpha 1	Homo sapiens	471469	491736	455371	132682	135167	171381	319096	329714	336114	216278	211680	200765	137328	113741	146914	371556	380323	360927	406584	389644	384205	604530	699462	703934	368326	445610	440174	869973	866312	966655	408825	607348	665633	53243.7	87511.4	46224.9	81323.6	28491.8	101924	128128	226955	188519	249663	246044	238322
	P68133	ACTS	Actin, alpha skeletal muscle	Homo sapiens	8.31238e+06	7.71896e+06	7.98719e+06	1.66178e+06	1.85937e+06	1.74456e+06	5.2113e+06	3.89137e+06	3.80866e+06	6.32358e+06	6.46872e+06	7.18914e+06	2.0957e+06	2.09921e+06	1.8987e+06	2.9479e+06	3.27711e+06	3.00702e+06	6.03746e+06	6.02491e+06	6.29299e+06	4.70558e+06	5.1956e+06	4.81407e+06	1.15607e+06	1.56724e+06	410325	5.35884e+06	4.96771e+06	427611	3.46124e+06	5.29776e+06	2.66945e+06	647773	742449	502544	296432	294994	303247	2.25466e+06	2.54576e+06	548021	6.19801e+06	7.74813e+06	5.54658e+06
	P68366	TBA4A	Tubulin alpha-4A chain	Homo sapiens	35263.3	3354.61	32455.4	25740.4	17002.5	72520	16220.8	23884.7	24833.2	9408.01	20043.8	21207.6	17314.5	13371.1	52836.5	21592.9	21705.3	16048.6	38193.3	25026.9	29704	228401	242235	260491	73936.6	67244.8	82123.1	103755	114700	118825	123597	130891	133403	7558.7	8143.58	7224.05	20211.6	19281.9	30324.7	116757	110294	131120	227057	231702	244188
	P68371	TBB4B	Tubulin beta-4B chain	Homo sapiens	476135	1.31194e+06	324341	50293	18139.2	86205.9	709956	900952	237925	668032	541677	214844	118942	50723.5	24215.6	127784	393639	97005.3	684496	167682	612037	846783	888282	751934	100838	108557	32321.8	367679	117435	326760	452897	442706	431210	48528	33463.5	90023.5	65549.7	27879.4	76613.1	239548	51316.6	235140	531717	537413	479018
	P68402	PA1B2	Platelet-activating factor acetylhydrolase IB subunit beta	Homo sapiens	177449	189794	169124	58036.8	22081.7	9723.28	150850	166596	156185	176793	165509	163216	50978.6	29743.8	51385.3	90209.2	92952.5	83881.3	93084.7	74007.9	79070.3	145624	176421	175434	94349.9	89774.7	92561.6	170182	179306	189128	179796	181546	174372	56977.2	57454.9	54390.4	107299	103415	106813	121588	121933	115197	192367	189645	187563
	P68871	HBB	Hemoglobin subunit beta	Homo sapiens	1.89038e+06	2.18895e+06	2.18202e+06	101504	82814.6	73326.3	2.56768e+06	2.61599e+06	2.6035e+06	1.13678e+06	1.05727e+06	945207	205738	224954	200795	485988	545351	572572	1.7114e+06	1.83939e+06	1.49464e+06	240899	230116	239068	147604	157760	229722	8.17982e+06	7.95443e+06	278247	2.39664e+07	2.13067e+07	3.63972e+06	4.32267e+06	4.11964e+06	3.93004e+06	367167	366567	367625	6.38465e+06	6.6355e+06	482645	3.75972e+06	3.76664e+06	3.68875e+06
	P69891	HBG1	Hemoglobin subunit gamma-1	Homo sapiens	59710.6	41207.7	62882	78295	63542.2	98934.4	73764.1	64272.2	76771.4	51698.6	42397.2	73964.2	66220.4	105983	56281.3	250780	305369	237092	133167	130060	181288	38326.8	46989.2	60995.6	29426.6	33891.2	37133.4	48023.4	42261.2	49679.5	89149.7	91264.1	100143	57797.6	61972.9	72154.4	27193.6	18127	22092.8	254710	258573	272501	91940.4	92631.2	97113.4
	P69905	HBA	Hemoglobin subunit alpha	Homo sapiens	2.5032e+07	2.41048e+07	2.40862e+07	1.19624e+07	1.1616e+07	1.23282e+07	1.80312e+07	1.8043e+07	1.92038e+07	1.09796e+07	1.05866e+07	1.12339e+07	1.23808e+07	1.21839e+07	1.2691e+07	5.25974e+06	5.54122e+06	5.44892e+06	7.87534e+06	7.6604e+06	8.13834e+06	2.6889e+07	2.91558e+07	2.86074e+07	2.54423e+07	2.45602e+07	2.6204e+07	3.24788e+07	3.25452e+07	3.25065e+07	6.10735e+07	5.93743e+07	6.14433e+07	1.48668e+08	1.52365e+08	1.52518e+08	4.09516e+06	4.1863e+06	4.73245e+06	4.17339e+07	4.33365e+07	4.47873e+07	3.08958e+06	3.27244e+06	3.19716e+06
	P78371	TCPB	T-complex protein 1 subunit beta	Homo sapiens	63156.5	67682.2	60670.6	34606.4	54795.9	36437.5	57040.6	51578.1	57078.8	32356.7	29788.3	20234	10766.9	8310.77	11383.5	7535.83	17294.8	7397.63	28472.5	14632.6	26314.2	83542.1	95488	98823.8	18133.1	17682.9	14209.7	59424.5	55527.9	53678.4	57057.5	59893.9	68856.9	8822.9	9354.59	11185.9	11229.1	7612.7	9488.45	21736	17911.4	19189.3	76647.2	71410.3	67894.3
	P78385	KRT83	Keratin, type II cuticular Hb3	Homo sapiens	29946.1	179175	20009	202164	223973	90864.3	169099	77936.2	197119	92134.9	50004.4	72091.1	35293.2	107919	143935	45979	92742.9	216526	55483.5	43112	125403	124867	132762	182532	45991.8	42313.8	42733	63846.7	66408.3	13271.5	12694.3	92012.4	81470.9	48327.4	11984.2	57110.7	2.32765e+06	2.55069e+06	3.64713e+06	59600.1	59557	66322.5	45490.7	64725.2	60092.2
	P78386	KRT85	Keratin, type II cuticular Hb5	Homo sapiens	14034.3	10745.5	12206.3	108168	76440.9	103302	51568.7	26376	36257.6	26201.3	15637.2	17012.9	103613	95845.1	65198.4	32511.2	28709.4	28428.7	52267.9	31192.1	36085.6	17797.3	17093.9	15833.7	12861.6	20002	20104.8	5846.23	12853.2	14479.9	16098.3	21797.9	8806.5	21179.3	18574.3	14026.5	887051	907365	1.27205e+06	8586.54	5484.5	9960.26	62206.1	29669.6	10872
	P78417	GSTO1	Glutathione S-transferase omega-1	Homo sapiens	729760	744716	737502	2.55608e+06	2.45963e+06	2.68551e+06	1.31165e+06	1.454e+06	1.4648e+06	1.51939e+06	1.55366e+06	1.61514e+06	1.68515e+06	1.70029e+06	1.79748e+06	2.01701e+06	2.21571e+06	2.14571e+06	2.11262e+06	2.18694e+06	2.30382e+06	1.06091e+06	1.08345e+06	1.14667e+06	471751	481474	519964	748864	801640	827918	683917	654942	749762	59722.2	70237	67168.3	245426	258778	301811	521734	516363	574685	1.31586e+06	1.35446e+06	1.48393e+06
	P80188	NGAL	Neutrophil gelatinase-associated lipocalin	Homo sapiens	54573.3	65891	60537.6	51738	49503.4	51875.7	41432.1	31457.2	30328.2	49599.1	37250.6	51006.3	48205.4	36907.4	35847.5	26339.5	32536.9	89458.8	51985	54563	37041.3	31436.5	41370.7	42806.4	51422.9	19651.8	26135.3	66773.2	87363.1	103001	180965	167473	134189	68735.4	52155.6	124028	40758.5	40791.7	40465.8	21695.2	17980.4	31243.2	53373.4	31549.6	54576.9
	P80303	NUCB2	Nucleobindin-2	Homo sapiens	25366.8	6089.68	5504.11	6661.35	4191.81	0	6187.96	8670.7	5601	3444.86	7462.98	2237.53	3497.11	0	2533.24	2868.17	1755.64	2414.46	4411.38	5684.05	3066.83	36882.7	47516.4	7346.1	7546.44	5248.01	9306.26	34139.1	3598.19	6449.92	9925.79	4452.96	9618.92	69117.4	61890.8	66213.4	19508.9	21990.6	17614.9	3151.42	4352.36	2351.31	5463.7	5815.54	4356.24
	P80511	S10AC	Protein S100-A12	Homo sapiens	70399.4	62730.1	84834.4	21350.3	15771.9	25552.9	46635.9	61240.7	36669.6	48734.5	24759.5	42910.5	53881.6	45634.5	25467.4	27719.2	45809.2	23173.1	40468.9	42951.4	49908.9	27342.5	31853.2	38412.3	18071.2	27934.1	15725.9	79574.2	41428.5	34344	56657.5	67417.5	51771.6	477712	492491	406161	47685.1	57495.1	59890.6	27625.5	29419.8	31716.4	14531.5	35293.2	27761.6
	P81605	DCD	Dermcidin	Homo sapiens	2889.34	4218.33	6593.09	964564	806027	830061	11988.9	12594.2	15260.5	25458.2	24601.4	33596.9	519702	551903	620187	97344.7	122988	116202	101035	86671.2	134837	30227.4	39266	79879	104554	101617	195929	39215	32196.2	40231.8	33639.3	29786	36893.6	81524.3	82284.5	107003	69766.4	82456.9	114760	40425.4	39712.9	66353.6	16421.2	20847.3	26172.3
	P82909	RT36	28S ribosomal protein S36, mitochondrial	Homo sapiens	3963.72	3323.14	2396.05	24650.2	63969.4	120883	6586.49	9051.14	5035.92	18829.5	19086.5	19932.9	61857.6	68803.4	84925.6	7470.26	22957.5	29748	5364.36	9329.49	12934.8	7392.6	5259.51	8451.38	5277.3	6994.27	23094.9	5922.64	3278.08	3105.07	8467.63	8910.66	12851.8	28642.7	34695.6	44192	3176.69	7328.76	7251.59	4321.43	5097.35	6319.89	4768.44	3728.11	8790.89
	P84077	ARF1	ADP-ribosylation factor 1	Homo sapiens	181308	180621	176625	1.24803e+06	1.35663e+06	1.41558e+06	305060	314358	307330	100880	107933	102296	621291	618504	694848	276136	264428	277278	298725	287703	140142	178625	246376	259194	87069.1	86745.8	93365.9	297070	307701	300437	476756	476160	508441	19229	29685	25188.3	25397	54821	91615	89720.6	111486	116867	154085	168511	194386
	P84157	MXRA7	Matrix-remodeling-associated protein 7	Homo sapiens	378789	346505	392332	409207	296055	320282	168127	180178	185753	299146	300673	309086	250802	243766	258406	123099	134062	109708	145084	139807	171782	178965	177523	158314	307779	299430	349613	259988	263374	282230	102418	100603	109428	1.52483e+06	2.15271e+06	2.26265e+06	159956	152803	189398	443815	439991	477458	127818	120460	115200
	P98160	PGBM	Basement membrane-specific heparan sulfate proteoglycan core protein	Homo sapiens	574475	588476	512187	310298	374882	651425	668347	726325	741832	609218	594257	624929	542109	574215	535971	696798	774260	692645	924994	861742	936775	862049	370131	984356	48274.4	84875.6	72235.3	196531	179123	512526	820718	813224	849213	45827.3	44341.4	31611	30775.1	263706	35230.2	95839.3	93073	107766	548457	566718	513589
	P99999	CYC	Cytochrome c	Homo sapiens	1.17487e+06	1.17796e+06	1.22106e+06	5.47405e+06	5.10954e+06	5.15954e+06	1.18802e+06	1.19638e+06	1.24549e+06	772418	785657	742988	1.27349e+07	1.33344e+07	1.38012e+07	352799	371323	372174	442449	422971	395353	946730	984052	855910	904140	940790	1.03359e+06	931861	927711	1.0112e+06	931864	941329	1.04055e+06	757822	785195	748086	521918	514992	567348	1.1762e+06	1.18811e+06	1.21529e+06	453566	456518	457299
	Q00059	TFAM	Transcription factor A, mitochondrial	Homo sapiens	119797	221090	233622	135860	107196	133149	83267.5	92579	110153	71507.4	68991.2	94931.8	120674	129148	142342	47434.8	39060.7	23633.1	89822.1	136985	41265.8	55599	50979.6	62392.8	182887	190830	188134	84031.2	148087	99423.7	71128.6	73913.8	80285.8	289326	299904	302286	40235.4	34671.3	49001.3	181653	188169	196608	41614.6	37072.4	33372.5
	Q00325	MPCP	Phosphate carrier protein, mitochondrial	Homo sapiens	1.26202e+06	1.21442e+06	1.24752e+06	4.50888e+06	4.84592e+06	4.85947e+06	2.23387e+06	2.37151e+06	2.31996e+06	1.06508e+06	1.08217e+06	1.06971e+06	3.57304e+06	3.44596e+06	3.74987e+06	1.90961e+06	2.13831e+06	1.97655e+06	1.69969e+06	1.54679e+06	1.75179e+06	1.78925e+06	1.81362e+06	1.8952e+06	307610	318117	327672	1.6636e+06	1.78282e+06	1.82537e+06	5.57282e+06	5.73715e+06	6.10118e+06	106706	109643	123326	128936	132332	128274	1.15023e+06	1.21171e+06	1.21244e+06	729332	743651	768833
	Q00610	CLH1	Clathrin heavy chain 1	Homo sapiens	84387.5	85902.3	73512.1	145665	101802	115671	118303	133062	66264.5	45306.8	61176.7	92754.8	90824.8	67920.9	94870	359650	84257.5	235392	122408	107455	103850	86830.9	48171.2	132083	39487.5	27385	49575.9	141324	136572	144717	156269	178131	170131	28071.2	25913.2	49825.7	15517.1	27586.1	44629.2	37339.5	35286	52163.6	97355.1	104838	54315.9
	Q00688	FKBP3	Peptidyl-prolyl cis-trans isomerase FKBP3	Homo sapiens	45441.2	50738.5	54179.4	237787	136014	173905	49459.7	53335.1	52043.8	36153.2	63480.4	35155	504401	515090	494169	53452.2	59063.4	71879	23893.8	50365.2	35741.2	42161.8	53397.8	77717.4	248810	246806	269028	157158	163883	188811	10275.2	29092.2	29085.8	15371.6	21194.6	13715.6	98580.4	100998	107307	124745	113751	145659	38886.3	40978.3	46066.3
	Q00765	REEP5	Receptor expression-enhancing protein 5	Homo sapiens	85200.5	81710.3	86340.6	10889.2	200823	91440.7	71001.3	75629.8	76726.4	81577.8	70517.3	85400.9	203374	196443	219944	82843.4	92749.5	18361.9	78628.7	83418.5	83417.7	100549	5891.92	103956	65758.1	69123.9	76355.3	91141.1	99716.4	99332.5	81430.5	93394.4	7574.2	56589.2	65243.5	67484	28664.3	8153.26	48361.8	1868.3	101767	97723	147844	149030	151575
	Q01082	SPTB2	Spectrin beta chain, non-erythrocytic 1	Homo sapiens	316657	311281	328744	80855.1	403107	368639	330475	354307	416422	195782	222070	194614	297927	301821	250363	231924	203597	202588	244638	472255	233585	477157	523900	545362	88492.5	111526	100847	294426	312700	303398	528990	550514	541051	110068	117348	67171	485222	55915.3	79582.6	207613	124783	149234	239681	218278	241991
	Q01105	SET	Protein SET	Homo sapiens	75877.3	71651.9	69884.8	218910	154579	124689	244383	101535	113529	244107	223403	83127.3	158021	160985	195237	138962	147113	135042	295863	123264	258176	215855	245346	234491	110778	102464	120030	138777	139404	151012	91137.1	88089.7	106511	436440	456600	453731	484583	516821	569504	419651	408181	443663	43947.1	40522.3	44237
	Q01449	MLRA	Myosin regulatory light chain 2, atrial isoform	Homo sapiens	135074	65715.4	84940.2	62293.6	69906.7	71847.2	62679.1	43009.7	48834.8	136296	108010	110371	67319.9	55605.3	49235.2	48129.8	32377	83986.2	44205.2	71644.7	27855.1	234125	83967.4	98479.1	408004	350175	333168	392252	218197	368323	83923.6	58963.3	130889	107330	121399	150840	651716	642548	750527	338639	448277	395283	200889	179116	176115
	Q01469	FABP5	Fatty acid-binding protein 5	Homo sapiens	645220	571583	547494	1.05113e+06	1.14245e+06	941168	838639	850716	895926	1.29032e+06	1.38675e+06	1.30955e+06	916701	993755	935281	762122	837973	802601	1.03045e+06	936248	960143	762653	747940	716878	3.51678e+06	3.51378e+06	3.75807e+06	3.54509e+06	3.71733e+06	3.46215e+06	591019	597116	608101	126360	153335	136867	1.54874e+06	1.66115e+06	1.77966e+06	1.26821e+06	1.25191e+06	1.2781e+06	845194	867765	896347
	Q01518	CAP1	Adenylyl cyclase-associated protein 1	Homo sapiens	162234	162199	183766	107126	83002.9	125005	141043	187450	179826	124156	113257	120191	50384.3	28872	69735.6	79934.9	132431	114462	115731	124308	107530	233979	235989	186966	53280.5	53102.6	56885.8	166889	161304	101519	247382	234310	285722	69185.3	65067.5	54080.4	23434.3	32119.8	28589.7	72969.4	68524.8	62037.4	145466	216798	179417
	Q01995	TAGL	Transgelin	Homo sapiens	499047	500671	508946	496192	406695	602975	542289	549943	608352	921613	902688	941497	797140	580343	457966	635076	682807	667774	372386	476171	452847	291342	323747	494500	358993	389499	392285	384383	377863	385337	1.15064e+06	1.11672e+06	1.14602e+06	477241	531156	530352	447346	461695	504676	230093	223603	222798	315630	352536	270903
	Q02218	ODO1	2-oxoglutarate dehydrogenase, mitochondrial	Homo sapiens	182939	252161	269587	348560	304199	280643	323383	341214	427342	182193	160977	174676	807666	801710	790967	512293	766686	547980	750335	734441	775299	710543	523609	492267	115464	141780	131802	584590	619385	648768	850421	847326	882905	53132.9	71892.2	29055.6	52723.6	57729.3	85706.4	343952	326600	354008	299888	248833	350594
	Q02252	MMSA	Methylmalonate-semialdehyde dehydrogenase [acylating], mitochondrial	Homo sapiens	35447.1	32639.5	23089.3	57045.6	54737.1	47843.1	55408.4	41903.7	44601.2	24710.9	26624.2	25629.6	94640.1	125790	101530	71294	69807.5	78988.2	84719.4	79691.6	122462	141142	129394	155608	16857	21278.5	18561.4	104288	103044	94692	206224	202522	240994	4850.12	4496.7	26538.4	21840.8	25673.8	20038	66855.1	72861.5	70878.7	298895	286086	310239
	Q02338	BDH	D-beta-hydroxybutyrate dehydrogenase, mitochondrial	Homo sapiens	400199	380203	432295	422342	284193	318682	379626	387711	379020	146944	164047	108570	193178	137996	165832	176940	290403	258771	329477	359111	326368	551762	420884	467394	121127	139520	136160	571617	561581	565273	605857	628869	625384	81879	102693	108869	109021	80173	71382.5	273727	253984	293946	434543	406458	461625
	Q02413	DSG1	Desmoglein-1	Homo sapiens	86680	77822	50500.3	73835.7	74828.4	109143	112069	155615	114161	66540.4	37957.5	45861.1	139891	154965	194310	97279.7	140533	186679	155174	124010	138955	220058	221883	153367	1.24794e+06	1.26033e+06	1.2519e+06	217200	256246	233239	86545.2	93736.4	105175	97670	109538	97038.4	93379.8	82452.2	88833.2	49498	54364.1	66232.6	94920.4	68550.3	93319.9
	Q02818	NUCB1	Nucleobindin-1	Homo sapiens	52520	67918.9	49201	132120	99030.9	279417	27308.7	33804.7	29393.4	96218.6	45064.2	101266	178947	112791	122549	70073.4	55817.1	60020.5	44274.8	37866.6	48072.1	90471.6	74372.3	67937.4	125162	133762	146215	88441.2	60576.8	112579	52263	36941.6	57622.1	142137	174187	150322	290826	310658	357473	147051	139759	154457	52827.4	41975.7	88970.5
	Q02952	AKA12	A-kinase anchor protein 12	Homo sapiens	7756.85	13021.4	10282.2	15637.9	53449.6	27596.2	10426.7	12807	13924.1	11590.6	10571	10399.4	16266.4	8552.68	11327.2	5358.8	7388.89	12255.2	5965.48	12717	12086.2	8827.52	7154.26	14377.6	4670.16	7412.41	6997.88	26622.6	23838.8	19917.9	32595.5	23502.8	24489.5	10181.8	12370.8	9964.98	14102.1	6807.22	15004.4	13003	14225.1	11096.2	11461.4	10545.5	6728.39
	Q02978	M2OM	Mitochondrial 2-oxoglutarate/malate carrier protein	Homo sapiens	216530	279975	260896	1.52281e+06	1.52164e+06	1.43627e+06	451726	458913	490263	236338	217155	225144	738347	709466	712253	295886	308361	335080	273245	264177	252147	256278	339126	293705	56602.3	94486.3	89282.3	509055	519325	523217	831007	854632	861732	58243.1	50521.5	78226.3	35911.7	28165.7	32927.8	147727	149404	156652	165742	157836	162671
	Q03135	CAV1	Caveolin-1	Homo sapiens	233703	222780	283720	330988	432751	308349	307190	317891	310110	194397	179571	228776	947409	935890	1.02832e+06	227852	226814	231024	340472	313941	353906	394193	448220	378032	81177.9	87476.1	41569.1	91801.3	136710	115117	387558	375451	390729	37359.7	63038.6	61853.1	62625.2	56245.2	57338.5	192420	185006	188363	118607	117303	116564
	Q03252	LMNB2	Lamin-B2	Homo sapiens	136294	127107	121970	145560	228518	149495	152235	181769	166799	167564	158943	179259	65247.8	99803.9	209069	110862	109530	125224	123642	112884	108087	51326.5	112797	113192	51963.5	60230.8	39451.1	105890	111674	123883	147443	140415	158044	23831.8	29510.4	18012.3	42077.7	38893.2	48526.7	57563.3	60005.1	63485.4	138620	142896	158289
	Q04695	K1C17	Keratin, type I cytoskeletal 17	Homo sapiens	53668.4	42705.6	45285.2	103195	139085	108698	87551.9	107188	82943.7	127084	67887.1	101083	164783	243550	143672	127683	82190.6	145356	181135	165519	189822	1.1403e+06	1.13371e+06	1.50344e+06	1.15054e+07	1.16003e+07	1.16701e+07	2.93408e+06	2.97173e+06	2.91987e+06	89069	65516.5	86039.4	223967	158511	152878	81907.6	91081.1	189132	53971.7	92707.1	50512.6	62805.4	52871.2	59467.7
	Q04760	LGUL	Lactoylglutathione lyase	Homo sapiens	409721	433494	514857	408052	425791	338997	285780	315720	321880	463616	510777	452640	298228	345090	278735	240923	251589	238864	203071	155589	222466	393946	392710	387743	203503	188042	226412	368336	396928	410471	324657	350475	334849	99440.7	73500.4	93433	189160	195039	197182	289197	281593	297307	516440	538428	531600
	Q04917	1433F	14-3-3 protein eta	Homo sapiens	67888.1	67163.2	68808.3	172697	157655	165695	77836.6	85212	79145.3	100120	101932	107320	99744.4	72793	90292	117261	134117	124615	152704	180708	176865	31953.9	44571.3	39280.8	32124.4	29317.8	31556.6	25653.4	28991.1	31352.4	44323.7	37530.5	44532.4	21586.9	21061.1	19765.3	8468.19	11596	11696	31450.4	29992	36739.1	41075.9	45629.5	49440.4
	Q05469	LIPS	Hormone-sensitive lipase	Homo sapiens	36820.1	47187.9	38214.4	46415.8	37394.1	36837.5	41279.8	55642.7	44498.1	41108.1	37209.4	31772.4	49324.2	60586.6	34859.5	56636.4	56582.2	74046.3	74340.2	60442.4	79698.1	57541.2	87452.9	54294.3	26596.8	36143.4	30688.2	49934.8	49571.4	31166.5	42820.8	66342.6	60757	27574	29985.6	18233.8	40124.3	20229.1	26134	48263.2	30443.4	27275.3	26739.9	28277.3	21706.7
	Q05639	EF1A2	Elongation factor 1-alpha 2	Homo sapiens	1.47383e+06	1.65938e+06	1.61765e+06	519199	495869	544825	1.27804e+06	1.35799e+06	1.31704e+06	811387	817607	730191	350230	519021	632614	1.03321e+06	1.15631e+06	1.12781e+06	1.52706e+06	1.55786e+06	1.60757e+06	1.15827e+06	1.26726e+06	1.06543e+06	264357	271590	267555	742390	742356	741688	952044	952690	945643	43899.6	44985.9	41666.9	85524.7	32749.1	102700	434525	426889	411834	1.08362e+06	1.06587e+06	1.0534e+06
	Q05707	COEA1	Collagen alpha-1(XIV) chain	Homo sapiens	91401.7	90430.1	92223.2	192391	245348	270761	69515.8	73799.2	91428.3	100283	97775.1	48442.3	137858	123016	229894	212787	211296	204601	176753	187844	206952	81088.3	108856	121651	59706.7	71126	85557.6	51136.3	77483	106237	145278	198583	150403	40594.2	19834.5	39527.1	46499	42131.8	34969.6	51696.5	30044.9	52347	175690	157246	120840
	Q06323	PSME1	Proteasome activator complex subunit 1	Homo sapiens	383324	404834	385559	250030	276113	88146.1	262076	277311	296356	279296	285034	311037	269824	195481	249204	193207	66692.6	177726	238448	90647.9	94267.3	379281	377462	368032	610849	640510	673571	731213	720642	768774	317668	337736	322510	1.01413e+06	1.03868e+06	1.11599e+06	400127	381952	421389	666627	660659	664122	251924	267163	259868
	Q06830	PRDX1	Peroxiredoxin-1	Homo sapiens	1.02813e+06	941035	934767	4.71979e+06	5.03542e+06	5.06402e+06	984326	978857	1.02143e+06	1.62993e+06	1.63868e+06	1.77168e+06	2.62254e+06	1.71394e+06	1.75005e+06	2.47074e+06	2.6606e+06	2.73637e+06	2.17593e+06	2.12018e+06	2.31347e+06	907919	1.06671e+06	1.19137e+06	543215	562013	671057	607954	644308	748075	864304	907591	993508	48964.8	40589.6	46366.3	380695	388496	366724	494924	505205	616149	1.25817e+06	1.29961e+06	1.41284e+06
	Q07020	RL18	60S ribosomal protein L18	Homo sapiens	108397	119093	81783.1	178949	71962.7	180975	87992.3	105843	104956	33329.1	98755.3	14259.8	54112.6	32889.7	45103.6	57135.1	59226.1	57837.3	16144.7	46978.4	59508.4	45674.1	39435.5	69211.1	14489.8	9859.94	20912.5	100217	125714	121732	129728	123570	129004	34561.2	34745.7	31571.2	18898.9	13251.9	22853.6	11853.8	4753.52	12549.2	40756.9	106747	39503.7
	Q07021	C1QBP	Complement component 1 Q subcomponent-binding protein, mitochondrial	Homo sapiens	569524	505258	481226	324887	269884	318453	486955	515491	524764	592468	561237	578083	194874	206353	175889	352199	371828	312003	382045	363816	352629	521039	486885	530927	693253	745870	590577	735813	712109	718393	213880	286315	301187	276156	286360	180114	1.19089e+06	1.17364e+06	1.13286e+06	917206	897027	886553	909055	888945	853094
	Q07065	CKAP4	Cytoskeleton-associated protein 4	Homo sapiens	15990.1	75280.1	22004.4	75650.8	47354.3	58640.7	19656.8	24778.9	82648.1	21810.3	13810.4	13942.4	64045.7	41207	55576.3	46994	41946.9	34740.4	29189.5	116270	84617.3	26751.8	64358.7	60266	13124.2	14665.9	8761.95	43724	48668.5	50843.3	33066.8	27132.3	23777.3	48511.4	53086.3	61686.8	13808.2	11936.8	11810.2	14113.8	13599.2	17268.9	30807.2	28717.9	28185.6
	Q07507	DERM	Dermatopontin	Homo sapiens	347390	361815	336514	5.04688e+06	4.66903e+06	4.91153e+06	334029	368501	395970	248498	220914	236645	600117	476828	567897	2.38667e+06	2.55237e+06	2.52979e+06	1.55105e+06	1.6091e+06	1.81295e+06	387944	425610	423112	52509.8	58570.2	54567.2	183211	187944	203214	509887	511632	591843	23089.1	16832.5	38700.1	13343.9	21764.7	40840.1	55353.6	48645.6	46098.8	393609	414307	418381
	Q07960	RHG01	Rho GTPase-activating protein 1	Homo sapiens	114977	119566	109767	170841	210312	227608	144580	153577	137856	113384	120027	137805	210046	175054	202650	248454	184584	234909	234375	225386	261396	177666	160499	133830	23793.7	23402.1	24119	73792.6	83802.5	78515.7	122307	113883	126895	25296.4	29907.9	25395.2	28252.3	13225.3	14424.9	8824.17	43056.2	51687.7	119221	122396	127753
	Q08188	TGM3	Protein-glutamine gamma-glutamyltransferase E	Homo sapiens	53028.6	51267.1	18087.9	110005	52707.6	67354.9	55212.6	56854.7	52730.6	26560.2	42959.9	16516	149106	105439	122498	30873.3	44352.8	53775.3	69884.1	62258.8	62617.7	36181.9	38281.5	29057.3	236573	232588	280355	199002	196468	213753	37626.3	29780.5	33686.9	32048	31826.5	34087	47275.6	50403.5	46036.9	22029.4	22891.8	25367.8	24731.3	21649.7	60985
	Q08257	QOR	Quinone oxidoreductase	Homo sapiens	282958	220441	187691	199541	152304	158097	318179	323374	323706	287710	226524	270921	110068	129633	105834	168121	174148	195408	231703	248187	251591	226343	230315	214558	52071.7	41321	85790.2	150668	131628	140797	237134	249285	204740	14423.6	10668.5	13634.3	59373.7	35382.4	28850.7	80704.9	83794.7	91102.3	305923	298167	312907
	Q08380	LG3BP	Galectin-3-binding protein	Homo sapiens	517730	479874	541211	1.2994e+06	1.37499e+06	1.37659e+06	396319	406934	403687	570741	605352	582528	347511	380140	322821	535627	557672	465881	789251	806804	725988	421375	462265	494439	291894	306901	337246	559561	553163	566670	549763	580630	574418	236904	255568	268908	382702	397262	401247	695811	698227	707691	1.35085e+06	1.37969e+06	1.36756e+06
	Q08554	DSC1	Desmocollin-1	Homo sapiens	25920.8	37514.8	28868.5	109468	91821.4	146138	72051.1	68380	90096.9	73351.9	40448.7	39860.5	302720	296600	316660	87110.3	78665.9	62237.7	46552.4	66635.3	125763	109897	95805.1	126431	623146	673503	763817	101948	93205	100953	57537	59396.7	71881.7	35127.7	42933.3	60505.9	53360.7	54421.4	76950.3	53931.6	47969.4	50938.7	45413.1	41212.2	38910.2
	Q09666	AHNK	Neuroblast differentiation-associated protein AHNAK	Homo sapiens	230266	322257	288304	775672	748339	732520	259246	219068	274018	219644	208282	251702	220263	173561	408322	377633	360228	314438	156442	360780	143392	303066	311541	347532	239758	292617	222105	437082	417493	507687	522753	487229	578193	1.65726e+06	1.77553e+06	1.32438e+06	264405	166118	264398	451631	433126	411813	280472	307179	248478
	Q0VF49	K2012	Uncharacterized protein KIAA2012	Homo sapiens	19092.8	12063.6	14117.6	107856	6569.73	60550.3	3843.98	7851.57	6235.25	5250.35	7928.32	3766.35	5315.83	6116.2	8940.28	7927.73	5024.81	4014.22	4559.76	9155.26	7073.72	71935.8	68714.3	57356.1	4768.4	1997.75	26584.5	1917.45	9786.27	4762.15	6199.5	14588.5	117169	2325.74	2027.05	4902.73	6112.56	3359.78	2741.04	2484.61	6071.23	3864.32	41007.7	36695	8993.46
	Q0ZGT2	NEXN	Nexilin	Homo sapiens	60873.7	47414.2	53080.7	176415	282220	73698.9	54592.5	61306.5	62335.3	54004.6	78537	51904.8	28122	62198.6	59073.3	36827.6	68010.8	80976.9	78544.3	97465.5	101656	61276.6	73174.8	56908.9	42697.8	46741.9	60187.1	25960.5	32090.3	41241.9	23226.2	28155	35477.1	4913.86	6157.72	7321.03	88449.1	93515.2	125890	111565	119583	133741	28290.8	19225.5	28456.3
	Q10588	BST1	ADP-ribosyl cyclase/cyclic ADP-ribose hydrolase 2	Homo sapiens	57441.6	58178.7	45318.5	172700	157580	23936.3	50978.8	37254.2	60189.3	83677.5	93706.2	17073.2	67488.8	33458.3	30175.8	47422.1	107936	33721.6	67985.2	47392.6	67753.9	71848.3	105337	66701.8	19776.4	44115.2	27347	40296.8	44595.7	22553.1	53510.2	70580.9	94790.1	552560	566521	580828	48156.2	39823	63646.6	32963.3	38679.8	74288.6	30193.8	30682.2	58172.6
	Q10589	BST2	Bone marrow stromal antigen 2	Homo sapiens	71753.1	83543	27039.1	113030	49679.7	48418.3	8439.88	74773.5	74208.1	51805	61489.9	59912.2	40691.2	30774.4	54510.9	56263	48962.4	97882.8	81548.4	69095.7	28890.4	28412.6	24142.2	20946.4	12491	8794.16	16612.9	11540.6	11576.1	13434.3	11339.9	14046.2	16633.5	209373	214455	268671	13223.4	45739.4	60233.9	17222.7	17748.7	62657.5	13383.6	14607.7	13003.7
	Q13011	ECH1	Delta(3,5)-Delta(2,4)-dienoyl-CoA isomerase, mitochondrial	Homo sapiens	1.43028e+06	1.30928e+06	1.42741e+06	1.29624e+06	1.23116e+06	1.3429e+06	1.57342e+06	1.57415e+06	1.63932e+06	1.29469e+06	1.32221e+06	1.41191e+06	967810	369083	1.02908e+06	1.04091e+06	1.06414e+06	1.03434e+06	1.02081e+06	970147	1.00177e+06	953212	967008	1.07357e+06	217040	225635	245376	695927	729468	774478	912870	930027	979179	50113.5	58900.4	129914	90762.8	138052	143773	465947	456734	468747	1.8224e+06	1.90434e+06	1.82959e+06
	Q13162	PRDX4	Peroxiredoxin-4	Homo sapiens	5349.19	11934.3	16528.4	23177.7	15433.5	29153.4	3938.13	9105.88	4788.61	7471.52	7834.08	11610.7	9477.12	23383.5	65130.4	13461.9	17246.3	49459.5	6625.39	5468.67	11592.5	42658.9	35592.3	34370.1	15211.9	8866.23	2492.75	1834.89	38326.2	1980.61	44312.6	50290.6	33116.5	2164.7	1980.51	2739.78	6899.51	4015.74	12423.5	27237.2	28561.2	14216.7	2405.8	7109.59	72128
	Q13228	SBP1	Methanethiol oxidase	Homo sapiens	125342	138241	151190	122902	165025	139573	223556	230743	244189	76552.2	138884	146079	179615	103848	107350	128581	121725	130199	193429	146863	180225	625730	581404	576911	52031.1	60942.9	200805	355691	258056	420423	626894	665723	678886	40474.1	44409.1	54388.7	212994	80089.4	104464	221058	230783	215172	434261	427231	422040
	Q13404	UB2V1	Ubiquitin-conjugating enzyme E2 variant 1	Homo sapiens	296925	303198	310362	375207	299628	248151	231865	257746	273901	304501	331915	324240	265175	246255	262171	110048	130417	150936	92983.2	84009.4	76210.3	239556	252623	243242	149861	70713.6	152105	201919	214287	227664	224502	251982	267053	25225.1	28845.4	37878.2	67549.8	64328.4	71355.1	135177	130679	141949	299149	298505	308768
	Q13418	ILK	Integrin-linked protein kinase	Homo sapiens	159580	173604	183562	131848	203239	180125	143911	127389	137745	93694.2	95658.8	83892.1	131766	120128	96589.7	148621	150211	128112	110555	125698	135681	192133	188572	189582	29153.6	39425.7	52056.1	116618	126071	123131	260692	277052	269891	14403.9	18293.6	18271.7	41080.3	15101.7	33749.8	75071.2	100944	91399.7	180845	170487	195114
	Q13423	NNTM	NAD(P) transhydrogenase, mitochondrial	Homo sapiens	1.78823e+06	1.69126e+06	1.6598e+06	2.48396e+06	2.16387e+06	2.29331e+06	1.45798e+06	1.55081e+06	1.54416e+06	941749	945863	1.0071e+06	2.58172e+06	2.58678e+06	2.80496e+06	2.24583e+06	2.36423e+06	2.30564e+06	1.71885e+06	1.76561e+06	1.81231e+06	904930	867812	913800	198844	145572	150260	890209	956549	990416	2.92726e+06	3.01604e+06	3.16043e+06	23080.4	17808.2	34163	82230.3	103067	79314.4	778378	782006	612579	654647	504852	673906
	Q13425	SNTB2	Beta-2-syntrophin	Homo sapiens	6881.3	4321.4	3105.91	11631.7	13566.7	16304.5	4527.67	4608.18	2377.42	3470.85	4241.98	3974.81	7506.75	2427.77	9264.21	4168.82	2460.76	2693.71	4041.34	6622.44	5446.95	6068.42	9284.61	24803.3	1586.49	2852.62	9088.74	8903.83	8457.24	11474.5	24455.6	21111.5	25437.7	6697.17	3863.15	4844.45	3300.65	863.152	752.196	4271.39	6378.87	3881.67	2916.22	4798.67	3881.74
	Q13510	ASAH1	Acid ceramidase	Homo sapiens	1.69527e+06	1.76333e+06	1.69656e+06	4.04421e+06	4.31497e+06	3.96184e+06	877486	933786	950874	1.33048e+06	1.39711e+06	1.43866e+06	742934	801161	861565	1.16102e+06	1.21656e+06	1.19943e+06	1.34677e+06	1.36073e+06	1.38856e+06	982633	1.05458e+06	1.04461e+06	497804	523050	567747	1.03763e+06	1.07421e+06	1.14147e+06	887657	865611	903152	422464	436625	420331	406739	395330	439609	549138	562148	597086	1.20397e+06	1.2217e+06	1.26495e+06
	Q13554	KCC2B	Calcium/calmodulin-dependent protein kinase type II subunit beta	Homo sapiens	81306	70649.7	69221.4	66383.3	25192.8	32998.6	89311.1	89719.6	81872.4	74771	78796	80628.7	127845	92449.7	127358	100006	29884.5	102706	132283	118695	125966	80644.8	97880.8	118751	18715.3	19503.7	29019.2	41975.3	47458.4	52412.5	141354	121399	136353	2664.79	2374.69	6605.02	4346.05	5851.93	36427.2	35478.7	51249.5	64527.4	94242.4	98440.2	99578
	Q13557	KCC2D	Calcium/calmodulin-dependent protein kinase type II subunit delta	Homo sapiens	90299.7	87537.7	87824.4	17468.2	20450	29069.5	63836	65427.9	73667.9	67958.9	83180	87638.3	81301.2	77146	62747.3	73937.2	80575.7	82719.6	101508	110845	129703	42997.5	47753.2	78274	1665.18	6665.68	6639.64	31863.8	30340.8	29966.5	49726.5	48101.1	45234.8	1897.4	3491.96	6739.06	2957.05	12363.3	4938.2	43113.2	45425.3	49138.2	72603.9	74981	77423.5
	Q13561	DCTN2	Dynactin subunit 2	Homo sapiens	234646	243479	252549	228356	869265	923846	162557	219576	216019	390484	397938	371577	159426	174086	207869	220636	233103	203037	172639	214561	149247	264647	180525	176340	241232	244041	269151	205971	262905	264767	309462	209269	228666	323549	337339	324112	270344	292986	313040	287480	285697	297725	255490	323344	359200
	Q13642	FHL1	Four and a half LIM domains protein 1	Homo sapiens	4.45607e+06	4.72418e+06	4.70378e+06	1.74283e+06	1.76057e+06	1.7769e+06	3.29429e+06	3.33539e+06	3.40522e+06	4.68481e+06	4.89249e+06	5.02349e+06	2.58635e+06	2.58986e+06	2.67256e+06	3.96907e+06	4.19234e+06	4.14419e+06	6.42764e+06	6.20931e+06	6.67387e+06	2.53975e+06	2.57792e+06	2.77827e+06	155887	168109	147211	270297	308025	341026	970592	1.0101e+06	1.06238e+06	51191	30869	51599.2	160822	181386	221137	407498	432311	459596	2.22674e+06	2.24659e+06	2.32601e+06
	Q13683	ITA7	Integrin alpha-7	Homo sapiens	130350	109834	104903	338127	308256	321397	158670	168763	187592	128264	124591	83107.8	178564	157477	185736	248601	258860	266982	255664	271490	283039	126132	156648	123307	28191.4	56504.6	68444.8	61899.9	51385.5	71137.4	143147	174689	188673	21549	30380.3	35978.7	61896.8	53207.3	37869.1	45979.3	82227.4	54276.6	186400	204842	188093
	Q13813	SPTN1	Spectrin alpha chain, non-erythrocytic 1	Homo sapiens	752867	811890	771470	151123	125847	60672.6	641916	679090	654817	603052	587899	604006	403694	411284	419018	510080	534719	452074	586060	585096	568280	1.03655e+06	1.16598e+06	948592	288388	277131	287715	718962	724024	727711	841377	841984	857127	161074	134032	177983	104753	124441	124055	450085	442102	442518	781710	779412	760354
	Q13825	AUHM	Methylglutaconyl-CoA hydratase, mitochondrial	Homo sapiens	263403	339077	327104	569225	584663	606094	437235	451796	469350	515110	488960	546522	521708	498494	615727	417785	454059	408730	527405	518392	554868	314782	309544	334629	134706	161781	165455	265489	265957	275495	307467	318240	392953	17963.2	9309.3	15675.7	26227.8	22921.2	61654.9	189834	202315	206091	425593	448266	506559
	Q13835	PKP1	Plakophilin-1	Homo sapiens	29676.9	25836.2	26828.4	33331.9	74530.2	21089.3	12536.2	45323	16020.2	17149	22289.8	16887.6	57249.7	28656.5	71036.6	19649.1	13785.6	23265.7	83374.5	26961.9	21985.8	35837.9	12532.2	38476.5	144961	128700	209933	73922.4	164586	187956	10377.9	5288.6	23191.7	12379.9	28100.7	9034.62	21419.4	65058.5	57368.5	5347.29	16657.2	22839.3	5314.92	6441.39	42796.1
	Q14019	COTL1	Coactosin-like protein	Homo sapiens	18445.5	34655.9	19675.5	68559.3	15784.9	15912.7	20656.7	27732.4	23183.3	21601.9	9078.77	24173.4	9799.53	10031	27987.7	9396.82	11989.6	10597.6	31826.8	18670.9	35667	20919.9	20573.6	20653.1	9269.75	7982.16	4780.92	15817	46025.5	16545.9	34344.8	35760.7	20232	21733.7	61242.4	24518.4	19468.5	19245.1	13094.5	12951.6	13878.8	10024.9	16247.2	18966.9	11301.2
	Q14103	HNRPD	Heterogeneous nuclear ribonucleoprotein D0	Homo sapiens	330817	341710	327521	130993	175817	261289	528110	592298	574973	319994	332557	306054	170341	159402	173492	267456	249429	200091	297369	299716	270791	317940	323578	344077	128693	132197	111243	292426	275682	320055	384048	388358	399954	9024.02	30542.7	46353.4	58480.6	59006	83764.2	227210	239886	232687	536830	551325	545755
	Q14112	NID2	Nidogen-2	Homo sapiens	849223	776453	853103	760628	727497	644653	907492	937343	966712	1.13318e+06	1.22818e+06	1.25961e+06	686059	617477	682363	625328	707898	676150	1.20206e+06	1.21805e+06	1.22159e+06	650858	669596	780710	125384	148256	151989	300340	345700	313676	652765	595526	622605	51597.9	39860	45862.2	94131.6	54961.6	108559	238445	254506	270690	853156	870141	858140
	Q14118	DAG1	Dystroglycan	Homo sapiens	271364	302608	287076	220652	143643	198841	216817	261084	283987	366093	215300	267870	412158	371199	315871	129830	165141	173385	231822	197526	251382	115248	87374.8	118482	289396	278911	292871	440441	489500	516205	273507	245250	276501	811726	941208	902196	210443	229216	246700	427638	462878	452318	443233	415657	452393
	Q14134	TRI29	Tripartite motif-containing protein 29	Homo sapiens	47112.1	57358.1	52969.5	21472.4	63280.6	31962.9	6296.44	23913.7	23349.6	20134.8	6225.75	18158.8	66980.1	46125.5	141795	29444.3	20799.9	27903.8	14657.5	93450.7	14213.5	39725	6146.86	45832.9	61690.5	63379.2	67352.6	60269.2	71255.7	68600.9	6448.88	6805.12	14268.6	18392.6	9511.13	2458.73	6117.58	7774.41	10966.5	9551.22	13798.9	4527.12	30169	76079.2	34203.3
	Q14192	FHL2	Four and a half LIM domains protein 2	Homo sapiens	1.49433e+06	1.48353e+06	1.44823e+06	462329	448029	594878	3.87717e+06	3.94313e+06	3.90415e+06	4.91035e+06	4.99481e+06	5.50577e+06	2.89375e+06	2.68107e+06	2.96268e+06	1.32226e+06	1.31374e+06	1.28535e+06	2.3175e+06	2.34353e+06	2.55647e+06	1.42349e+06	1.56251e+06	1.70596e+06	510887	534723	645210	948076	989180	1.11502e+06	1.65079e+06	1.59465e+06	1.86353e+06	47510.8	49007.4	52131.9	476816	466210	578426	1.39164e+06	1.35386e+06	1.53759e+06	4.4127e+06	4.43568e+06	4.89769e+06
	Q14240	IF4A2	Eukaryotic initiation factor 4A-II	Homo sapiens	47148.4	51589	31261.4	32598	43759	70115.5	65594.6	81097.4	58602	22739.4	14983	138791	95636.9	79034.4	78967.4	55291.3	68365.3	55796.1	76884.6	70993	10308.4	722321	699873	4327.14	315007	332631	4622.75	767204	30242.3	82016.4	212055	209624	1.12317e+06	4830.52	5003.62	12080.5	5062.56	4683.07	195530	2134.28	10971	549960	23645.2	27649.5	1.37285e+06
	Q14315	FLNC	Filamin-C	Homo sapiens	3.15479e+06	3.10406e+06	2.9139e+06	436470	722347	559197	3.26657e+06	3.48496e+06	3.49473e+06	2.92259e+06	2.98492e+06	3.09694e+06	2.93063e+06	3.01387e+06	3.12673e+06	3.23476e+06	3.39549e+06	3.26135e+06	5.71192e+06	5.68642e+06	6.20897e+06	3.36112e+06	3.37649e+06	3.67979e+06	183776	226611	195183	552455	590025	671210	2.01416e+06	2.01131e+06	2.15128e+06	46389.4	77144.2	46818.1	36718.5	131551	85558.7	518866	514397	545674	1.94076e+06	1.96463e+06	2.06716e+06
	Q14525	KT33B	Keratin, type I cuticular Ha3-II	Homo sapiens	24222	65898.1	28515.2	100132	713363	105323	38686.4	44078.7	66656.6	39409.5	23399.1	30197	60036.7	48833.6	62208.7	93931.6	31794.4	40602.9	43599.3	38722.3	68570.4	23649.3	20199.7	25723	15627.2	36710.7	29721.5	17728.7	18565.4	15818.8	32145.5	32399.3	45531.1	61097.1	56498.4	80781.1	1.77504e+06	1.82263e+06	2.41243e+06	16205.4	7430.37	17112.3	49955.2	47320.8	44994.3
	Q14532	K1H2	Keratin, type I cuticular Ha2	Homo sapiens	10070.5	9407.53	13252.5	55195.2	125943	23991.5	6393.37	13509.2	12058.4	20299.6	51514.3	55730.6	58578.5	64645.7	73000.2	21691.7	27831.6	17635	50552.5	31651.4	32110.9	10160.2	10385.6	5027.48	4291.43	8359.88	1278.3	13870.5	2812.89	9126.16	3592.46	14044.7	8654.87	8251.64	2472.3	11337.5	16591.3	18298.1	14507.4	3669.84	9105.61	2550.85	7297.84	8940.89	5937.91
	Q14624	ITIH4	Inter-alpha-trypsin inhibitor heavy chain H4	Homo sapiens	134808	114763	102280	645335	776597	706775	404031	417569	443070	56896.7	67524.1	106759	160250	246427	303999	338038	471956	441761	431313	372336	397031	168752	182141	141470	83665.5	71673.1	99162.4	102534	75115.3	111436	274153	265729	284519	27473.1	45832.7	60590.6	73801.9	85362.1	110332	124990	114448	143499	186861	175308	174924
	Q14697	GANAB	Neutral alpha-glucosidase AB	Homo sapiens	30480.7	25711.6	32858.4	57212.2	35045.7	36309.3	17330.7	20705.6	24443.7	22917.1	23501.1	16875.7	51281	26611.9	106267	35982.5	46891.5	35915.4	41895.4	40735.6	45037.3	17933	58711.1	27358.4	6860.69	11540.3	19664	78175	75028.7	48774.3	34748.8	43945.2	41742.1	12800.7	14805.8	15668.7	23526.3	21052.4	20937.8	22659.9	24283.7	21612.8	31449.5	21201.4	25575.2
	Q14847	LASP1	LIM and SH3 domain protein 1	Homo sapiens	7353.21	8587.16	10108.2	25190	54943.1	70993	14510.5	14704.7	15894.2	27213.8	28998	5781.09	253003	213403	263428	33722.2	24826.8	22148.1	13805.9	15666.7	4677.58	25574.3	32603.8	34501.4	49816	51239.1	65706.3	38427.1	41825.8	43763.6	23542.5	24146.2	7780.41	8211.83	7945.95	10005.1	32063.9	32311.5	39403.5	57996.3	59027.4	68943.5	16653.9	15288.4	23981.9
	Q14894	CRYM	Ketimine reductase mu-crystallin	Homo sapiens	1.82164e+06	1.7445e+06	1.7466e+06	3.5185e+06	2.85401e+06	3.06637e+06	1.59372e+06	1.70041e+06	1.7184e+06	2.07698e+06	2.09416e+06	2.29275e+06	2.58814e+06	2.5046e+06	2.5649e+06	2.52072e+06	2.80405e+06	2.76099e+06	3.17235e+06	3.215e+06	2.89254e+06	492972	549004	520282	168920	185968	227941	357969	378534	419112	451853	408944	445673	22753.9	24992.3	43906.6	263010	248857	112867	215208	226823	231491	738385	760080	797859
	Q14896	MYPC3	Myosin-binding protein C, cardiac-type	Homo sapiens	3.03272e+06	2.88101e+06	2.76728e+06	87555.9	271697	253539	5.42562e+06	5.58329e+06	5.56236e+06	2.18242e+06	2.29791e+06	2.37147e+06	7.39939e+06	7.50559e+06	7.7502e+06	7.49079e+06	7.78242e+06	7.69032e+06	9.22483e+06	9.13591e+06	9.76163e+06	6.05536e+06	6.11479e+06	6.33181e+06	865195	861444	923504	3.73085e+06	3.97649e+06	3.94111e+06	9.45582e+06	9.3047e+06	9.59209e+06	100235	116660	142974	233970	263289	274480	1.83398e+06	1.81737e+06	1.8924e+06	4.53033e+06	4.52286e+06	4.5251e+06
	Q14956	GPNMB	Transmembrane glycoprotein NMB	Homo sapiens	121409	122015	119631	5.27167e+06	5.6657e+06	5.54816e+06	147322	155588	164983	580910	565637	603500	670363	656506	694768	781124	866776	856125	693972	653769	747868	326330	288293	272751	92264.8	86941.7	116481	228444	232180	235176	158528	185011	196118	369981	386077	315162	156187	167073	196187	185566	213174	240954	156506	181923	219736
	Q14974	IMB1	Importin subunit beta-1	Homo sapiens	107666	124202	125942	28613.9	52897.1	59399.2	100782	102913	106721	83355.8	82007.5	58502	118342	129503	129861	77022.4	93861.9	108189	93482.4	75054.1	77915.9	158282	177647	155209	52160.9	51674.3	54331.1	103639	99530.1	110150	116192	125978	136225	42692.6	46039.5	39051.5	9118.11	12075.9	42836.3	56944	57404.2	63933.3	83404	82828.9	82388
	Q14BN4	SLMAP	Sarcolemmal membrane-associated protein	Homo sapiens	644788	571365	596923	165453	212272	263181	455488	510662	554339	871973	911607	960192	784363	848912	793567	827960	881754	839018	981941	1.24708e+06	1.01071e+06	541511	551737	561557	582867	621370	725921	418149	444927	532547	337988	352251	417791	952802	1.01454e+06	1.08598e+06	561156	613401	736410	797740	804734	926455	709556	691570	803323
	Q15008	PSMD6	26S proteasome non-ATPase regulatory subunit 6	Homo sapiens	22652	20667.9	3344.23	6993.05	9200.21	11047.5	22812	16337.5	23665.8	13341.3	5864.42	7678.97	8880.54	7996.5	4876.25	12690.8	20216.9	10444	25686.8	7109.94	40240.5	11537.8	11641.9	14814.4	8145.99	8798.54	2753.77	19492.2	16745.8	21250.1	12018.2	12310.8	9927.25	3365.62	4097.5	8179	3186.02	4309.82	5430.31	6300.99	9154.26	8063.62	7407.39	6579.54	5434.12
	Q15019	SEPT2	Septin-2	Homo sapiens	173440	199605	171578	126908	199210	53845.8	163841	191310	184534	158654	172829	166965	250967	127937	235266	180920	226283	225828	186367	212127	217408	231026	274272	227566	39697.3	49624.7	41717	172633	175380	165343	279088	287120	284681	42158	59420.9	43839.1	32016.3	29810.3	46878	108295	110006	121445	245481	245014	252419
	Q15063	POSTN	Periostin	Homo sapiens	318767	386681	357821	93778.2	50155.3	31759.9	65546.6	81882.3	66376.2	133114	152386	137130	38594.4	43672.7	21028	425597	441796	377974	456358	455636	399504	317745	341231	245276	45239.2	55161.8	59891.8	49435.2	44397.2	43415.9	26208	48607.6	59271.8	4912.53	81288.3	101221	87176.5	58825	74934.8	37635.3	75700.9	68899.2	47736	15931.1	62350.4
	Q15084	PDIA6	Protein disulfide-isomerase A6	Homo sapiens	477578	548876	476846	68778.4	119729	134489	477143	510288	526802	477369	388210	416095	198589	153816	153052	312424	417770	341635	503950	435566	414189	607863	630349	654215	144560	173541	196959	353459	368136	358686	418288	448933	438813	61634.3	102171	138417	134153	20752	63175.1	357685	344498	365959	685313	662482	585742
	Q15121	PEA15	Astrocytic phosphoprotein PEA-15	Homo sapiens	37624.1	38943.2	40725.6	323060	264876	305660	43248.4	52437.6	44520.5	73506.1	89268.9	101912	154953	185351	154127	37277	22482.4	36523.1	24308.9	34834.9	7024.26	39384.6	52258.4	16093.6	124545	131595	134823	98903.7	96499	102259	68781.5	58748.7	64724.3	132304	135157	133072	131360	131580	155699	152868	160348	169141	42164	39528.9	48259.5
	Q15149	PLEC	Plectin	Homo sapiens	194776	197020	187973	187321	133837	305505	300496	330095	327216	279191	303384	313766	603188	751724	684857	359096	350137	362386	452883	442887	480230	242262	174471	280095	153398	158178	205830	178590	182497	222557	374637	344687	462467	73312.5	77307.3	93400.1	121622	133928	176954	187920	187851	195578	145557	115362	170513
	Q15181	IPYR	Inorganic pyrophosphatase	Homo sapiens	143307	141207	167379	352629	380503	162263	79462.8	114149	234718	229155	111741	237067	119854	112456	150824	115069	108577	113672	184793	142408	97524.3	130407	106005	99289.9	53368.2	61388.6	59257.7	114097	76569.9	114976	150238	152976	161005	33561.4	69603.3	50722.5	31299.2	36136	43321.5	93370.1	88993.6	74480.4	102238	110048	104511
	Q15185	TEBP	Prostaglandin E synthase 3	Homo sapiens	69046.1	72583.2	82140	26954.1	36119.7	16140.9	81696	81596.9	83477.3	38900.1	26197.4	55501.1	12758.2	12220.7	16045.9	14833.3	17526.8	21681.8	35549.5	72173.6	25061.8	109611	245274	138499	37542.2	82154.8	69493.6	139164	258422	232391	96688.2	74210.6	85865.3	86344	76699.3	85415.9	47046.1	234261	140135	135686	75728.9	122981	14618	67248.4	76252.2
	Q15293	RCN1	Reticulocalbin-1	Homo sapiens	18067.6	17108.3	21637.3	7613.03	41186.7	12175.6	23171.7	5675.64	5098.12	34545.3	31110.2	35675.7	25257.4	13702	22940.4	4434.28	5509.23	15084.8	10874.2	22539.2	7014.19	11446.2	13241.5	9377.27	17285.7	17994.9	16559.8	13517.9	13279.6	14730.3	18932.6	17032.5	17343.2	4351.18	1759.82	991.715	22255.1	33010.7	31295.3	24667	27731.5	23117.9	25333.5	25153	28977.8
	Q15323	K1H1	Keratin, type I cuticular Ha1	Homo sapiens	201039	109758	122629	127708	330080	183129	194740	209856	229971	57077.8	22412.3	48385	111478	83528.7	74169	128075	108955	46969.5	52703.2	47228.1	47098.2	29581.3	34152.1	71503.6	23869.8	19421.4	26697.9	21613.7	31374	28883.2	30947	19826.3	42761.2	118761	132647	145585	1.26792e+07	1.25219e+07	1.38448e+07	12139.6	19214.9	23139.4	28150.5	21475.1	34471.5
	Q15327	ANKR1	Ankyrin repeat domain-containing protein 1	Homo sapiens	632394	656651	640220	125809	132309	118186	429815	457033	421528	723327	734323	709322	160603	182600	241572	225294	316256	235094	382822	372486	400923	355102	386689	393865	177353	189731	176314	202608	229901	241692	268334	283832	288251	95392	92083.7	100073	78975.1	70534.5	79948	173285	191174	203526	466132	449448	453498
	Q15365	PCBP1	Poly(rC)-binding protein 1	Homo sapiens	178117	192853	186518	179394	197742	225588	105723	119593	111217	184888	158030	174646	140832	147510	138981	181793	210985	187692	171994	187464	172200	182767	193792	222930	66489.9	76078.9	81917.7	148173	150804	154917	178249	181243	187884	23890.2	27340.4	28889.3	34470.2	32971.8	31230.9	89557.1	89074.3	97219	157226	161505	178792
	Q15366	PCBP2	Poly(rC)-binding protein 2	Homo sapiens	82433.6	95191.8	98992.5	17838	21752	5667.5	65912.9	72296	70636	100559	103468	92901.8	5300.11	66926	13691.6	28485.2	48954.2	43807.9	52193.2	40558.1	56150.8	98206.7	108551	112982	34096.8	34695	32751.2	93940.5	98992.2	103052	107995	108096	117083	16129.8	19803	20278.7	14917.9	21429.4	21869.2	52103.8	50102.8	59000.3	98435.1	103384	96320.5
	Q15370	ELOB	Elongin-B	Homo sapiens	63604.5	63452.4	68258	66335.3	77654.7	114905	77935	72310.1	80556.7	56177	56193.7	56454.2	48827.5	51628	29272.6	16589.9	35119.6	30914.4	42997.1	33947.5	55739.7	41513.6	30723.7	48903.7	18940.2	18630.3	19480.1	22855.3	22227.2	25616.4	27760.9	27194.5	29095	555.386	694.956	1293.06	5104.16	5276.98	10788.6	11648.3	12464	10287.8	54982.3	57229.3	51654.3
	Q15435	PP1R7	Protein phosphatase 1 regulatory subunit 7	Homo sapiens	153501	155805	153252	59259.4	242126	125234	137333	140743	133545	162260	154317	154235	101478	53749.4	82012.9	113080	119545	96787.5	126571	126874	132563	121411	103770	101551	72838	87345.3	92864.3	111124	162334	128674	82814.2	91848.6	64936.7	25663.5	28252.3	33172	35875.6	32659.3	49706.4	65319.1	71089.7	76962.5	108211	128082	151926
	Q15582	BGH3	Transforming growth factor-beta-induced protein ig-h3	Homo sapiens	57365.1	83478.1	148430	27484.6	59440.7	62932.3	51202.1	108052	55529.1	27714.1	39557.9	23625.6	70002.6	40131.2	132726	123923	103916	111355	47558.5	54121.9	42225.5	184044	124760	98067.5	16394.3	22599.5	33776.1	80569.2	103290	67095.3	235701	245509	252734	14939.7	20791.4	14298.8	36859.4	36093.2	39253.4	23825.2	12127	15102.9	72323	69597.4	80487.2
	Q15661	TRYB1	Tryptase alpha/beta-1	Homo sapiens	59714.8	72448	79891.7	176107	99643	157473	177640	327855	176896	52241.7	38317.2	33846	83030.1	58126.7	103007	120042	103176	78315.2	89163.2	66295.6	61530.4	127326	221087	163270	10479.1	25845.4	18147	78671.4	77870.3	75361.8	247971	149537	149000	20858.9	33828.1	20699.9	18403.7	12257.3	18948.2	19629.1	21443.4	29203.7	105443	281602	198667
	Q15836	VAMP3	Vesicle-associated membrane protein 3	Homo sapiens	45113.7	46137.7	11662.1	99224.8	67285	41799.4	58126.9	18018.2	30129.1	47297.7	51343.8	55608.3	103369	18052	77743.9	34600.8	21412.2	20854	23437.4	59607.5	20944.4	70650.2	76121.7	95576.9	10211.6	9649.26	20833.5	14138.4	14724.2	18514.8	17222.2	31194.3	34344.4	236717	242213	271512	22092.4	16635.1	17486.6	17905.2	15701.7	13740.1	10463.5	19935.4	21302
	Q15848	ADIPO	Adiponectin	Homo sapiens	723.237	573.564	553.443	62421.8	13591.1	64777.8	7787.77	5951.96	3189.05	2560.77	4728.23	4943.67	33876.1	24893.8	18223.7	28516.5	20646.3	26659	45107.5	38501.9	48741.8	28094.6	45781.4	32228.2	7303.05	6632.18	8101.46	379.278	8291.71	1987.2	11682.7	14363	23755.9	482.669	532.968	1091.4	1034.83	2716.3	9714.27	7950.96	9798.69	16580	1773	3818.15	4993.26
	Q15878	CAC1E	Voltage-dependent R-type calcium channel subunit alpha-1E	Homo sapiens	38280.4	44522.9	41941.9	9119.9	0	8622.1	41877.3	44122.6	47284.7	16573.4	19158.6	15868.9	3999.5	3198.44	3233.68	8924.89	2005.79	3453.84	2583.23	22218.4	11709.7	43347.7	41126.1	34533.4	5124.68	6317.5	1256.12	20542.4	23916.6	2207.24	60107.9	65288.7	64554.2	14160.9	18443.9	22605.2	2527.08	3997.92	664.744	19329.8	16453.2	17191.4	23958.1	25244	28181.5
	Q16082	HSPB2	Heat shock protein beta-2	Homo sapiens	626570	599984	605298	606589	533438	681675	390258	412214	436314	922525	936427	964522	333754	215990	270672	174734	213785	182074	231070	239277	195498	512556	422648	544895	269822	257668	278718	588165	587866	615002	214087	224369	229686	23988.2	32315.2	48021.1	199806	213922	245840	369435	381199	386818	528142	579940	556806
	Q16134	ETFD	Electron transfer flavoprotein-ubiquinone oxidoreductase, mitochondrial	Homo sapiens	202286	207536	209740	205359	57266.1	62060.7	329474	342540	367058	124701	151778	48259.7	153419	154702	387542	308041	321317	272725	481340	265408	471194	400465	451242	404914	41521	73700.6	58425.3	190837	195594	194655	465936	473282	481695	35626.6	21910.9	48503.3	23235.8	36678.9	33997.2	161425	140688	100185	429697	419560	408444
	Q16363	LAMA4	Laminin subunit alpha-4	Homo sapiens	165088	194446	240039	32267.4	29567.5	46283.4	119814	133209	147134	56463.9	70556.6	64282.8	25966.1	17356.3	16842	37295	30772.1	31100.2	65176	79908.7	37960.7	173419	167280	156990	82069.5	156512	153825	127989	161398	115617	196009	128194	162751	230428	279584	361675	95996.8	61807	56942.9	112832	52951.9	58315.4	147168	100336	137867
	Q16543	CDC37	Hsp90 co-chaperone Cdc37	Homo sapiens	11513.9	37534.8	28576.3	73570.4	79705.4	33630.4	60821.6	68609.8	43629.7	44441	47414.7	46122.5	99105	137891	131148	73831.8	97966.9	105887	104857	110681	111459	112800	131431	128914	82237.8	85742.2	109873	98401.7	114792	123341	41092.8	42893.1	37848.1	58098.1	63427.5	77116.7	57862.6	60958.6	59511.9	49586.2	60407	60100.7	80489.6	82223	82312.3
	Q16555	DPYL2	Dihydropyrimidinase-related protein 2	Homo sapiens	404952	403594	421152	381177	445503	374745	578046	603561	627173	460278	439371	491965	191581	315976	326333	422580	473629	414074	451477	445197	484202	331107	274512	480576	40278.6	30682.6	98293.5	125862	163602	151485	592402	592015	672121	23099.7	19886.4	33996.2	71809.4	30418.9	22775.1	49167	55158.8	74781.3	701042	690084	830802
	Q16563	SYPL1	Synaptophysin-like protein 1	Homo sapiens	29120.2	32562.4	34280.8	43387.4	93019.5	97325.4	39126.4	36101.7	33486.9	33555.2	24746.6	29992.3	58893.2	54660.9	62753.8	39306.9	6660.24	31777.6	16805.6	27798.5	28271.4	22651.8	33537.9	27331.8	29981.3	31095.2	33644.5	49805.8	44103.8	50106.8	66231.2	68280.5	80862.7	30416.6	31149.2	27400.4	2244.55	1676.37	4572.78	25833.9	28928.1	21011.9	37198.4	29711.9	27356.3
	Q16586	SGCA	Alpha-sarcoglycan	Homo sapiens	55505.2	51220.8	55538.5	211293	301142	219788	87167.4	90737	106484	108215	104143	109982	180780	195624	187089	71375.4	65581.4	49003.5	110322	94249.1	108873	114862	120135	150735	15256	14148.4	3778.44	18741.4	17792.4	24060.8	53139.6	60768.4	67502.3	15025.2	15748.8	15911.7	6149.71	6408.57	10630	28117.4	27496.2	30294.6	103687	100358	105330
	Q16595	FRDA	Frataxin, mitochondrial	Homo sapiens	137831	137870	146960	298732	404514	547594	244517	242640	244463	275294	261526	292431	288326	398243	424332	385288	399394	426277	454666	476117	307942	114037	121540	110052	231876	244226	267550	199352	210908	232459	140452	133125	141491	92584.4	90793.3	95750.5	774777	770805	961494	301150	292671	348205	310588	312990	292702
	Q16610	ECM1	Extracellular matrix protein 1	Homo sapiens	1608.54	2514.2	487.238	8949.59	26437.3	10469.3	2462.18	5692.3	5581.95	2854.85	1111.23	2470.71	9621.73	42641.2	82299.2	6218.45	18013.2	14061.1	22390.7	16936.5	14258.9	4922.57	6201.33	10145.4	20267.7	20857.4	33292.8	2332.41	1538.48	3503.89	3390.39	4041.12	4706	1991.45	2705.37	2782.06	2008.34	5836.23	5168.09	3543.2	3718.78	4282.28	5569.63	5815.96	7995.77
	Q16658	FSCN1	Fascin	Homo sapiens	15154.7	14654.8	69556.9	37375	67599.8	49676.1	19235.1	43412	43910.7	28968.6	39168.7	23305.2	46870.4	35368.2	54309.2	27374.8	71374.4	36877.4	20238.8	32597.2	15021	28888.4	21211.4	24671.8	13722.3	12043	10462.7	25883.4	20496.5	27252.5	41472.4	45208.8	36651.9	1946.03	4512.13	4595.33	10350.9	5153.47	8920.41	8416.12	9111.11	9045.5	18364.3	17738.1	26885.4
	Q16698	DECR	2,4-dienoyl-CoA reductase, mitochondrial	Homo sapiens	2.87681e+06	2.89161e+06	2.84259e+06	4.30348e+06	4.26185e+06	4.49402e+06	4.03192e+06	4.03422e+06	4.18183e+06	2.82853e+06	2.97835e+06	2.98105e+06	3.78664e+06	3.77857e+06	4.09302e+06	3.55013e+06	3.8924e+06	3.72788e+06	3.85487e+06	3.78135e+06	4.06008e+06	3.81471e+06	3.88471e+06	4.08836e+06	1.22281e+06	1.24854e+06	1.33335e+06	3.51023e+06	3.64375e+06	3.97839e+06	5.08845e+06	5.07677e+06	5.55386e+06	549574	577713	607755	383358	395041	456324	2.30329e+06	2.29954e+06	2.5285e+06	5.7184e+06	5.87422e+06	6.30458e+06
	Q16718	NDUA5	NADH dehydrogenase [ubiquinone] 1 alpha subcomplex subunit 5	Homo sapiens	728214	855092	783200	355937	264660	237582	439146	675471	560326	361629	363793	352003	192029	249552	232602	123300	121791	128232	113261	104191	109496	514427	684309	424150	1.21145e+06	1.11199e+06	1.01979e+06	1.68233e+06	1.52276e+06	1.50323e+06	429769	527912	652492	1.6186e+06	1.68015e+06	1.62878e+06	733379	616729	694922	614619	424740	446990	656598	640411	575224
	Q16762	THTR	Thiosulfate sulfurtransferase	Homo sapiens	27460.8	29978.7	29884.3	63732.2	76164.5	65810.5	32695.8	38771.3	31249.8	18831.1	13834.5	17435.1	58176.2	60368.2	26193.3	78916.4	80733.2	72524.4	40349.6	31932.2	42322.2	85047.7	95525.6	64173.7	31590.8	26291.4	32495.7	115349	121519	113762	92502.3	94871.7	98620.8	15123.3	15810.8	18754.7	25322.7	13921.8	39700.9	69037.3	66760.4	74202.4	146260	143669	138708
	Q16775	GLO2	Hydroxyacylglutathione hydrolase, mitochondrial	Homo sapiens	613180	588507	521972	332850	375160	320918	448879	65156.8	513694	676362	686366	688375	349514	318523	341548	404238	254696	388367	427327	407231	416705	368625	349412	317008	81840.8	95994.6	88654.9	177051	181892	200299	263576	260272	280958	13269	10744.5	16697.1	77728.5	88668.8	97987.1	198717	208103	207505	484297	464689	523191
	Q16795	NDUA9	NADH dehydrogenase [ubiquinone] 1 alpha subcomplex subunit 9, mitochondrial	Homo sapiens	409839	368876	455669	94165.4	467278	543247	522103	537256	552392	147174	141872	179389	353810	425229	435588	102716	89802.5	137521	228066	206779	333020	618030	811015	658390	201230	150022	192065	1.00487e+06	998758	790236	1.0794e+06	1.08285e+06	1.11898e+06	71676.4	73135.8	77316.6	31216.7	23666.6	44691.3	217690	219984	216540	251448	248080	244319
	Q16836	HCDH	Hydroxyacyl-coenzyme A dehydrogenase, mitochondrial	Homo sapiens	1.65129e+06	1.65836e+06	1.55795e+06	965830	1.18938e+06	939814	1.30348e+06	1.29078e+06	1.28905e+06	825268	816500	803849	779880	808958	804657	873821	869478	858022	1.08819e+06	988809	966648	1.51019e+06	1.49133e+06	1.30959e+06	610984	530991	567063	1.36252e+06	1.48865e+06	1.65826e+06	1.76682e+06	1.73934e+06	1.78466e+06	106730	165738	181671	231418	195874	162749	1.00764e+06	972357	1.00152e+06	1.96858e+06	1.90462e+06	1.88222e+06
	Q16851	UGPA	UTP--glucose-1-phosphate uridylyltransferase	Homo sapiens	263476	269273	274164	227881	225256	238281	281495	298485	302703	193426	194186	186529	221548	184301	178576	313502	306331	275782	482504	399594	425686	477770	483831	498471	57607.7	55406.2	53803.6	132100	133283	138271	300596	297282	320283	36284.8	35871.7	19934.7	37046.3	40967	21029.8	129849	76789.5	78688.6	405909	402105	420798
	Q16853	AOC3	Membrane primary amine oxidase	Homo sapiens	73068.9	100322	32877.7	216465	184836	79179	137231	149764	73202.2	75069.8	118664	103325	46208.5	43389.7	39666.9	76085.9	89646.7	71897.5	32455.7	72007.9	54464.7	118683	98076.7	58003.8	33865.4	20361.3	36046.1	39239.4	49313.1	67105	196516	200893	123882	44680.2	27567.3	34105.9	17947.9	18318.1	25008.2	37227.7	25754.7	35935.8	28737.2	35211.3	36456.9
	Q16891	MIC60	MICOS complex subunit MIC60	Homo sapiens	2.51117e+06	2.26141e+06	2.18877e+06	515950	876673	532148	2.08765e+06	2.15512e+06	2.18074e+06	2.59075e+06	2.57765e+06	2.72025e+06	2.18546e+06	2.24945e+06	2.23919e+06	2.5182e+06	2.6173e+06	2.58928e+06	2.78665e+06	2.74824e+06	2.94902e+06	1.57245e+06	1.70269e+06	1.76685e+06	931908	909967	1.13338e+06	1.13986e+06	1.18383e+06	1.32305e+06	1.23997e+06	1.21721e+06	1.46513e+06	339066	343849	383426	218052	230162	287716	1.19036e+06	1.19524e+06	1.37016e+06	2.21358e+06	2.23932e+06	2.4563e+06
	Q4VC31	CCD58	Coiled-coil domain-containing protein 58	Homo sapiens	10700.2	12668.1	28672.6	98972.3	65218.8	109818	32253	39359.8	44452.7	38403.4	42957.3	46502.8	42709.1	29594.4	53979	40136.5	44759.3	31976.4	27606.2	16696.8	30069.2	42753.7	45731.4	46112.4	136949	139736	194194	85546.7	93046.6	109372	37986.4	39676.1	52224.6	111361	120627	126001	124826	124818	172321	115617	107370	134113	58922.1	53871.2	61163.4
	Q53GG5	PDLI3	PDZ and LIM domain protein 3	Homo sapiens	351344	355348	338951	24650.9	17486.7	21031.7	216671	211274	206304	176060	178898	164199	194901	149899	125936	25846.9	17900.5	19524.7	45423.9	28611.2	29777.2	136034	130459	128718	19077.4	26245.7	28038	47861.6	45038	43175.1	84712.7	84924.3	71742.1	24994.6	30347	39944.7	27993.5	37256.1	36287.4	59469.4	60930.8	55488.8	61839.2	66101.4	56347.6
	Q53RT3	APRV1	Retroviral-like aspartic protease 1	Homo sapiens	16542.7	5000.43	2507.76	11497.6	6739.78	11877.2	19000.5	12240.5	27596.5	39553	19496.4	27397.9	6515.05	5694.65	3698.85	11649.9	8970.38	21271.8	17187	12774.6	11117.9	15363.7	18345.1	45045	108504	121508	120455	295362	298929	278840	16553.5	12581.6	17200.6	35110.3	61589.8	66419.1	41285.3	34709.9	38971.8	27929.5	23037.2	8808.8	12738.6	10401.1	20089.9
	Q5BKX8	CAVN4	Caveolae-associated protein 4	Homo sapiens	63340.8	62013.3	65065.8	75704.9	30738.3	45300.2	61957.4	55959.2	58154.9	77926.3	85077.8	73001.4	7637.25	32217	61973.9	26119.2	16702.8	33698.2	33654.7	33534.9	23880.2	111321	115591	109568	91752.7	94322.4	101539	95272.2	98263.4	84361.5	66510.6	68401.2	81247	12624.3	12329.3	11908	45923.1	50310.9	57076.7	74866.6	76247	74945.5	109496	111451	115597
	Q5D862	FILA2	Filaggrin-2	Homo sapiens	26021.9	31043	19511.9	56757.4	60928.1	40150.5	220275	234911	223729	32104.6	29775.1	21955.9	115141	113405	155340	19619.6	8780.07	21507.3	68331.8	69150.1	69161.1	132780	134776	81498.5	215930	227493	221111	100630	99876.2	95047.9	92483.2	96557.9	89462.3	163128	174486	180095	114611	104544	119609	70455.6	71031.6	63871.6	37166.4	34182.9	35121.4
	Q5HY98	ZN766	Zinc finger protein 766	Homo sapiens	42300.4	47614	15029.3	6407.22	0	0	39576.6	47450	54964.7	6893.53	32893.6	25934.8	2155.76	3700.66	0	13776.4	17720.1	10693.5	49706.3	48346.4	43654	41834.1	43741.9	29535.7	6147.89	5578.95	2457.07	14597.9	5419.7	14141.9	20403.1	4915.88	22718.8	8340.76	5403.44	2244.99	4254.52	2775.84	2780.97	7507.2	2744.34	5754.52	24568.2	23242.4	23550.4
	Q5JPF3	AN36C	Ankyrin repeat domain-containing protein 36C	Homo sapiens	1522.89	3691.5	2424.23	21601.3	20599.1	10859.7	2003.7	1526.22	1857.23	8397.09	1658.82	1282.15	12716.9	13007.7	13060.8	4672.45	13366.6	6825.03	3197.86	1630.89	5558.13	1030.37	4546.63	6176.6	2151.79	5416.38	2445.62	3309.09	2030.69	3112.67	3084.95	2044.12	4666.6	2539.27	1700.88	2459.52	2099.99	1856.62	2094	1581.14	2071.54	2897.92	2407.21	8957.63	2333.69
	Q5JR59	MTUS2	Microtubule-associated tumor suppressor candidate 2	Homo sapiens	9509.27	10160.9	2977.72	11781.5	21278.8	42021.3	8825.38	10934.6	10196.7	5297.41	10322.8	6891.31	5385.14	28557.8	28822.6	12809.2	5692.04	14544.2	13980.8	5491.3	7235.19	15773.4	3810.13	17688.8	9311.83	10240.7	9545.99	7236.45	7971.89	10941.7	15500.1	3287.43	18035.3	30161.9	36747.6	36190.9	12014.5	10505.6	11560.1	28602.2	27409.8	36609	11799.1	15324.3	15786.2
	Q5JWF2	GNAS1	Guanine nucleotide-binding protein G(s) subunit alpha isoforms XLas	Homo sapiens	10680.9	11005.1	14360.3	33914.6	19884.9	10680.4	23054.7	19563.6	18864.5	7631.51	8608.17	9470.9	18851.6	23098.6	14409.4	9125.23	5414.88	16924.3	9820.69	20862.5	15798.7	17476.4	15798.5	19077.4	12638.1	9771.22	10391.4	21858.3	27990.6	28518.6	29236	26795.4	31620.3	2603.6	5270.92	3354.34	1720.62	4020.33	1940.43	21482.7	20561.1	23068.1	19889.2	19238.8	24010.4
	Q5T749	KPRP	Keratinocyte proline-rich protein	Homo sapiens	4705.12	11164.1	6373.93	91660.1	24312.9	103011	34548.8	28443.5	40806	5325.53	5473.71	25930.4	88960.8	19180.8	141854	48214.3	22865	17420.5	18540.8	34762.3	42319.8	7383.17	12754.8	11970.4	12173.7	14830.5	14125.9	5030.69	4007.08	3781.5	6737.22	1859.67	31460.6	4203.86	1813.7	5856.84	29089.2	25361.8	37002.9	7497.2	5281.02	4829.1	2073.23	1682.62	16026.4
	Q5TA45	INT11	Integrator complex subunit 11	Homo sapiens	706034	818599	802902	7327.46	10277.8	8098.87	818.566	7453.38	13984.1	13096.2	11801.8	13671.4	8042.27	5847.68	4721.07	10072.4	5654.67	7829.97	9553.69	9163.89	8330.6	48549.2	50883.3	59252.9	12266.7	7845.52	9866.98	27264.5	29122.1	23684.6	39633	43147.7	35302.1	4259.79	6074.11	14408.9	5626.03	7202.2	17723.7	12563.1	13371.9	11860.3	92220.7	88149.7	84545.5
	Q5U5X0	LYRM7	Complex III assembly factor LYRM7	Homo sapiens	30140.6	27035.6	29759.2	14956.4	19703.2	55476.4	31041.5	13304	21269.5	21527	20021.3	18948.7	28227.2	23960.5	13869.8	8782.55	11387.1	17427.7	8463.69	16550.7	13837.7	34686.3	27056	21045.1	67945.5	65485.9	68508.5	76494.5	76458.6	72812.3	30850.5	28251	34813.7	220613	219038	221387	11177.7	11860.3	7757.45	44926.2	50323.9	51038.1	14557.6	15337.3	13697.5
	Q5VTT5	MYOM3	Myomesin-3	Homo sapiens	172457	170920	136672	160461	116164	122252	306568	317097	376650	207136	136274	161777	635752	603673	417343	417566	367588	472162	492735	454841	497306	450136	446145	406961	74182.2	62019.3	100697	247276	274245	277005	741386	761125	830062	119509	107593	55949.1	51126.6	55450.8	53132.6	163583	154758	172449	268239	267856	253870
	Q5XKP0	MIC13	MICOS complex subunit MIC13	Homo sapiens	73136.6	75724.4	98194.5	38583.6	26275.7	18342.1	68602.2	64965.5	68090.4	27447.5	33606.2	21401.4	6521.49	9075.93	7950.02	13573.1	5073.22	10933.6	23667.8	28348.4	19260.3	354063	256076	123493	103697	96297.1	61966.9	123456	129699	222585	135363	253721	104145	152423	153080	152603	61914.1	22002.9	66312	82922.3	18474.7	80046.5	145497	148672	134080
	Q6IAA8	LTOR1	Ragulator complex protein LAMT	Homo sapiens	161133	163179	112740	182257	83247.3	310746	154282	128270	139680	140327	107487	107384	125407	229102	115646	82138.2	72293.4	105272	238095	168296	170410	175060	162147	179993	55338.9	38916.2	45238.6	48412.5	28287.7	51022.4	109953	102521	104105	551479	587684	581882	42510.2	32712.7	255829	58974	64842.6	67079	68931.8	72166.6	58504.2
	Q6KB66	K2C80	Keratin, type II cytoskeletal 80	Homo sapiens	15385	82643.8	98078.7	50004.1	33592.3	24579.3	60936.8	57528.6	72031	50263.6	21955.6	49739.5	66408.5	113544	101380	37611.3	30464	30857.8	65461.8	44246.3	61822.8	18868.9	17816.2	24683.1	99660.9	100778	121680	44288	37778.7	38243.5	23275.4	28636.5	16979.9	13211.6	12524.9	7101.85	19462.6	19501.2	32418.8	15898.2	5546.66	11922.7	12918.3	11158.7	12892.7
	Q6NVY1	HIBCH	3-hydroxyisobutyryl-CoA hydrolase, mitochondrial	Homo sapiens	52315.7	48819.5	47109.5	84141.9	98974.2	100971	5800.03	41964.6	48682.4	56312.3	56946.6	59217.4	60862.9	77560.2	11619.6	83560.4	35750.6	32979.2	40578.1	44145.3	55724.3	41050.4	36675.2	45179.3	12320.5	15880.5	9056.19	20542.1	23091.9	27402.6	30417.8	29725.1	33714.2	9802.74	3604.09	12213	2398.8	2616.7	1312.1	12474.7	14479.7	14473	35303	42114.3	44741.4
	Q6NZI2	CAVN1	Caveolae-associated protein 1	Homo sapiens	955849	1.02885e+06	907199	123877	121063	86066.7	987447	1.07709e+06	1.03164e+06	852439	821225	823771	558067	589472	481450	210626	246921	248263	506527	474216	466033	1.7449e+06	1.77317e+06	1.96985e+06	1.16344e+06	1.08913e+06	1.28482e+06	1.83035e+06	1.87749e+06	1.94198e+06	1.23542e+06	1.23275e+06	1.23872e+06	943761	950802	927285	788152	817175	864878	1.24431e+06	1.27638e+06	1.31829e+06	832124	856880	899098
	Q6P1M9	ARMX5	Armadillo repeat-containing X-linked protein 5	Homo sapiens	8723.87	16778.8	47678.7	13431.5	10678.5	19103.7	27405.4	21062.6	45771.9	19943.4	50645.3	27936.4	11939.1	19803.3	44547.3	15280.1	17651	7868.63	17006	254524	15427.4	52243.9	75504.7	75297.3	9824.64	34455.2	39365.9	26124.4	1.65404e+07	31771.9	18304.3	42792.6	43586.5	26215	16990.5	7926.92	331063	342577	385437	53214.3	34581.5	40398.3	13956.6	109045	8043.8
	Q6P5Q4	LMOD2	Leiomodin-2	Homo sapiens	71214.6	52226.5	74007.3	183190	63060.2	62242.2	134396	102707	99289.7	76037.8	75240.5	82108.3	260066	205257	265126	38670.2	51069.7	75849	80784.2	124995	102599	83400.8	87200.3	86815.9	22932.2	45390.2	28108.8	19569.6	15182.3	25952.4	37958.6	26084.4	40527	170673	159978	198192	50257.2	49864.2	76792.1	38928.8	36858.2	37505.7	34170.3	31372.4	25890.9
	Q6PI78	TMM65	Transmembrane protein 65	Homo sapiens	25173.8	12591.9	21981	189949	179736	235868	28403.4	36853.8	38155.5	47253.5	53808	57334.9	110983	85427	134711	58165.3	61094	64976.6	53301.9	53534.4	64765.9	9740.84	56004.8	7505.87	11134.1	25726.2	16896.4	43093	49646.2	53148.5	48735.4	55249.9	46810.8	1674.77	2633.45	8332.53	8880.17	6253.93	8347.09	24546.4	25676.8	27125.9	50421.9	35012.6	36285.1
	Q6UWP8	SBSN	Suprabasin	Homo sapiens	44763.5	53780.8	50451.8	197774	362784	162558	30722.1	30404	38747.4	68114.6	45318.6	47406.8	109146	179162	150037	118088	72653.7	108037	121119	113662	72928.6	33432	62475.5	84935.8	80745.7	69801.1	73374.7	327971	351609	371731	39833.1	39071.8	68143.2	16894.2	22887.6	33000.7	37189.3	49752.9	37281.4	24650.3	26350.4	31082.4	46937.9	39643.1	52716.2
	Q6UWY5	OLFL1	Olfactomedin-like protein 1	Homo sapiens	44744.2	50147.9	34398.6	123408	178031	114592	22155.5	32754.5	30120.1	57412.8	78721.3	32961.3	58121.8	68228.3	104585	180554	222570	225051	112043	79230.8	116591	44940.6	41445.4	53900.5	13484.2	13013	27711.5	36905.4	47660.6	33621.1	164424	179650	194538	31142.6	22218.1	34962.5	12275.3	10109	15639.8	10169	10033.5	11259.9	262134	261622	297418
	Q6UXV4	MIC27	MICOS complex subunit MIC27	Homo sapiens	109917	106997	91469.7	13832.9	48669.9	105103	83458.1	90526.5	89007.3	107773	103766	116474	87525.1	120522	155921	134580	136912	128545	123742	134382	131308	76027.6	80667.3	86703.1	21879.4	22363.6	31157.5	49679.6	47373.3	46423.9	85533.2	82139.1	87621.8	22517.2	18322.8	26623.5	7356.24	7850.74	8985.44	47712.9	58893.6	55299.1	105291	103557	121769
	Q6V0I7	FAT4	Protocadherin Fat 4	Homo sapiens	20183	20593.1	21451.7	918940	945290	1.01352e+06	830.364	32234.3	30768.5	61814.6	58723	63228.6	633777	583297	586266	260474	274589	271068	175605	6874.23	216356	117679	132640	192618	52743	52880.2	84605.7	47300.5	58245	100943	78996.4	60415.6	127896	6573.09	8980.8	9170.52	20742.2	23742.6	32281.6	30309.6	33605.3	9391.98	84278.5	85574.4	146797
	Q6YN16	HSDL2	Hydroxysteroid dehydrogenase-like protein 2	Homo sapiens	593312	656726	592004	352592	398929	322819	871196	920570	935402	529089	555698	535669	475652	523999	488436	431223	541318	500270	635397	610806	614604	649110	664714	446297	121621	121643	129545	391919	388479	383161	769178	754314	728310	26458	36926	33936.6	42598.9	32083.6	37432.9	236683	252120	234531	957668	967401	932399
	Q6ZSR9	YJ005	Uncharacterized protein FLJ45252	Homo sapiens	9732.61	5112.88	44632	24357.9	68184.4	26078.9	12497.9	12564.9	2181.85	10862.7	16459.9	3484.41	24749.9	15116.8	18737.2	11788.7	10426.5	11903.2	3089.92	25073.5	31741.1	14372.7	21235.4	4014.25	6005.14	6877.8	4899.74	10411.6	10863.7	10071.5	12949	12773.1	16920.5	11610.8	7689.51	13482	1442.95	7858.42	1163.76	6554.17	5572.83	6835.7	6821.53	3533.82	11612.6
	Q6ZUS6	CC149	REVERSED Coiled-coil domain-containing protein 149	Homo sapiens	404393	503728	528936	10541.2	9336.06	21404.8	287009	275472	298543	304189	320358	285176	14397.1	27630.9	14140.3	45347.4	47023.7	42574.5	56736.2	69449.2	48105.9	310601	347518	400694	322249	293868	278272	485785	389508	395495	196811	182560	161528	568082	514012	519986	181113	220470	191182	232453	250638	199930	271732	273792	213872
	Q6ZUT9	DEN5B	DENN domain-containing protein 5B	Homo sapiens	945135	55469.8	1.17858e+06	16297.9	15885.9	13447.5	1.49575e+06	1.48225e+06	1.55793e+06	86415.7	95381.9	58037.8	3635.87	3645.93	5142.23	10917.2	5791.19	10499.7	47366.6	42820.2	27550.5	1.13247e+06	1.01844e+06	32081.1	967335	849840	285958	1.32548e+06	1.10111e+06	1.04758e+06	1.17467e+06	913991	674177	386616	325285	327104	286380	19193.2	33573.6	848616	349793	626613	622776	631757	416872
	Q6ZVH7	ESPNL	Espin-like protein	Homo sapiens	49096.2	58434.7	55382	32370.5	8777.88	7467.37	58631.3	63087.3	60977.1	47664.8	40647.4	40179.8	8327.35	6817.54	3108.94	23054.2	30976.9	11516.1	56703.9	54414.6	32216.7	53935.6	63757	62016.4	17481.4	17448.2	8738.06	17654.5	19072.4	7673.95	42636.8	45307.1	53000	13480.5	14696.9	10105.3	11894.8	1408.22	20055.3	19432.4	19860	27662.7	29401.8	24004.8	17472.1
	Q702N8	XIRP1	Xin actin-binding repeat-containing protein 1	Homo sapiens	746327	760300	751836	226253	142444	214989	767414	821872	827002	786464	854990	822891	510931	522662	503757	1.80571e+06	1.97118e+06	878659	1.15151e+06	1.14419e+06	1.18353e+06	746306	800151	723734	89773.4	83461.5	95130.1	143530	124079	93903.1	205955	220650	165909	30677	100184	124753	51100.1	73797.4	60705.7	268383	263445	280905	422149	430781	461351
	Q71U36	TBA1A	Tubulin alpha-1A chain	Homo sapiens	138510	178093	171182	0	4339.81	887.136	119916	139931	140245	11364.4	17434.7	6040.96	1583.64	2294.05	2995.88	7676.54	10195.3	2750.42	22427.2	32462.4	13478.3	18321.8	4325.91	76904.2	24061.9	22270.1	15551.3	107729	113307	92391.6	176097	170988	149650	2251.45	7420.83	14661.7	16549.1	15686.4	15651.9	44966.7	42954.4	41538.7	18855.2	15933.3	15806
	Q7KZF4	SND1	Staphylococcal nuclease domain-containing protein 1	Homo sapiens	15575.8	16781.5	17573.1	14638	7055.19	7467.59	6026.54	2928.72	3512.06	27179.2	2368.27	11191.2	19325.8	8511.48	5877.31	4117.44	2003.67	5427.98	9487.1	35226.4	8765.85	12200.4	4179.14	48611.1	764.487	1384.7	1938.63	17484.7	19367.9	18297	22853.7	21560.3	21885.2	5183.42	8743.6	1985.33	2145.41	14243.9	3455.98	5931.72	7081.31	4474.07	3602.7	6653.7	1074.15
	Q7L7L0	H2A3	Histone H2A type 3	Homo sapiens	156994	196559	207377	1.18393e+06	286728	50974	138139	247247	246724	244318	108659	89580.6	34880.5	63220.5	35732.6	383492	12401.8	265350	393256	383173	18820.9	198608	184030	320342	92931.5	103839	116830	304883	282881	307990	341504	359202	352506	1.28378e+06	1.29444e+06	1.37845e+06	39492.6	32619.3	51992.5	50499.8	74369.4	58880.3	56092.1	72220.2	46263.3
	Q7LDG7	GRP2	RAS guanyl-releasing protein 2	Homo sapiens	6775.82	9593.39	7639.77	5754.81	7282.54	5880.58	4364.48	2319.19	6649.26	4425.62	2595.97	5397.7	2653.71	2917.9	2531.74	1742.55	2048.79	1680.18	8746.76	3637.93	9454.19	6485.56	5878.78	9738.44	14988.2	4609.53	5663.11	6836.8	7089.48	5672.82	1772.96	6017.01	4916.9	2433.58	1686.05	2671.98	4453.94	4675.79	6595.35	2344.8	2978.61	1848.44	231392	232708	204450
	Q7RTZ1	OVCH2	ovochymase-2	Homo sapiens	3498.73	24052.9	25803	0	0	0	31603.9	13873.9	16195.1	4833.02	26695.9	21015.2	3079.14	1748.72	0	11875.8	15676	1639.74	34775.5	33916.2	3724.07	19655.1	2603.77	12371.1	4741.31	10930.6	1997.87	1105.08	1928.35	3112.18	20678.8	1552.29	6703.75	4189.66	1655.94	1844.48	3324.33	2465.46	1384.97	1509.7	542.652	1386.66	1240.92	3829.35	17174.1
	Q7Z3D6	GLUCM	D-glutamate cyclase, mitochondrial	Homo sapiens	114054	132558	134082	6649.68	3564.27	7467.45	68831.8	66170.9	74175.3	71188.1	70540.8	71766.5	26683	4759.77	23147.1	34824.8	4189.06	24409.4	108806	108547	99795.4	156532	153243	150344	8659.42	3635.31	11331.7	81555.1	81468.6	90339.2	65797.3	63663.2	59599.6	15302.8	16646	18031.9	2390.12	5029.02	5233.09	41425.3	40354.4	40010.1	82362.6	82836.6	75008
	Q7Z4W1	DCXR	L-xylulose reductase	Homo sapiens	240349	211349	217713	857796	830033	822258	298308	309313	326597	143420	154147	177842	564566	530522	541869	266879	285639	280503	322775	351632	375236	229562	239172	230226	86239.3	91560.4	108290	208443	205061	232356	210086	263735	222130	16902.6	16813.7	25723.7	17644.3	14489.3	32217.5	58953.4	58417	60516.7	272327	275084	298276
	Q7Z7A4	PXK	PX domain-containing protein kinase-like protein	Homo sapiens	14995.6	104732	14496.2	59536.7	17491.3	10404.3	33747.7	32467.6	21578.3	43745.4	44516.9	46369.6	23381.1	31321.8	28475.8	27817.1	29915.4	12579	32425.3	9698.79	5208.79	14710	36257.9	46866.3	15138.7	44030.2	46436.3	20327.6	234632	13967.8	19448.3	88948	16429.4	4280.76	16559.7	12283.8	13429.4	10120.5	7342.48	15256.9	23107.7	7795.62	39932.1	26252.6	22447.2
	Q7Z7L9	ZSCA2	Zinc finger and SCAN domain-containing protein 2	Homo sapiens	35327.7	39213.2	44005.5	38863.9	43544.6	14577.1	24937.1	20400.8	17755.5	26320.4	17444.1	11582.5	12303.9	7077.15	26573.5	16771.8	14904.6	6625.61	8692.66	14030.3	17328.9	25955.9	10195.4	16607.9	6673.02	2268.73	7122.39	22387.9	26236.7	30053.3	18546.9	18894.1	22146.9	4055.91	5726.6	8051.93	6968.42	13490.6	11475.4	7106.55	6014.29	1073.28	84284.4	65496	80731.4
	Q86SX6	GLRX5	Glutaredoxin-related protein 5, mitochondrial	Homo sapiens	89078.8	88006.1	92903	59527.5	55912.7	74879.4	77913.7	95039.1	80609.8	72918.9	89768.5	76562.2	109066	117637	111732	15688.3	26887.5	31509.8	45335	28274.7	27017.4	67407.2	76068.5	58952.2	133692	164419	163355	122076	128416	133945	46906.2	48803.2	46224.7	101199	111834	123283	207921	209251	209089	149816	151110	149604	52673.6	43592.8	46603.9
	Q86TD4	SRCA	Sarcalumenin	Homo sapiens	1.79437e+06	1.9078e+06	1.83969e+06	634218	341606	520245	1.20922e+06	1.24345e+06	1.21647e+06	1.15974e+06	1.15098e+06	1.13392e+06	862579	826664	959768	861153	884107	817821	997134	997161	988345	2.05584e+06	2.10894e+06	2.10002e+06	1.29066e+06	1.25643e+06	1.3091e+06	2.15843e+06	2.16093e+06	2.23868e+06	1.94648e+06	1.9775e+06	1.98122e+06	981999	995171	1.04642e+06	477213	478182	531641	2.29108e+06	2.29031e+06	2.26003e+06	2.51737e+06	2.55657e+06	2.44207e+06
	Q86U28	ISCA2	Iron-sulfur cluster assembly 2 homolog, mitochondrial	Homo sapiens	49239.9	50225.3	53041.2	37030.3	21496.5	27835.2	51678.3	57308.4	64341.7	114307	110209	103766	65704.8	53232.8	13636.6	28852	34824.5	49693.2	34834.4	48945.6	80730.4	92043.2	24078.4	42522.7	88879.8	97702.2	83893.2	92677	96010.2	108349	50307.4	51603.7	82414.1	10001.6	15347.4	11818.1	329433	341170	370112	135524	136328	136548	174833	166501	168449
	Q86WU2	LDHD	Probable D-lactate dehydrogenase, mitochondrial	Homo sapiens	325872	339856	317108	105498	98113.6	127636	196980	230568	222318	228768	272949	255014	155505	169685	126635	241012	272103	271994	270520	261928	260462	183811	216334	173774	15710.1	34107.7	29808.2	80675.4	105727	100107	129947	132369	143894	22725	16057	20168.8	25958.4	16723.4	26841.4	71663.9	68776.9	70656.4	336015	310671	292576
	Q86Y39	NDUAB	NADH dehydrogenase [ubiquinone] 1 alpha subcomplex subunit 11	Homo sapiens	239231	259185	184298	162331	194007	215075	203587	209356	150317	130622	96402.1	125108	185373	246525	189329	145257	144954	141610	235794	203403	270276	393514	443805	407544	102977	119867	115523	418932	417518	414430	321171	317687	311197	33682.7	41910.9	35215.8	16579.9	24230.9	21090.5	143921	137846	128872	313676	329865	342489
	Q86Y46	K2C73	Keratin, type II cytoskeletal 73	Homo sapiens	368724	128054	324372	11064.2	9881.84	10253.4	207413	219362	193425	81635.6	68985.3	30567.5	6308.1	71797.7	23653.6	13759	122029	18640.1	146605	131694	8427.66	262716	225407	115682	6728.5	14309.6	7059.17	271977	241365	175500	984133	905775	552694	857288	927102	886370	31785.6	27972	20287.3	45044.8	39390	31881.8	213011	206480	153359
	Q86YZ3	HORN	Hornerin	Homo sapiens	8147.87	15185.4	7574.94	13988.8	21938	27386.8	9052.74	7981.48	12901.4	6629.33	9836.99	10856.5	52007.3	50476.2	43240.3	14375.4	50114.4	41680.5	19663.5	18524.7	17226.8	16054.8	16567.3	18911.9	92149.6	99939.9	117046	4697.16	4752.4	6464.89	4921.09	6114.91	7059.86	9322.76	11701.4	10367.3	22947.8	15170.9	15965	4125.29	3699.97	7144.35	7945.81	3753.41	8416.38
	Q8IV33	K0825	Uncharacterized protein KIAA0825	Homo sapiens	707.006	4778.07	2723.09	20861	16638.8	22592.3	29344.7	4371.69	7791.67	2511.88	3088.47	1880.91	22093.6	11867.8	12770	3230.38	24121.1	22493.9	6689.89	9239.25	9925.03	2824.24	7857.42	5603.34	4811.01	5196.9	9235.32	3111.15	2931.66	8281.15	3746.83	2957.73	1899.98	3218.44	2192.82	2511.47	3583.01	3436.29	5973.93	1521.75	8520.07	1739.09	1826.44	1706.67	3762.88
	Q8IWI9	MGAP	MAX gene-associated protein	Homo sapiens	17748	321103	319509	9528.84	11439.2	25004	15490.4	20404.2	103195	8166.51	14168.3	8467.06	10900.4	3932.85	5826.49	10136.7	10035	8480.78	7246.54	8508.39	10141.4	9371.22	17212.8	12380.4	7987.95	104704	5111.58	161490	4573.33	5411.47	14923.5	11459.6	15924.4	16297.1	4680.11	21566.3	99301	110629	4482.94	120237	1753.58	121089	475829	492906	13376.5
	Q8IWX7	UN45B	Protein unc-45 homolog B	Homo sapiens	52828.9	65595.4	62234.4	124578	49157.8	46973	94053.7	91341.8	100087	42460.9	51901.5	39448.5	133846	66132.1	68785.4	67966.2	87172.8	85897.8	69606.3	58124.4	63701.2	9770.41	49990.1	94499.8	136444	141011	143554	36649.6	86918.9	105063	88251.9	68239	153350	22640	16539.8	56165.9	22121.6	7021.67	28161.7	71498.4	39592.1	108016	41237	53914.5	60567.5
	Q8IYE0	CC146	Coiled-coil domain-containing protein 146	Homo sapiens	20712.9	1960.32	3567.01	6352.08	6231.46	14304.7	65999.5	68896.2	74023.1	706922	3472.11	725095	3758.91	1516.99	8002.44	8868.4	1842.23	2907.2	22725.8	14297.6	1705.73	10365.9	12385.8	35220.5	51230.4	52649.7	45101.5	73668.8	68369.7	67395.4	20851.5	20040.6	18146.5	35533.5	35427.8	30874.5	5418.1	3119.31	4420.52	17995.1	22516.6	18807.3	11064.1	12167.1	9785.22
	Q8N1N4	K2C78	Keratin, type II cytoskeletal 78	Homo sapiens	36194.3	66445.3	74404.7	147598	98438.3	366423	104799	173105	191133	80485.1	86762	68335.8	151797	213722	202317	107946	79764.4	122851	82070.2	99084.7	88658.7	137124	95186.9	132070	486062	461074	562223	139055	147772	185699	178536	98359.2	82871.2	81956.1	83066.3	91768.5	111790	96100.4	87371.4	60004.1	48579	61438.3	61007.6	67148	78833.8
	Q8N335	GPD1L	Glycerol-3-phosphate dehydrogenase 1-like protein	Homo sapiens	454423	436031	458665	1.37441e+06	1.35506e+06	1.38337e+06	550290	593568	593572	630446	637104	721140	1.23141e+06	1.19178e+06	1.44109e+06	861947	915177	982036	871193	777800	935946	373997	387872	374917	232085	192607	269011	364723	383038	415689	311565	304923	333308	163705	147147	160787	185248	164230	238694	266592	273841	319230	781234	752636	799373
	Q8N4Q1	MIA40	Mitochondrial intermembrane space import and assembly protein 40	Homo sapiens	6146.84	6394.78	7692.57	70434.4	71039.8	84775.2	16021.8	15140.7	4938.47	18984.5	20592.1	19777.7	75380.2	39624.1	119172	23746.5	15759.2	20373.9	9691.33	28566.2	17601.5	8022.03	3759.72	9556.61	39689.5	42932.5	52830.2	13494.7	14272.4	19445.9	1445.9	2402.66	3235.14	10499.9	13013	12210.9	70207.4	67873.3	94198.7	51179.4	50666.1	66732.8	8869.21	6248.41	4879.82
	Q8N6W0	CELF5	CUGBP Elav-like family member 5	Homo sapiens	12754.8	11699.9	10241.3	82227.5	57359.5	48332.6	6330.22	7913.27	7472.21	27082.9	9668.12	23021.9	13610	29563.9	25895.5	18031.9	35006.1	8062.68	7121.58	17745.7	11875.7	6654.53	16438.1	9567.96	7390.13	42316.2	16826.7	9625.21	2815.5	2034.37	5896.9	19682.1	16080.2	7189.66	8173.58	9975.31	11893	24017.7	10415.5	6611.36	1323.54	5557.85	2584.59	11080.1	6722.59
	Q8N8N7	PTGR2	Prostaglandin reductase 2	Homo sapiens	95171.4	110530	103634	248538	210150	178306	114544	109416	115625	91380.8	90204.8	90017.1	77125.8	65549.1	65250.3	114860	104608	107969	119398	127366	108175	72966.7	63122.7	59098	18112.9	15740.7	57370.1	53739.5	59183.2	63837.7	94557.9	82032.4	91344.5	13306.8	6545.23	14397.1	11371.9	8523.84	11695.3	26469.4	28359.1	36670.5	107109	109215	117818
	Q8N9V7	TOPZ1	Protein TOPAZ1	Homo sapiens	18973.7	18388.2	18947.3	11299.7	64544.8	82226.3	127937	133618	139540	41916.2	42714.5	1995.5	281892	308509	368188	42368.4	56559.7	54701.7	153820	174364	100714	108702	112584	128466	4759.03	913.205	3890.06	2699.96	6627.25	34413.3	77026.3	10996.8	84091.9	1626.63	3440.04	2228.16	2138.63	2731.85	2943.03	4548.39	3397.32	6784.65	186299	191079	184113
	Q8NB12	SMYD1	Histone-lysine N-methyltransferase SMYD1	Homo sapiens	357598	375657	358289	228527	180207	145046	140802	290401	230579	313242	343731	342092	557102	524669	220152	347199	320753	306326	396372	493483	527601	94816.3	157049	265101	33337.3	105737	139387	152122	162430	94402.7	233792	300255	273968	7459.92	29436.8	20602.5	22177.6	10743.4	51077.4	168476	156089	189816	128396	60933.9	99961.1
	Q8NBN7	RDH13	Retinol dehydrogenase 13	Homo sapiens	274051	254355	221209	340896	203145	275581	233319	257994	258136	299438	292772	321730	265663	233204	237824	407629	448597	428992	326557	270224	275939	61693.2	61023.5	85233.2	42582.7	43847.4	59744.2	63078.6	66517.9	79304.6	118331	129232	138699	23661.3	24146.9	22740.4	19942	22039.2	29142.8	60509.9	55083.6	72808.6	180145	175739	171850
	Q8NBS9	TXND5	Thioredoxin domain-containing protein 5	Homo sapiens	81602.2	93950.3	90737.4	91250.4	68576.7	105268	71078.7	64766.1	75317.6	87594.5	79206.9	80891.9	65869	52565.7	77844.8	69469.8	91892.8	80218.1	104510	125396	88793.9	91375.6	132127	97780.3	18306.9	26482.9	13367.5	44671.9	46057.2	37185.4	93022.8	84951.1	75730.4	21714.8	22170.9	5775.18	30674.7	24414	20440.8	46673.8	44050.3	51708.1	47848.1	75821.3	40361.6
	Q8NDY3	ARHL1	[Protein ADP-ribosylarginine] hydrolase-like protein 1	Homo sapiens	1.10906e+06	1.12069e+06	1.09242e+06	797374	753294	786108	1.46195e+06	1.5068e+06	1.57553e+06	443465	444413	496584	1.85953e+06	1.86854e+06	2.00321e+06	1.16542e+06	1.21674e+06	1.26845e+06	1.64778e+06	1.64901e+06	1.67267e+06	980652	928187	1.05141e+06	379747	395301	414572	769237	804090	817821	1.12136e+06	1.15424e+06	1.19755e+06	96254.4	118575	100942	99087.3	91697.2	108869	479867	495967	498877	1.11727e+06	1.11934e+06	1.12696e+06
	Q8NEN0	ARMC2	Armadillo repeat-containing protein 2	Homo sapiens	88571.5	111579	109972	8674.32	5914.53	5523.09	5091.11	2038.98	3326.18	164147	174583	144320	0	2121.38	5999.4	6082.66	8310.05	9761	5815.23	4379.44	3446.09	6124.76	3821.35	7294.13	4731.61	3084.14	2051.49	2767.3	969.63	515.928	72390.2	73676.7	60839	525.386	1388.5	2463.29	3169.62	2960.57	2177.24	869.745	618.729	3567.01	10485.9	9383.06	7151.2
	Q8NI60	COQ8A	Atypical kinase COQ8A, mitochondrial	Homo sapiens	133805	155927	102873	30367.8	46832.4	70451.5	138477	158929	150147	157995	165975	141160	82331.2	114006	41990.4	111363	119513	101163	108133	101893	117499	137406	151162	138078	129952	124364	135218	261462	258722	234621	136230	126254	129934	487888	523509	501417	98974	87216.1	103649	176179	169457	174579	105204	112535	106388
	Q8TD16	BICD2	Protein bicaudal D homolog 2	Homo sapiens	19198.2	31013	19260.2	7422.26	8596.66	5799.89	20706.3	14548.8	12280.4	22696.6	22047.7	44201	16199.1	5410.05	3788.73	17576.6	12656.3	29156	51069.5	32827.1	30361.4	49971.1	55319.1	55684.9	110256	30356.7	32506.5	34072.8	35757.5	34215.5	192765	165618	177652	55469.5	125324	45152.7	68508.1	5705.58	58576.2	50507.8	42409.6	40797.5	2850.81	30061	29787.2
	Q8TF72	SHRM3	Protein Shroom3	Homo sapiens	5464.66	3849.1	2360.81	2.77464e+06	2.27082e+06	2.79122e+06	13355.4	15097.5	18177.7	60299.8	48047.1	48334.7	312382	312425	325285	148766	188812	197825	143377	157147	167901	117908	168703	319495	14058.3	17625.7	31549.5	3870.76	3760.36	2643.12	12943	10968.7	15440.9	25746.2	26526	39953.9	111389	123549	155744	7065.57	7816.41	13064.4	24790.7	21353.5	27859.3
	Q8WTS1	ABHD5	1-acylglycerol-3-phosphate o-acyltransferase ABHD5	Homo sapiens	27147.5	14698.3	13387.9	14503	15583.9	41216.2	7193.94	28547.3	22973.7	12345.6	10288.9	4248.38	11773.4	53847.4	14422.8	9791.14	93951	15230.7	79984	15753.1	12684.4	22303.1	39392.8	16719.8	7503.78	14090.7	7509.36	13797.1	7658.9	16440.5	18112.3	14843.5	23111.4	6475.28	8012.58	10631.7	4829.1	7352.85	6227.48	3901.74	9791.48	3991.09	21347.8	8859.68	15676.7
	Q8WVV4	POF1B	Protein POF1B	Homo sapiens	6578.57	11351.7	4461.89	288384	24098.4	367467	25174.9	33595.2	13222.4	18903.4	41103.6	8438.34	58918.6	29006.4	41493.6	89691.5	14730.9	26361.9	16756.9	26255.3	36650.8	12847.7	15237.2	14658.4	87258.2	93027.7	96112.7	95972.5	95953.5	101823	16555.8	33712	20649.1	7982.48	10354.6	8097.26	9246.43	10922.7	5638.55	11079.7	12506.1	7290.35	11384.9	8729.83	14362.3
	Q8WW59	SPRY4	SPRY domain-containing protein 4	Homo sapiens	23790.9	24194.3	21409.6	43286.2	56806.6	55595.1	48454.5	50569.6	52183.4	23322	19060	23532.7	60065.1	57394.7	76068.2	68655.5	71156.9	73467.7	90733.8	88502.2	101449	45904.8	45620.7	60376.6	4628.98	40781.8	64227.6	22455.3	27162.4	26299.4	33772	30209.5	29718.1	1203.37	5041.36	4875.02	1560.25	2163.31	1983.31	19090.5	1763.81	2359.68	58764.5	69239.4	69017.3
	Q8WX93	PALLD	Palladin	Homo sapiens	103243	87181.4	90168.3	44819.1	140327	235237	59284.3	72517.5	63074.3	93088.6	169108	96650.6	96693.8	89674.1	68042.3	136647	143762	100111	111168	108533	133610	12738.7	34081.8	45407.9	14816.5	14675	23037.6	20197.4	71751.3	76853.4	59993.4	54713	61998.7	25785.7	2708.95	16471.6	21440	20639.8	7387.29	73562.4	33644.1	40339.5	83607.5	86364.9	68931.4
	Q8WZ42	TITIN	Titin	Homo sapiens	297109	312666	306076	352145	426828	399792	805277	820355	822664	319290	336104	364572	801958	832986	716075	436544	452309	457765	871529	864852	832553	139800	338487	359185	33612.2	42537.7	89769.6	96688.3	55007	96573.7	1.78003e+06	1.75882e+06	1.86207e+06	44269.9	42135.6	32880.7	33475.4	56647.7	92873.4	60407.6	37807.7	66352.4	73693.6	103188	113403
	Q92523	CPT1B	Carnitine O-palmitoyltransferase 1, muscle isoform	Homo sapiens	29903.3	884.498	30153.7	7327.08	16716	44158.2	40155.6	42539.6	45395.6	20001.4	22925.9	1561.74	116629	131927	4433.06	59666.4	51303.9	68123.3	38854.8	1759.13	36147	15653.7	19803.9	21673.7	3168.43	2161.19	2667.08	20681.7	24335.8	20654.3	92233.5	90048	89726.4	1020.74	557.01	509.766	2181.14	2315.37	1786.08	1881.45	10067.3	11576.4	9235.74	8484.23	1902.56
	Q92629	SGCD	Delta-sarcoglycan	Homo sapiens	74439.9	63740.7	66574.7	182604	191911	196293	99111.4	94320.7	96267	86825.2	81648.6	88848.3	182313	161627	182133	84000.6	85584.8	108885	112517	112278	110996	72905.2	77631.7	79029.9	31770.5	10817	14144.4	33941.9	34376.3	37291.2	73479.6	62676.3	71091.4	2386.3	982.316	2647.86	5410.87	2349.87	3410.97	24891.3	35167	33075.5	104973	97823.5	106793
	Q92764	KRT35	Keratin, type I cuticular Ha5	Homo sapiens	94125.5	87658.5	88604.1	140052	142267	108828	66947.1	50910.7	73254.6	78190.3	85419.5	83073.9	130319	154470	61612.2	75296.2	104766	75206.4	141299	130557	141277	33508.5	40436.3	45553.4	24531.2	12254.8	36964.8	18762.6	15390.3	15224.2	26283.4	39582.3	48104.5	3748.14	5775.68	9710.91	972506	1.03933e+06	1.32347e+06	11898.8	29373	28530.8	18215.9	47672	38253.9
	Q96A26	F162A	Protein FAM162A	Homo sapiens	207849	221967	234441	287890	153698	114384	116773	223842	247527	319353	280179	281119	260513	359890	154504	239560	229253	228617	309888	321662	298137	357988	364207	361826	450747	376092	448311	530246	508638	569562	226667	254051	250003	1.63469e+06	1.62956e+06	1.7409e+06	184760	186162	186486	301587	315421	340221	225051	241904	245426
	Q96A32	MLRS	Myosin regulatory light chain 2, skeletal muscle isoform	Homo sapiens	1.08373e+06	1.29113e+06	1.17701e+06	205021	212553	140544	324597	375715	325743	150259	150530	125302	100951	89399.3	189020	166176	133837	144909	182481	123859	255790	958129	737439	275953	942102	783317	378273	2.01665e+06	1.47292e+06	879948	1.38739e+06	1.1152e+06	665494	1.76823e+06	1.82683e+06	1.67082e+06	2.18413e+06	1.89333e+06	1.29895e+06	2.80297e+06	2.51302e+06	1.34514e+06	1.25606e+06	1.05624e+06	633101
	Q96AC1	FERM2	Fermitin family homolog 2	Homo sapiens	49092.2	53449.5	22510.3	17017.8	23405.3	28273.8	19598.4	13228.7	30143.2	8753.68	11802.4	15060.4	39797.1	35503.1	33501.9	30904.1	17997.4	16850.7	45365.5	49296.7	46044.7	28218.9	37105.6	24782.7	11338.6	8273.78	10054.7	29051.2	24279.4	26138.6	35371.6	46728.6	41186	6771.16	13219.8	6466.76	6293.61	5354.26	14665.2	17832.9	49455.4	21591.2	15506.9	35816.1	21642.4
	Q96CN7	ISOC1	Isochorismatase domain-containing protein 1	Homo sapiens	54569.3	51983	55484	476722	505538	468060	87001.3	81938.9	79743.7	30828.7	39270.6	37681.9	276886	269405	242453	132564	132163	145206	155796	147920	164309	95548.6	105839	84408.8	37189.9	25646.5	23617.1	45295.1	82688.1	75456	118529	117490	143589	23110.5	11140.2	29778.7	3214.17	12245	16126.9	27252.9	26610.1	29608.1	63800.7	60156.2	77088
	Q96DB5	RMD1	Regulator of microtubule dynamics protein 1	Homo sapiens	194550	190171	190247	193131	248980	210546	181065	191314	196386	210896	208340	239133	127252	140880	127994	153528	124511	162661	190448	192260	199424	88538.9	83197.8	104956	59845.5	56904.9	58693.8	100284	101469	108995	105661	111138	123173	7890.22	12735.1	9531.33	21604	21252.7	23064.8	133277	141810	138941	162612	155352	167656
	Q96EY8	MMAB	Corrinoid adenosyltransferase	Homo sapiens	37176.2	36948	35674.3	35212.5	6818.45	44920.7	44678.3	48298	45227	76007.4	83999	84813.9	8976.43	3432.01	47771.2	24042.3	31269.3	15647.1	30780.9	21246.1	4588.41	42424.9	42429.3	48752.9	19376.7	22540.9	20642.4	70712.3	76664.7	71899.9	46901	50302.1	49663.3	105199	110181	120539	44896.8	53234.6	45743.9	42774.3	45273.7	48009.2	80240.9	83841.6	83495.1
	Q96FQ6	S10AG	Protein S100-A16	Homo sapiens	4297.79	7051.75	4856.28	56166.4	48840.9	50681.9	8258.78	8090.55	9871.61	16666.5	21671.3	16962.4	60198	55581.2	56760.5	28946.5	12103.9	16281.2	15736.6	10531.3	16825.6	15975.2	11896.5	12218.7	64635.9	66715.3	104139	20632	22284.5	25818.8	10768.1	3755.52	13028.7	27583.7	33563.1	31088.8	10652.3	12207.9	21673.1	16749.9	17145.2	23081.2	7456.6	6776.65	14006.6
	Q96G03	PGM2	Phosphoglucomutase-2	Homo sapiens	3836.96	2394.24	3052.63	51310.9	11791.8	31210.2	14698.1	15480.3	16903.8	4369.11	1814.22	6715.62	58822.1	41256.5	36941.9	17524.9	26346.4	25246.2	11458	14603	14569.6	8549.91	6723.1	2152.68	21992.6	18412	21991.7	15179.9	18533.3	21677.9	15102.9	18625.2	22829.9	411.664	344.759	1829.68	824.721	3868.02	1354.98	4960.37	6619.81	7410.32	4958.8	5752.73	7866.68
	Q96HC4	PDLI5	PDZ and LIM domain protein 5	Homo sapiens	1.84765e+06	1.75504e+06	1.68839e+06	126480	230072	215662	907060	989551	773900	1.46467e+06	1.47722e+06	1.54123e+06	1.02536e+06	983392	1.14384e+06	789930	699385	694407	930905	834420	1.12159e+06	846452	854350	903839	480440	487534	497887	710232	757743	777421	809872	831139	850682	212644	125107	82078.2	374309	351090	401966	780272	770200	819236	1.01718e+06	1.05384e+06	1.08432e+06
	Q96I99	SUCB2	Succinate--CoA ligase [GDP-forming] subunit beta, mitochondrial	Homo sapiens	1.49788e+06	1.5656e+06	1.50171e+06	1.11362e+06	1.02402e+06	1.07662e+06	1.7386e+06	1.80624e+06	1.91671e+06	1.80222e+06	1.93163e+06	1.96758e+06	1.19932e+06	1.15334e+06	1.18901e+06	1.19092e+06	1.29022e+06	1.18483e+06	1.48163e+06	1.56483e+06	1.64817e+06	1.23874e+06	1.49357e+06	1.54136e+06	842886	854635	859125	1.41122e+06	1.46507e+06	1.55869e+06	1.33728e+06	1.37434e+06	1.43005e+06	73641.3	125976	126204	340293	383044	392805	1.03688e+06	955700	1.06908e+06	2.03241e+06	2.15773e+06	2.03804e+06
	Q96IU4	ABHEB	Protein ABHD14B	Homo sapiens	36670.1	52018.4	42405.4	87447.7	66097.3	35300.8	29209.5	55251.2	39259.8	52195.7	37597.1	26406.2	97285.4	135889	104517	53531.7	41393.9	53408.3	121413	45918.3	141926	50306.2	49693	39364.1	18423.2	50383.3	15266.2	18792.8	45679.1	52055.8	82296.6	38147.6	49357.2	64169.1	16812.8	17338.5	9892.25	10201	101895	44360.1	24916.3	23509.8	21495.5	42211.3	30916.1
	Q96IX5	USMG5	Up-regulated during skeletal muscle growth protein 5	Homo sapiens	257678	248326	247160	435678	366928	360483	427337	449898	478153	177739	198943	200684	394649	386634	375229	250423	252543	232824	248146	265939	278512	283221	293988	317215	202860	215111	238852	347016	371224	390885	265702	268141	280815	276284	304656	311039	67282.8	65350.4	80099	174747	173414	183938	339528	351092	361358
	Q96KP4	CNDP2	Cytosolic non-specific dipeptidase	Homo sapiens	61960.6	61844.4	68896.9	94318.1	57048.7	53004.1	111168	100957	108907	72136.7	81901.9	77783	14831.6	77390.9	112546	106894	119165	115645	128674	128751	139731	84126.3	89287.4	109098	20165.5	20296.2	22921.6	71382.5	72989.9	78499.6	111068	109408	119510	2296.21	2954.2	5896.73	9849.79	6201.93	14123.6	47458.2	48523.6	44526.4	123830	114330	122970
	Q96ND0	F210A	Protein FAM210A	Homo sapiens	74712.6	72085.7	69841.4	65546.4	63729.3	46611.9	48661.3	50936.5	54704.5	54094.6	42689	37795.2	10253.9	7028.86	6372.87	20608.2	21440.2	18200.3	7334.04	37124.2	13063.7	99720.2	74178.2	69093.1	26157	36337.5	28636.3	69736.7	74688.5	102385	44470.4	35154.5	39691.6	31260.9	16620.3	31173.3	7982.56	12257.6	15166.2	37580.3	53641.6	35476.5	43837.8	65524.9	42440
	Q96P63	SPB12	Serpin B12	Homo sapiens	30532	10739.6	33259.7	127006	109299	19065.4	25947.3	28995.2	24961.1	27865.2	14407.6	14736.6	17480	5926.04	14217.9	10785.1	16152.4	14485.6	16126.6	17806.8	23216.6	15321.5	25027.2	20319.4	69030.2	60746.3	60114.7	50729.5	27627.5	39819.3	33145	17676.8	21364.5	9973.03	13808.2	19395.1	13621.8	16319	16939.4	14108.4	11156.3	11207.6	6885.03	12056.1	15437.3
	Q96Q06	PLIN4	Perilipin-4	Homo sapiens	284255	298691	281122	133457	107072	93238.9	328086	349825	377094	261392	268200	306860	401867	433959	401459	236865	282945	268018	247523	232010	240030	267017	275291	312472	205255	211228	261797	243577	248568	264484	403573	445988	450657	90618.1	80167.5	95093.2	112216	117999	130381	150399	154221	171222	352093	374980	403611
	Q96QE3	ATAD5	ATPase family AAA domain-containing protein 5	Homo sapiens	77540.7	79027.3	79782.5	93527.2	168632	126951	56052.3	57351.5	59243	62358.8	61826	70021.7	61367	57166.7	58703	64303.1	58389	61522.6	44085.6	52581.8	70871.8	143427	148807	141691	68942.3	54221.9	73405.6	102639	116445	120374	106698	111184	118532	6476.64	3488.4	7385.4	32684.9	33463.6	38947.5	39469	39600	43474.1	95165.1	85190.3	94549.7
	Q96QK1	VPS35	Vacuolar protein sorting-associated protein 35	Homo sapiens	70806.6	65018.9	69901	228164	25429	11449.7	60105.8	65783.1	57293.2	12346.7	69552.5	11044.6	154204	138992	137807	9793.15	107553	92762.7	14654.5	86839.8	97344.8	32930	28274.4	36045.7	17418.7	17646	70139.9	42401.1	43567.3	46088.6	40451	5736.32	46388.5	1512.64	1300.97	735.78	2193.11	3851.47	19539.9	21105	22326.9	24597.5	12331	28632.4	31371.8
	Q96RQ3	MCCA	Methylcrotonoyl-CoA carboxylase subunit alpha, mitochondrial	Homo sapiens	74127.5	72460	76207.2	101497	109636	27454.2	113878	115246	122816	80843.1	79978.8	95265.2	151714	145536	145182	85732.7	81468.7	98693.5	134025	128828	144081	61305.9	62279.4	75682.9	6403.09	14173.8	10068.5	44364.3	50459.3	55928.6	112003	105352	114193	11627.2	3468.75	456.041	1925.66	4197.24	2286.74	29094.2	33852.1	34853.6	102264	102228	116565
	Q96RW7	HMCN1	Hemicentin-1	Homo sapiens	272712	6289.21	307261	131854	142138	132597	250396	280490	293958	190772	197425	185891	126915	147644	127985	6442	199452	171187	262883	10452.6	21407.6	208075	181968	22770.5	51777.5	70945.8	60044.2	181233	184028	178265	257443	9627.77	15373.7	19644.5	13940.2	14252.5	19172.6	18972.1	26627.3	129131	135314	127748	365842	358913	343552
	Q99471	PFD5	Prefoldin subunit 5	Homo sapiens	70004.5	90371.7	71921.1	129529	115932	104504	61475.8	46222.1	73745.4	108604	103165	100964	89552.4	125424	46029.2	69650.6	53534.9	40398.7	56011.6	73725	60747.5	67934.1	58481.5	70692.1	169641	164647	180467	130210	126802	134091	33254.5	47598.5	56807	273708	290578	317088	104239	99413.9	124764	109796	102571	124180	25777.7	35615.4	27282.8
	Q99497	PARK7	Protein/nucleic acid deglycase DJ-1	Homo sapiens	1.66959e+06	1.66931e+06	1.64508e+06	1.11336e+06	1.06371e+06	1.32456e+06	1.32247e+06	1.35175e+06	1.46476e+06	1.85341e+06	1.50526e+06	1.76331e+06	1.24277e+06	1.18638e+06	1.78033e+06	922019	642043	1.28942e+06	953074	913644	804412	1.1147e+06	1.12735e+06	1.13975e+06	418937	311615	487797	799307	830102	823011	799272	838080	830583	91211.5	103108	137290	266936	277250	277421	319195	310721	313082	963688	971438	958938
	Q99536	VAT1	Synaptic vesicle membrane protein VAT-1 homolog	Homo sapiens	294125	330402	307623	257572	299755	351330	192305	223496	199909	176666	179072	180952	77308.6	85901.6	80412.8	243066	177606	228015	222440	178639	241987	250460	215780	179260	56091.9	79733	43480.5	212506	229784	176677	425583	443032	445158	77471.5	45555.8	71378.2	30144.7	42935.8	25498	87750.7	86243.7	91151.8	222588	175722	215003
	Q99583	MNT	Max-binding protein MNT	Homo sapiens	9422.65	1491.49	15788.1	9414.39	7266.72	12843.1	6502.52	14089.5	12029.5	8583.4	16249.3	17971.4	19560.8	26605.6	9332.76	23215.8	7003.63	4498.49	11189.5	2699.65	19290.8	5145.07	82482.2	70064.2	11141.1	4502.84	5520.14	7152.68	34637.7	30589.4	9709.54	8463.76	42068.8	2377.85	10712.8	13209.7	5370.72	3936.58	5143.06	3821.63	36436	36991.9	23665.8	20528.7	4930.8
	Q99584	S10AD	Protein S100-A13	Homo sapiens	213134	208373	207772	572588	674334	797649	182584	179076	204633	281658	270392	303023	691840	771584	759422	196949	179006	185168	246457	259132	330516	115734	162121	194014	351902	358920	416963	195550	212425	232185	100306	73968.2	90711.1	658508	668076	723439	306158	339907	384761	439713	452266	496535	105581	97564.1	104100
	Q99623	PHB2	Prohibitin-2	Homo sapiens	857292	874780	861052	165561	278441	339102	603558	612426	443838	586504	576813	587500	339292	370337	412835	641505	622805	614824	674502	638398	655482	722215	813010	682672	85512.6	81992.6	71920.5	466498	444265	442085	862861	846177	878225	27759.9	43560	34956.1	33866.1	33740.9	27853.9	163490	167097	164700	689731	694150	679691
	Q99643	C560	Succinate dehydrogenase cytochrome b560 subunit, mitochondrial	Homo sapiens	87816.2	87999.5	82824.3	148586	155839	106134	93726.8	94719.3	82196.5	34241.4	35512.8	40095	88143.8	80136.5	81256.2	57300.5	61223	67229	64881.4	67808.1	55972	92088.2	95431.2	80076.5	34593.6	21437.8	33875.6	99522.7	97859.1	100040	197175	187618	201216	11868.7	9462	11364.5	9780.73	11789	5032.46	40789.6	38812.4	43764.3	56898.1	59031	59628.7
	Q99685	MGLL	Monoglyceride lipase	Homo sapiens	55414.8	28501.7	46898.9	59843.7	141282	54655	39143.9	48640.6	36302	47358.3	54195.2	56948.7	70306.7	56120.4	55864.3	32203.4	63443.9	57049.8	30572.9	36354.5	48748.7	50652.9	65049.5	61081.1	13063.5	17642.9	25597.8	51807.6	48403	61784.7	105185	109334	131711	20916.4	34292.9	22545.6	14548.4	21808	34597.6	27725.4	34253.7	22849.6	79219.1	53816.4	52012.8
[truncated: 114 more rows]
[truncated: 35 more columns]
