# Supplementary material for: Unveiling Human Proteome Signatures of Heart Failure with Preserved Ejection Fraction
Source: Biomedicines. 2022 Nov 16;10(11):2943. doi: 10.3390/biomedicines10112943 (PMC9687619; doi:10.3390/biomedicines10112943)
Supplement: Supplementary file 1 [file biomedicines-10-02943-s001.zip › Supplementary File S3_Proteins_Normalized.xlsx]

## Sheet: SupplementaryFile3
Supplementary Information File S3. Full list of normalized and batch corrected quantified proteins.
	UniProt ID	Protein Name		Species	non HFpEF S01_1	non HFpEF S01_2	non HFpEF S01_3	non HFpEF S02_1	non HFpEF S02_2	non HFpEF S02_3	non HFpEF S03_1	non HFpEF S03_2	non HFpEF S03_3	non HFpEF S04_1	non HFpEF S04_2	non HFpEF S04_3	non HFpEF S05_1	non HFpEF S05_2	non HFpEF S05_3	non HFpEF S06_1	non HFpEF S06_2	non HFpEF S06_3	non HFpEF S07_1	non HFpEF S07_2	non HFpEF S07_3	HFpEF S01_1	HFpEF S01_2	HFpEF S01_3	HFpEF S02_1	HFpEF S02_2	HFpEF S02_3	HFpEF S03_1	HFpEF S03_2	HFpEF S03_3	HFpEF S04_1	HFpEF S04_2	HFpEF S04_3	HFpEF S05_1	HFpEF S05_2	HFpEF S05_3	HFpEF S06_1	HFpEF S06_2	HFpEF S06_3	HFpEF S07_1	HFpEF S07_2	HFpEF S07_3	HFpEF S08_1	HFpEF S08_2	HFpEF S08_3
	A0A0B4J1X5	HV374	Immunoglobulin heavy variable 3-74	Homo sapiens	12.5164	12.1362	12.9507	13.7307	14.9428	13.0535	12.1087	10.8373	14.9245	14.2701	14.6665	14.6089	18.3136	14.6961	14.5815	16.5912	15.826	15.495	15.7086	15.7895	12.7385	13.0762	12.863	16.3315	13.5241	13.9335	13.664	15.3225	15.4849	15.3836	16.0331	16.1142	15.924	13.9875	14.2653	13.1027	10.882	12.8222	15.4432	14.9288	13.5715	13.4123	15.6372	15.5562	15.4347
	A0A0C4DH25	KVD20	Immunoglobulin kappa variable 3D-20	Homo sapiens	16.7811	16.2048	16.3339	17.9428	13.9022	18.1906	17.5768	17.6818	15.993	15.9568	15.7748	15.9611	14.822	16.1516	16.6707	16.4622	16.44	16.2662	15.9888	16.135	16.2552	17.6968	17.2677	17.5144	16.0574	15.6083	16.0609	16.4933	16.5603	16.594	16.8246	16.7218	16.9258	14.1822	15.1104	16.8289	15.0409	14.502	14.3707	15.7372	16.1354	15.411	17.2753	17.21	17.1572
	A0A0C4DH69	KV109	Immunoglobulin kappa variable 1-9	Homo sapiens	14.117	13.81	13.6211	13.5566	15.8269	13.3697	12.048	12.5606	15.1752	12.5502	12.0006	11.6227	12.5213	12.6388	11.4521	14.4299	15.6989	11.6456	12.8174	12.7111	13.7788	14.8119	14.9405	15.04	13.4232	12.9017	13.125	13.4996	13.599	13.3616	12.3935	14.3254	13.57	12.2967	11.8938	12.4399	11.5812	11.2788	11.7363	11.733	12.5128	12.8796	14.05	14.0216	14.6374
	A6NCN2	KR87P	Putative keratin-87 protein	Homo sapiens	16.5699	17.2065	14.9002	14.8331	13.3057	15.6176	13.8723	15.1815	15.8318	14.3415	15.2523	14.4592	12.5448	11.871	14.766	14.0549	15.3278	15.0183	15.5263	15.9238	15.6682	16.6092	15.0588	14.9197	14.7397	14.8032	15.1681	14.9669	14.7084	15.1192	14.609	14.5702	14.8452	14.2735	14.5247	14.4361	19.0011	18.8638	18.7044	13.3994	14.5391	13.7829	14.1355	14.1653	14.2655
	A8K2U0	A2ML1	Alpha-2-macroglobulin-like protein 1	Homo sapiens	12.8048	10.2344	11.0967	13.2309	15.5636	13.0306	15.3115	12.9429	15.7886	14.6736	14.9702	15.0364	14.5954	13.7417	13.7321	12.6929	15.4406	15.2911	16.0116	15.2277	14.1855	14.3584	13.1961	13.4289	15.6168	15.654	15.7604	16.0507	15.9455	16.0315	17.5104	13.0017	14.0699	11.5757	12.4026	11.9834	12.8938	13.5047	13.2953	12.9869	13.1974	14.0701	15.3419	15.6965	15.3912
	A8MU46	SMTL1	Smoothelin-like protein 1	Homo sapiens	12.5262	16.3083	16.2803	15.2175	14.7665	15.496	15.8015	16.1511	16.0267	16.0429	16.2665	15.5625	15.3958	14.8337	14.8339	15.9748	15.0325	14.7794	16.0661	16.0608	13.0237	15.5384	15.5194	16.1586	14.2134	14.4944	14.7927	14.6447	15.1109	14.6192	15.161	15.1793	14.9367	14.4418	14.6993	15.039	14.7031	16.1205	15.0329	14.4251	15.8087	14.3161	14.9487	15.4662	15.4867
	O00151	PDLI1	PDZ and LIM domain protein 1	Homo sapiens	18.5629	18.4596	18.3655	15.0421	15.9736	16.3412	17.7175	17.7369	17.7489	18.1802	18.1899	18.3433	18.9795	18.9794	19.0947	16.0005	16.3697	15.5199	16.1513	16.475	15.9229	18.2734	18.2956	18.1859	17.3102	17.4039	17.3344	17.8168	17.8235	17.952	17.6479	16.6515	17.7839	16.5873	16.7076	16.7154	17.6169	17.7226	17.8594	18.0404	18.0969	18.1561	18.0787	18.149	18.0924
	O00159	MYO1C	Unconventional myosin-Ic	Homo sapiens	17.8896	17.9932	18.0973	15.6042	15.565	15.4122	16.6056	16.8122	17.5433	17.5835	17.0175	14.5647	15.7185	15.2228	14.7762	15.9382	16.194	15.7848	16.2221	16.5247	15.2673	16.6585	16.6545	16.3328	15.3729	15.2303	15.6019	16.5646	15.749	16.522	16.8808	17.0797	16.6516	15.9202	14.5693	16.3046	16.0754	15.7294	16.4856	15.3714	15.1757	15.5247	16.5376	16.6265	16.6667
	O00217	NDUS8	NADH dehydrogenase [ubiquinone] iron-sulfur protein 8, mitochondrial	Homo sapiens	20.8178	21.2087	21.0892	22.1449	21.8929	21.9985	20.0995	20.2404	20.263	20.7105	20.83	20.8341	19.7495	19.7106	19.8461	19.8703	20.0619	20.0715	20.4942	20.5436	20.6203	21.4518	21.4865	21.4229	21.0203	21.0206	21.1401	21.6813	21.6579	21.6903	21.3782	21.3463	21.4259	18.6803	18.7689	18.783	19.8388	19.8129	19.9732	21.1172	21.1115	21.1158	21.656	21.6328	21.6254
	O00264	PGRC1	Membrane-associated progesterone receptor component 1	Homo sapiens	14.2891	14.6409	15.001	15.9472	16.066	14.093	13.9314	14.9525	15.0512	14.6144	13.8311	15.0771	14.9556	14.5709	15.1279	15.8925	14.536	15.6281	16.6189	15.8796	16.158	15.127	14.5021	15.0164	14.4824	14.7637	14.6867	14.9241	14.9352	15.3508	15.5991	15.4513	15.5074	15.9679	15.9853	16.0252	13.3339	13.8931	13.705	15.4961	15.412	15.4033	15.2133	15.5349	15.6382
	O00299	CLIC1	Chloride intracellular channel protein 1	Homo sapiens	16.2834	16.0731	15.9477	15.957	12.9894	16.022	15.4866	15.4196	15.3956	14.8536	15.1718	15.5022	13.9865	14.5594	13.7608	15.167	14.9655	15.4393	15.678	15.7399	16.0884	16.0663	16.2447	15.722	14.8683	14.3339	14.725	15.8241	15.9202	16.0663	15.7519	15.8267	15.5572	14.4142	14.8223	14.8743	13.5855	14.0803	13.3234	14.8876	14.5868	14.6476	16.0728	16.1693	15.9056
	O00330	ODPX	Pyruvate dehydrogenase protein X component, mitochondrial	Homo sapiens	20.1873	20.1479	20.0181	17.243	16.8761	17.7214	19.0915	19.1371	19.2829	20.0924	20.0958	20.2914	18.0559	17.8305	18.0447	19.1977	19.3506	19.3581	19.3751	19.5323	19.3296	19.8628	19.8632	19.9146	19.321	19.2319	19.4115	19.8993	19.9073	19.9388	19.7651	19.7785	19.8387	17.5239	17.2798	17.3211	18.6077	18.6557	18.8709	19.4882	19.5888	19.6661	20.5129	20.5379	20.5317
	O00410	IPO5	Importin-5	Homo sapiens	13.9368	9.96276	13.7541	12.6301	12.8308	11.9202	14.7259	14.4148	14.3331	13.558	12.2941	12.292	13.1398	11.6984	12.6036	12.2928	12.1573	13.0705	11.9661	11.203	12.217	13.7795	13.9444	11.6776	12.6092	13.1453	12.4946	13.8685	13.9256	13.8588	14.1494	14.0912	14.1068	12.6739	12.5646	13.0763	11.3929	11.2071	12.4914	13.2043	13.2844	11.802	13.2439	13.0075	13.1138
	O00483	NDUA4	Cytochrome c oxidase subunit NDUFA4	Homo sapiens	15.3949	15.4628	15.3143	18.6603	18.5381	18.6517	15.7227	15.9385	15.6952	14.6666	14.493	14.7616	17.3325	17.5525	17.5987	15.2136	15.7541	15.7979	15.5493	15.1716	14.2644	17.3273	17.5971	18.1572	15.7795	16.103	16.6496	17.4097	17.3809	17.8174	16.8437	16.7822	17.2808	14.8337	14.9889	16.0127	14.7605	13.9658	15.0086	15.8908	16.0197	16.1753	16.5975	16.6087	16.7882
	O00499	BIN1	Myc box-dependent-interacting protein 1	Homo sapiens	15.123	14.0455	14.5357	14.5463	16.0955	15.0165	13.1026	14.1577	14.3102	13.1067	13.904	14.3049	11.8542	13.0646	13.4038	13.1875	13.0992	13.1384	14.2702	13.6194	14.1622	13.9745	14.9052	13.839	13.3282	13.3793	13.7006	12.7986	13.8653	13.5357	13.8714	13.9678	14.9046	13.5775	14.3213	12.836	13.8779	13.1069	13.2108	13.1657	13.0286	13.1344	13.3712	13.5049	13.8947
	O00764	PDXK	Pyridoxal kinase	Homo sapiens	14.1839	13.8624	14.33	14.3807	12.6845	13.6538	15.7385	14.4808	13.7886	13.803	13.1253	16.4465	13.3631	12.3521	11.7215	12.9677	15.3957	14.4036	15.1967	15.2812	14.017	15.0702	14.6072	15.0703	12.441	14.1656	14.1419	14.0401	13.9855	14.4707	14.7403	14.5645	14.3056	15.0345	15.179	15.1625	12.684	12.6143	13.3194	12.8993	12.9505	12.8741	13.6211	13.3132	13.2046
	O14558	HSPB6	Heat shock protein beta-6	Homo sapiens	22.0733	21.9689	21.9235	21.9097	21.9402	21.9297	21.3752	21.3876	21.3964	21.627	21.6698	21.7535	21.4001	21.3802	21.49	19.7498	19.8618	19.8932	19.4688	19.4791	19.6883	22.7407	22.6526	22.4606	19.7657	19.7113	19.9326	20.2496	20.2538	20.3364	21.0222	21.0643	21.0897	22.0936	22.1579	22.1138	21.3523	21.3452	21.403	20.3521	20.3924	20.3238	21.0055	20.9985	21.021
	O14561	ACPM	Acyl carrier protein, mitochondrial	Homo sapiens	22.1295	22.3762	22.1144	21.1219	20.9994	21.1298	21.0991	21.2811	21.184	22.1559	22.0738	21.3654	20.6661	20.6679	20.4524	19.3648	19.4457	18.0378	19.7529	19.9856	20.0907	20.6047	20.705	20.6733	21.4645	21.6527	21.5169	21.0842	21.0966	21.0752	20.1739	20.5017	20.5175	22.2683	22.2767	22.2664	22.757	22.7489	22.7725	21.4803	21.455	21.4436	21.2209	21.3665	21.1325
	O14639	ABLM1	Actin-binding LIM protein 1	Homo sapiens	16.9548	16.9807	16.8162	13.9577	12.6869	13.7747	16.992	17.1935	17.1377	16.5697	16.6244	16.822	16.6372	17.1494	17.0592	16.3342	16.0393	15.7406	16.7675	16.6628	16.6985	17.883	17.9735	17.9891	15.1142	15.3784	15.8005	16.885	16.867	16.9856	17.8907	17.9136	17.9704	14.0264	14.038	13.7557	14.6651	14.6586	14.9846	16.2642	16.2143	16.3594	17.9992	17.9999	18.0915
	O14773	TPP1	Tripeptidyl-peptidase 1	Homo sapiens	20.474	20.2158	20.1903	19.5983	19.4437	19.554	18.685	18.6444	18.7587	18.8218	19.0317	19.0566	18.1138	18.3114	18.2116	18.2463	18.3652	18.3384	18.3162	17.9652	18.0198	19.7217	19.683	19.3847	18.2304	18.1525	18.2625	19.6215	19.5958	19.7128	19.375	19.2977	19.3619	19.6367	19.6606	19.6757	18.5951	18.6103	18.6985	19.1173	19.1934	19.0998	18.5361	18.6062	18.6175
	O14818	PSA7	Proteasome subunit alpha type-7	Homo sapiens	16.0246	16.0119	15.6702	16.6173	17.2294	17.3491	15.2985	17.262	17.164	16.8881	17.2341	15.1118	17.361	15.2957	16.4732	16.3118	15.9615	17.2026	17.4847	17.2588	17.5306	17.2136	17.0569	17.1672	16.6458	16.7906	16.801	17.0508	17.0443	17.2262	16.9177	17.0495	17.1197	14.6076	16.371	16.4303	15.2829	15.3653	15.5272	16.6355	16.8083	16.7542	17.3318	17.3532	17.5252
	O14880	MGST3	Microsomal glutathione S-transferase 3	Homo sapiens	16.0668	16.6328	16.6139	16.9893	17.2335	17.5911	16.9343	16.5552	16.769	14.1025	14.6637	14.1642	16.4474	16.4398	15.8112	15.0703	15.6383	14.4847	14.2658	15.2307	15.2563	16.414	16.3206	16.6576	15.4683	15.3698	14.8774	16.9095	17.0812	16.9356	17.2944	17.7297	17.8521	14.7386	15.1587	14.6961	15.5807	15.0564	15.9613	15.3004	15.4281	15.3582	16.0387	15.6337	16.0075
	O14924	RGS12	Regulator of G-protein signaling 12	Homo sapiens	10.357	10.5491	11.588	12.0932	13.3682	13.1312	11.1333	11.1414	9.09012	11.599	11.7428	11.0146	12.8286	12.5656	13.1633	10.9243	11.4407	11.5236	12.6258	11.9593	13.2925	10.7538	11.7281	12.4702	14.3594	14.4341	12.3992	12.3544	11.0172	11.9314	12.4171	11.3661	11.6197	11.1236	11.4405	10.8096	10.4145	10.3408	11.0074	13.0251	13.1499	12.9352	11.2024	10.362	11.3426
	O14949	QCR8	Cytochrome b-c1 complex subunit 8	Homo sapiens	19.1715	19.3537	17.6155	19.4432	19.4135	19.5405	16.6955	14.6681	16.7313	18.9918	19.1824	19.4751	17.7913	19.2774	18.2913	18.534	19.3557	19.3133	18.4305	18.3951	19.3632	18.9895	19.046	19.0114	17.58	17.4741	17.7815	18.7177	18.7434	18.8705	19.9985	20.0024	20.0688	20.2458	20.3354	20.3856	17.4772	17.55	17.4861	18.623	18.6117	18.698	19.2409	19.2378	19.3928
	O14958	CASQ2	Calsequestrin-2	Homo sapiens	21.0325	21.0014	20.8845	21.2104	21.4339	21.5072	20.9478	20.999	21.0666	21.1441	21.2261	21.3792	20.7855	20.8893	20.9857	19.6175	19.738	19.8402	22.959	22.8171	23.1283	22.537	22.5791	22.6034	21.5819	21.5897	21.6546	22.1106	22.1327	22.135	21.4396	21.4081	21.4375	20.3883	20.4024	20.4606	22.2643	22.2864	22.385	22.6657	22.6694	22.7012	21.0475	21.0449	21.105
	O15061	SYNEM	Synemin	Homo sapiens	18.7336	18.775	18.7017	15.8407	16.0743	15.2577	18.1096	17.9773	17.9264	18.0927	18.0077	18.1023	17.0757	15.9286	16.9889	16.9669	17.4025	16.8402	18.0342	18.0236	17.7953	18.4522	18.5181	18.6646	17.5554	17.5663	16.8255	17.7348	17.7938	17.7542	18.0046	18.0296	18.1066	16.5171	16.2315	16.0422	16.3188	16.0072	16.2777	17.2768	17.3827	17.2361	18.979	18.9979	19.05
	O15144	ARPC2	Actin-related protein 2/3 complex subunit 2	Homo sapiens	14.4309	14.475	14.7307	11.8903	14.8713	11.9168	14.1272	14.2955	14.0262	14.3139	13.868	13.3295	11.4997	12.1784	12.8057	12.9458	16.0257	16.5472	14.8045	15.7621	15.7135	15.112	15.081	13.9317	13.8596	12.9815	13.4005	15.1923	15.2658	15.1707	15.5992	15.411	15.2727	11.607	11.6109	12.7372	12.6574	12.1033	13.1802	13.8231	13.8921	13.9078	15.0952	14.918	13.8437
	O15145	ARPC3	Actin-related protein 2/3 complex subunit 3	Homo sapiens	12.7682	12.9243	11.5626	15.086	12.5377	14.7907	12.5737	12.6021	13.2213	14.1149	14.3048	14.1669	13.9991	14.3303	13.3594	11.4344	13.471	14.0216	13.5298	13.3832	13.7675	13.523	13.8868	13.3022	12.6365	13.3805	13.7955	13.7862	14.0371	13.9683	14.147	13.8751	13.7487	14.1139	12.8338	13.2206	12.1679	11.8839	12.4789	11.3821	12.5992	13.0828	12.0834	12.5784	13.5959
	O15173	PGRC2	Membrane-associated progesterone receptor component 2	Homo sapiens	15.8207	15.6855	15.6431	13.3812	14.1174	14.6881	14.8569	15.1965	15.3469	15.1415	15.1834	15.2164	14.3324	15.1451	12.8351	14.6426	14.9209	11.804	15.0852	15.0173	15.5572	14.5483	12.2669	14.7956	14.9207	14.8519	15.0592	14.9586	15.2344	15.1488	14.6687	14.8363	14.8708	15.3022	15.2128	15.1204	14.2795	14.3265	14.1857	15.3221	15.2579	15.1724	15.2991	15.2825	15.1606
	O15273	TELT	Telethonin	Homo sapiens	20.8419	21.0176	20.9214	18.5932	19.2142	19.3818	19.6506	19.7723	19.7914	20.5587	20.5925	20.6875	18.0358	18.4619	18.7759	17.9833	17.7784	17.8355	18.3616	18.2959	18.229	20.0024	19.9969	19.8256	19.6959	19.7333	19.8931	19.7111	19.702	19.7719	19.3301	19.3986	19.4249	18.9802	19.0771	19.0685	19.9723	19.9938	20.1749	19.5886	19.6816	19.6594	20.014	20.0247	20.039
	O15400	STX7	Syntaxin-7	Homo sapiens	16.5192	16.9657	17.121	17.2443	16.432	16.5187	16.1934	15.7765	16.8009	16.5973	16.3239	16.4775	14.7865	15.6399	16.1115	15.5033	15.9686	14.7018	16.3427	16.1682	16.7548	16.4385	16.5826	16.2535	15.5225	15.7144	15.9241	15.6559	16.2405	15.9422	15.7033	16.3947	15.8274	18.037	18.1531	18.1936	16.284	16.0514	16.4789	16.6316	16.609	16.6624	15.8108	15.8503	14.9522
	O43175	SERA	D-3-phosphoglycerate dehydrogenase	Homo sapiens	13.0321	13.4407	13.2881	16.298	16.6976	17.0233	12.426	14.1886	13.0214	12.9709	14.0111	13.7165	13.8692	14.3168	14.5129	12.7701	14.3528	13.2689	13.0279	14.7102	13.7487	14.7263	14.65	14.4615	14.2281	14.0756	14.2221	15.17	15.0145	15.1657	15.3458	15.3381	15.3957	13.5156	13.5351	13.3345	12.8015	11.817	12.9069	13.8692	13.4231	13.4308	14.4235	14.2817	14.2045
	O43181	NDUS4	NADH dehydrogenase [ubiquinone] iron-sulfur protein 4, mitochondrial	Homo sapiens	17.7836	17.8336	17.6597	15.9278	17.8619	18.0642	16.8592	17.2949	18.2685	16.7105	16.5053	15.2147	17.6579	16.922	17.6407	12.1839	13.5883	15.3939	15.9128	15.9464	13.4426	17.6	17.5195	17.7174	17.2297	17.3547	17.4722	17.918	17.8958	17.9183	17.5853	17.642	17.7741	13.5222	12.5517	14.4057	17.2119	17.2132	17.2426	17.5825	17.5454	17.4908	17.6578	17.6236	17.5462
	O43301	HS12A	Heat shock 70 kDa protein 12A	Homo sapiens	12.1182	12.9967	12.996	12.2633	13.9621	12.5342	10.2585	10.7914	9.83182	11.1696	12.2026	10.3508	14.7958	14.805	12.1806	13.2529	13.6696	12.0662	13.373	12.7412	11.8342	10.8589	12.206	12.8568	10.7259	10.5812	10.6717	12.7185	11.4895	12.5678	14.2974	14.3541	14.4274	9.89827	10.5432	11.8591	12.5145	12.5969	12.4782	11.9913	11.276	11.8835	11.4628	12.7808	12.8239
	O43399	TPD54	Tumor protein D54	Homo sapiens	17.5274	17.5454	17.4234	18.0897	18.0851	17.5323	17.3509	17.4533	17.8767	18.1471	18.1292	18.2612	18.9616	18.9146	19.1576	17.2921	17.3492	16.521	16.8427	17.1153	16.4722	17.2473	17.1428	17.2739	18.3817	18.3965	18.4313	18.1037	18.1302	18.2207	16.688	16.7588	16.8717	18.5449	18.6046	18.6833	18.434	18.4799	18.5862	17.9993	18.1244	18.0539	17.2511	17.3695	17.5853
	O43488	ARK72	Aflatoxin B1 aldehyde reductase member 2	Homo sapiens	16.3298	16.2958	16.472	18.0035	17.2402	17.8375	15.3188	15.206	15.8437	16.5785	16.521	16.8854	15.8799	16.1023	16.3883	15.9843	15.6427	16.2749	16.7585	16.5887	16.3222	16.8608	16.9441	17.0587	15.8062	15.8414	17.9883	16.5134	16.5317	16.6488	17.3287	17.3591	17.5014	13.8289	13.6467	14.0838	13.9053	17.7694	15.7279	15.5973	15.8292	18.4223	17.5525	17.5468	17.5651
	O43674	NDUB5	NADH dehydrogenase [ubiquinone] 1 beta subcomplex subunit 5, mitochondrial	Homo sapiens	18.1075	17.9434	18.0732	20.4235	20.329	20.4671	18.4357	18.407	18.5225	17.1868	17.5144	17.5392	19.2276	19.3723	19.4764	17.7911	17.859	17.6282	18.6256	18.6021	18.8067	19.5975	19.2845	19.5816	18.926	18.894	19.004	19.4693	19.533	19.4963	19.4724	19.4359	19.5229	17.7142	17.6991	17.8595	17.178	17.0103	17.3887	18.5686	18.5392	18.4382	19.4324	19.4353	19.4807
	O43676	NDUB3	NADH dehydrogenase [ubiquinone] 1 beta subcomplex subunit 3	Homo sapiens	17.6097	17.7308	17.4365	20.1129	20.3306	20.2438	16.4279	16.9258	16.8951	17.2138	17.4152	17.4748	19.5247	19.0323	19.485	18.2637	18.3688	18.1302	18.2955	18.4695	18.1796	19.0366	19.0947	19.191	18.6936	18.7021	18.7952	19.1302	19.185	19.2507	19.2418	19.2185	19.2957	18.2061	18.5112	18.6187	17.6085	17.7495	17.7973	18.8439	18.9673	19.06	19.4651	19.4459	19.4617
	O43677	NDUC1	NADH dehydrogenase [ubiquinone] 1 subunit C1, mitochondrial	Homo sapiens	14.8191	14.7678	14.5257	14.0144	13.8023	15.4494	15.3227	15.2605	15.2466	14.8537	14.9244	14.7521	16.7054	16.2892	16.7471	14.2646	11.6696	13.1012	14.6586	11.5077	14.1052	14.9575	15.1069	15.1553	14.7881	14.9574	15.2857	15.2557	15.2215	15.4751	14.7116	15.2099	14.5911	15.7835	15.904	15.9722	13.4931	13.6424	13.7853	14.6958	14.5946	14.555	14.9773	15.0213	14.8386
	O43678	NDUA2	NADH dehydrogenase [ubiquinone] 1 alpha subcomplex subunit 2	Homo sapiens	18.6612	18.6868	18.6255	20.7321	20.7858	20.8252	18.7749	18.8837	18.7609	18.7767	18.8404	18.8658	21.0278	21.0652	21.0938	17.4609	17.5548	16.9759	17.4425	17.4189	16.7042	18.6494	18.7455	18.779	19.6994	19.7498	20.0188	19.9923	20.0147	20.1977	18.9637	19.0251	19.2008	20.3622	20.4087	20.4959	18.8069	18.9301	19.1554	19.5178	19.5633	19.7966	18.4557	18.3814	17.9868
	O43707	ACTN4	Alpha-actinin-4	Homo sapiens	15.5206	14.9495	15.4801	15.7094	15.1998	15.7849	15.6351	15.7271	15.7491	16.334	14.7229	14.9244	15.7282	14.6474	17.381	16.0606	16.4647	16.0613	17.5752	17.5407	16.5057	16.4196	16.6337	16.4215	14.9934	15.9649	15.1446	15.9761	16.0075	15.9491	16.4229	16.4745	16.5218	15.1787	15.0372	16.5972	14.7892	15.5306	15.9796	15.7943	14.7316	15.1051	15.7652	15.8281	15.8158
	O43765	SGTA	Small glutamine-rich tetratricopeptide repeat-containing protein alpha	Homo sapiens	14.3074	13.8913	14.2981	16.1411	17.334	16.6939	17.4155	13.9265	14.43	18.0165	18.03	16.2617	16.5954	16.4934	17.1403	17.1667	17.1823	17.1267	16.1045	14.6865	14.306	17.1103	17.072	17.2202	16.3422	16.435	16.5311	16.798	16.7272	16.9882	16.8943	15.5724	17.2032	15.1498	14.9932	14.011	16.6656	16.7058	16.8208	16.8753	16.7981	16.9932	17.5736	17.5173	17.5872
	O43837	IDH3B	Isocitrate dehydrogenase [NAD] subunit beta, mitochondrial	Homo sapiens	15.2066	15.2112	15.1853	18.5492	19.0999	18.8116	16.6343	16.8818	16.9458	15.5923	15.7852	15.8381	17.5676	17.08	17.509	17.1018	17.6761	17.7911	17.7543	17.6669	17.7549	18.1434	18.3432	18.462	17.8101	17.5963	18.0593	17.4748	17.6	17.7276	18.1473	18.2761	18.5505	14.923	14.6272	14.5347	15.53	16.0742	15.4944	16.9956	16.5639	17.3976	18.0666	18.1807	18.4183
	O43852	CALU	Calumenin	Homo sapiens	18.6172	18.8227	17.926	17.8384	17.0955	18.1906	17.8301	17.8471	16.7267	17.9167	18.0659	18.0111	16.8981	17.0364	17.3988	18.2866	18.456	17.8646	18.1252	17.7654	18.3425	18.7802	18.8619	18.7726	18.1548	18.2085	18.307	18.1576	18.1772	18.1546	17.5077	17.5984	17.5943	17.3873	16.4493	17.2866	18.7401	18.7856	18.6411	18.3125	18.321	18.3657	18.1947	18	18.082
	O43920	NDUS5	NADH dehydrogenase [ubiquinone] iron-sulfur protein 5	Homo sapiens	18.5712	18.7221	18.5881	18.0383	18.322	18.2741	18.2704	18.4385	18.1223	17.8877	17.855	17.8859	17.0801	17.1041	17.9511	16.9823	16.8844	15.3322	16.5685	16.1406	16.9109	18.1386	18.181	18.2314	17.9596	17.9402	18.0192	18.7628	18.8547	18.8399	18.5802	18.577	18.5823	16.8166	16.9181	16.8505	17.291	17.3883	17.3574	17.5705	17.6023	17.562	18.3947	18.4065	18.3373
	O60220	TIM8A	Mitochondrial import inner membrane translocase subunit Tim8 A	Homo sapiens	17.8752	17.9158	17.9426	17.3679	17.166	17.4013	17.6091	17.7018	17.7377	17.531	17.5673	17.6093	16.976	17.0933	17.4923	15.2342	14.5097	15.9972	15.435	15.4308	15.2434	16.9534	16.8771	16.9047	17.9477	18.0439	18.0472	16.8161	17.1346	17.258	16.2385	16.1922	16.1508	18.2647	18.3097	18.3939	17.6141	17.482	17.7067	17.7393	17.7345	17.7064	15.929	16.1048	16.1111
	O60240	PLIN1	Perilipin-1	Homo sapiens	16.0713	13.9941	13.9102	15.8671	14.833	18.319	15.2433	16.7417	16.1988	14.4134	14.5847	14.1255	14.3934	14.5114	15.8692	16.6618	14.0201	16.953	16.3676	16.0898	14.7573	15.3476	15.4327	15.1757	14.7157	14.6799	14.9212	14.3298	14.3096	14.5535	16.4789	16.5153	16.3713	15.6977	15.4788	15.6464	13.967	13.9542	14.44	14.2383	14.0298	14.6374	15.4413	15.4045	15.6
	O60262	GBG7	Guanine nucleotide-binding protein G(I)/G(S)/G(O) subunit gamma-7	Homo sapiens	16.3064	16.6207	16.4634	16.6538	17.6041	16.2867	13.558	15.5522	14.2532	16.0293	16.2563	16.409	15.3789	16.2706	16.6379	14.9431	14.9188	13.0736	16.4727	16.2132	15.2983	15.9419	15.9131	14.3118	16.6577	16.8107	16.8063	16.8721	16.929	16.9052	14.2071	15.7956	15.8763	17.6029	17.6811	17.7525	15.8425	15.8738	15.9839	16.01	16.1	16.0388	14.5604	15.5127	15.6097
	O60313	OPA1	Dynamin-like 120 kDa protein, mitochondrial	Homo sapiens	18.4741	18.7593	18.615	15.5534	16.1209	15.3493	18.6438	18.5316	18.592	17.506	16.6794	17.2743	16.0691	16.6262	16.3148	17.054	17.0988	16.7306	17.8491	17.8915	17.628	18.2936	18.3023	17.9482	16.3609	16.5305	16.3534	18.0454	17.6792	18.0468	17.7779	17.8516	18.2805	16.3776	15.2586	18.1806	16.3418	15.8767	16.7434	17.339	16.9789	17.2926	17.6548	17.6649	17.9564
	O60664	PLIN3	Perilipin-3	Homo sapiens	16.2908	16.1434	16.153	15.1419	14.2089	14.8681	15.5741	15.5052	15.5789	16.1613	15.9967	16.3713	14.7039	15.086	15.54	16.0764	15.8444	15.7404	15.7527	15.6739	15.651	15.6082	15.5672	15.614	15.4677	15.401	14.9979	15.4083	15.5733	15.6567	15.2741	15.2325	15.432	15.7367	15.8209	15.9542	15.48	15.3106	15.7339	15.6528	15.5551	15.7943	16.242	16.1444	16.2346
	O60701	UGDH	UDP-glucose 6-dehydrogenase	Homo sapiens	15.5128	17.1026	17.1409	16.3597	17.7967	17.5387	15.3702	15.0237	15.6194	18.5889	16.1307	15.3373	15.3881	15.9246	15.4937	15.6788	16.031	16.2079	16.2586	16.2963	15.4701	16.0781	16.3626	15.9117	16.2939	15.5369	16.7011	15.1909	16.3172	16.3236	16.4408	16.6182	15.8385	14.6564	16.3554	16.3989	15.604	15.7881	14.8281	16.0834	15.8528	15.9758	16.401	15.4041	15.5903
	O60936	NOL3	Nucleolar protein 3	Homo sapiens	18.163	18.0552	18.3391	18.2356	18.2112	17.9399	17.4887	17.0768	16.9088	18.3232	18.1726	18.2765	17.8278	17.7693	17.949	15.3439	15.8598	16.5339	16.8427	17.0597	16.5469	17.2411	17.0901	16.9216	17.8248	17.7498	17.8186	17.5426	17.5221	17.5804	16.6243	16.6115	16.5844	19.5414	19.5545	19.6038	17.5752	17.4949	17.3759	17.7792	17.8162	17.8505	16.7859	16.9203	16.8337
	O75015	FCG3B	Low affinity immunoglobulin gamma Fc region receptor III-B	Homo sapiens	15.3519	15.6987	15.6632	10.3594	13.4772	13.5553	13.718	12.3649	14.8127	11.0248	10.2798	12.7225	11.0214	11.2448	8.99852	10.6891	11.8514	11.1424	13.3976	13.9955	12.8737	10.8062	12.0399	11.3597	12.1745	10.9992	10.9578	13.3452	12.594	12.9736	13.5127	13.4671	12.0157	15.6671	13.8035	15.1943	9.76396	11.3907	9.52792	13.2655	13.2211	12.8665	10.0617	11.2192	10.3858
	O75083	WDR1	WD repeat-containing protein 1	Homo sapiens	13.6852	13.8931	13.5101	14.3992	14.6851	13.194	15.4549	15.5325	15.808	12.2279	11.5894	11.6017	14.537	15.0742	15.319	15.1243	15.3338	14.9402	15.8503	15.7803	15.4753	16.08	16.1477	16.2419	14.4666	14.3978	14.6652	16.1557	16.1785	16.2465	15.0284	15.1021	13.0237	13.2228	13.3973	12.0708	11.0765	11.8465	12.5133	14.5374	14.3238	14.4846	15.319	15.3436	15.3649
	O75112	LDB3	LIM domain-binding protein 3	Homo sapiens	21.8808	21.5896	21.8446	17.0045	16.8594	17.4426	22.0546	22.0785	21.8431	22.2063	22.2621	22.5702	21.4944	21.5499	21.1788	21.5842	21.6557	21.6124	22.0637	21.7763	21.8521	22.2888	22.6307	22.6929	20.9086	20.9978	21.062	22.0262	21.7539	22.1068	22.6912	22.9504	22.9932	20.3673	20.4146	20.0692	20.1336	20.3845	20.5714	21.6487	21.6884	21.9465	23.0725	23.0784	23.0945
	O75208	COQ9	Ubiquinone biosynthesis protein C	Homo sapiens	19.7997	20.3855	19.815	17.7867	17.8941	18.0582	20.5353	20.5807	19.682	19.7367	19.7393	19.7043	18.1122	17.7485	17.8371	18.7133	18.9195	18.9213	19.1069	19.2165	18.9103	19.3634	19.6006	19.4136	19.0071	19.025	19.0957	19.58	19.5219	20.0113	19.0222	19.4167	18.9714	20.0838	20.0948	20.0684	19.0467	18.9566	18.9923	20.0592	20.1088	19.939	19.7109	19.675	19.5981
	O75251	NDUS7	NADH dehydrogenase [ubiquinone] iron-sulfur protein 7, mitochondrial	Homo sapiens	16.4977	16.5228	16.7779	19.8131	19.7352	19.834	17.0549	17.3408	17.2784	16.3972	16.6639	16.7899	18.1236	18.1119	18.2388	17.8952	17.8091	17.8929	18.0555	18.1954	18.1845	18.6394	18.7338	18.8	17.0324	16.9036	17.1757	18.172	18.178	18.3646	19.2039	19.2402	19.276	15.1959	15.9654	16.6698	16.3413	17.0528	17.1071	17.4755	17.4322	17.5732	18.9772	18.9852	19.0757
	O75306	NDUS2	NADH dehydrogenase [ubiquinone] iron-sulfur protein 2, mitochondrial	Homo sapiens	18.7422	18.9886	18.8689	19.8961	20.0898	20.1896	19.5038	19.6314	19.7342	17.0289	17.1863	17.1131	19.8003	18.5126	19.8659	17.599	17.6869	17.3792	18.2595	17.9851	18.0845	19.8457	19.7933	19.5519	18.4265	18.3447	18.8022	20.0343	19.6029	19.7025	19.8844	19.8965	20.1276	16.9408	17.0983	16.9618	17.2876	17.2938	17.121	19.2275	18.8325	18.8545	19.6014	19.8112	19.5594
	O75323	NIPS2	Protein NipSnap homolog 2	Homo sapiens	18.5521	18.8178	18.5219	17.7692	18.5087	17.7562	17.4976	17.6231	17.7357	17.5953	17.5398	17.4724	18.0959	18.325	18.1155	17.953	18.0884	17.5966	18.2638	17.6347	18.7462	18.0934	18.7307	18.4002	17.2815	17.153	16.808	18.802	18.9249	18.8971	19.2667	19.1971	19.0936	16.8481	17.1889	17.4641	17.442	17.3496	17.4939	18.0869	16.9288	17.7946	18.9648	18.9982	18.8583
	O75339	CILP1	Cartilage intermediate layer protein 1	Homo sapiens	15.988	15.8413	15.5356	17.8911	18.295	17.5901	13.8484	15.2076	14.0054	15.5937	15.4818	15.9534	16.0072	15.8118	15.5461	17.291	17.3326	17.226	16.0262	16.4301	16.1146	16.5365	16.9764	16.4674	15.2879	15.4188	15.7137	15.9884	16.1264	16.0231	16.7751	16.6245	16.8224	14.6424	15.5621	15.4218	14.8736	15.7339	15.0931	15.0558	15.0445	14.9607	16.1861	15.7771	15.926
	O75347	TBCA	Tubulin-specific chaperone A	Homo sapiens	16.3072	16.3366	16.3821	17.8788	18.2261	18.1341	16.0939	16.2844	15.8413	16.1006	16.1747	16.1949	18.192	18.1932	18.1614	16.3006	16.6965	16.4842	16.3182	16.0564	16.7013	16.2642	16.6167	16.5664	16.9489	17.2172	17.5619	16.5472	16.4136	16.745	16.8266	16.772	16.4382	17.2034	17.5045	17.4656	17.0051	16.875	17.0051	17.2937	17.4111	17.4168	16.45	15.979	15.7094
	O75367	H2AY	Core histone macro-H2A.1	Homo sapiens	14.9386	14.6111	14.7854	17.7947	16.4637	16.0216	14.9862	14.9578	15.0946	14.668	14.6449	14.7216	14.7417	17.927	14.7538	14.6225	16.1098	16.2964	13.2616	14.0915	14.6793	15.5587	14.9058	16.2714	15.0344	14.832	15.2427	14.7673	15.8364	15.7241	16.5477	16.4771	16.4661	13.0941	13.5483	13.5985	15.1111	14.9833	15.0412	15.6221	14.1195	15.6003	15.9742	15.7959	15.0448
	O75380	NDUS6	NADH dehydrogenase [ubiquinone] iron-sulfur protein 6, mitochondrial	Homo sapiens	10.8267	10.7661	10.5257	16.004	16.3204	16.1666	11.2786	10.8758	11.5404	12.1469	11.2526	12.2352	14.7493	14.7808	15.062	13.3956	13.0789	13.2975	13.0262	12.9022	12.7056	13.0339	13.5753	13.6568	15.1587	15.1704	15.8105	13.5311	13.5937	14.115	10.7864	11.6746	12.7099	10.0214	11.9073	10.6932	14.0074	13.9833	14.5422	14.6438	14.6309	15.1915	12.936	13.0057	13.3044
	O75390	CISY	Citrate synthase, mitochondrial	Homo sapiens	20.7133	21.1076	20.5413	19.966	19.5979	19.3101	20.9742	21.0137	20.9133	19.4083	19.4259	19.3854	19.8751	20.0182	20.188	21.1423	21.1428	21.1256	21.0145	21.0788	21.1045	21.4118	21.4003	21.3444	19.8751	19.8858	19.9836	21.203	21.2326	21.2122	21.9846	21.9426	21.9292	18.9738	19.031	18.7085	18.9716	19.1406	19.048	20.728	20.7097	20.7102	21.753	21.7494	21.6943
	O75431	MTX2	Metaxin-2	Homo sapiens	17.6446	17.92	18.5976	16.0227	16.8802	17.7565	17.3068	17.4622	17.7449	17.0932	17.1627	17.4647	18.1189	16.9431	17.2501	17.5818	17.2679	16.7211	17.656	17.7074	17.7999	18.0354	17.9252	18.1169	16.9131	17.6936	17.4165	17.5869	18.2285	17.0732	17.6554	17.4905	17.3387	17.6614	17.4249	17.5706	17.5145	17.6851	17.3258	17.7406	17.5971	17.5412	18.0159	18.0451	18.0928
	O75438	NDUB1	NADH dehydrogenase [ubiquinone] 1 beta subcomplex subunit 1	Homo sapiens	20.1807	20.1333	19.6576	20.9999	21.065	20.9823	20.0033	20.2393	20.214	20.1451	20.0315	20.0798	20.3427	20.2086	20.3512	18.0168	17.477	16.9298	18.0048	18.7886	19.0379	20.1199	20.2025	20.3642	20.1355	20.1791	20.2005	20.8038	20.8586	20.9152	20.2485	20.2437	20.3878	20.756	20.832	20.8833	18.8484	18.8944	19.0096	19.8419	19.8497	19.8324	20.1078	20.0843	20.0494
	O75489	NDUS3	NADH dehydrogenase [ubiquinone] iron-sulfur protein 3, mitochondrial	Homo sapiens	22.3182	22.4185	22.3422	20.8105	20.7236	21.5617	21.5993	21.6577	21.6465	21.5489	21.5183	21.4601	20.283	20.3295	20.1759	20.8608	20.9313	20.7683	21.3953	21.3949	21.3578	21.7461	21.8031	21.806	21.2434	21.2606	21.3218	21.9176	21.9237	21.9306	21.6404	21.6795	21.6848	20.732	20.7755	20.8132	20.974	21.0333	21.0736	21.591	21.5874	21.5554	21.9722	21.9526	21.9356
	O75506	HSBP1	Heat shock factor-binding protein 1	Homo sapiens	16.6362	16.3874	18.0041	16.0932	16.3105	15.9891	16.1727	14.8137	15.8567	15.8275	16.9118	15.5724	16.381	15.9335	15.7405	15.3927	16.1623	14.988	15.1307	15.6597	14.7864	15.6795	15.9617	15.8721	16.6932	16.4886	16.665	15.7205	15.7587	16.1357	14.8495	15.0752	15.0727	16.9363	17.0423	17.0717	17.0555	17.0972	17.4267	15.9415	16.1671	16.2936	15.2785	15.5493	15.2265
	O75521	ECI2	Enoyl-CoA delta isomerase 2, mitochondrial	Homo sapiens	19.0212	19.2629	19.1935	19.2184	17.0347	17.4538	19.11	19.1399	19.0508	19.2199	19.391	19.3505	18.0827	17.7595	18.0762	18.194	18.4679	18.3988	19.6018	19.2972	19.5408	19.5292	19.501	19.4519	18.531	18.6255	18.6973	19.3828	19.4251	19.4505	19.4607	19.4759	19.5256	17.8667	17.8482	17.9571	18.0148	18.0597	18.0267	19.2164	19.2411	19.2836	20.0156	20.0617	20.069
	O75746	CMC1	Calcium-binding mitochondrial carrier protein Aralar1	Homo sapiens	16.4372	16.463	16.1308	18.0761	18.4871	18.4658	16.6379	16.8153	17.5494	15.6616	15.7914	15.4883	18.7163	18.8484	19.0113	17.3121	16.9936	18.1391	17.0669	17.3807	16.931	18.1494	18.1379	18.0374	16.412	17.3553	17.6156	18.3687	18.3936	18.517	19.0444	19.0232	19.1674	16.4089	15.6558	16.4366	15.9535	15.7554	17.4288	17.4874	17.4533	17.5541	17.5179	17.2629	16.9399
	O75874	IDHC	Isocitrate dehydrogenase [NADP] cytoplasmic	Homo sapiens	17.367	16.4185	16.7801	16.5663	16.9363	16.0229	16.5785	16.4598	16.6828	17.3452	17.6117	17.6701	16.254	15.5017	14.9589	18.0174	17.9464	17.6219	17.5508	17.4811	17.5783	17.1907	17.1215	16.956	16.4635	16.254	16.704	17.0547	17.2178	16.8445	17.0608	17.5588	17.5465	15.6704	16.519	15.6925	16.722	15.9037	16.7142	16.4579	16.4778	16.5659	17.1033	17.0509	17.0153
	O75891	AL1L1	Cytosolic 10-formyltetrahydrofolate dehydrogenase	Homo sapiens	13.2202	15.6352	15.0739	14.7423	13.9332	13.8212	13.5756	14.284	13.174	13.1011	13.9664	11.5508	13.543	14.2225	14.0224	14.4298	14.5248	12.964	14.8269	14.7777	13.4947	14.9742	13.3388	13.8759	13.2844	13.6879	14.0045	13.5707	14.307	13.6425	14.3801	13.92	14.156	13.9158	13.158	14.0598	13.1416	13.3281	13.1811	12.8077	13.5238	13.6477	14.0863	13.7544	14.1164
	O75923	DYSF	Dysferlin	Homo sapiens	15.937	17.526	21.531	15.1425	14.2645	15.0737	21.0751	21.1961	21.2733	19.3838	19.4465	19.263	15.9111	13.7959	14.2909	18.9238	18.7714	18.7834	19.9483	19.916	19.957	16.6898	20.5618	17.1478	16.6955	19.6506	15.8404	16.4405	19.8099	16.1011	17.3332	17.3062	20.3783	22.066	18.5444	21.5956	12.7273	17.8071	17.5569	20.1133	20.3452	20.1484	15.7887	15.5272	15.3162
	O75935	DCTN3	Dynactin subunit 3	Homo sapiens	14.3637	14.504	14.4728	15.5935	15.9478	14.3886	15.3774	15.4071	15.0532	16.1278	16.2093	16.4785	15.925	16.1486	16.2777	14.7425	15.5649	15.1904	15.615	15.5164	16.5979	15.202	15.3348	15.5118	15.7392	15.8479	15.878	15.5221	15.7678	15.8908	15.2352	15.509	15.4434	15.5211	15.4691	15.6361	15.5952	15.6313	15.9638	15.6453	15.7669	15.78	16.1134	16.0869	16.214
	O75947	ATP5H	ATP synthase subunit d, mitochondrial	Homo sapiens	22.2928	22.2979	22.2368	22.7851	22.692	22.741	22.2023	22.2768	22.2618	22.93	23.0174	23.0852	22.1531	22.1576	22.2501	20.6591	20.1549	20.1156	19.648	19.559	19.7219	21.8157	21.8679	21.91	22.6618	22.6784	22.7649	22.3622	22.3892	22.4548	21.6789	21.6715	21.7538	23.025	23.059	23.0364	22.891	22.8821	22.9987	22.5045	22.5097	22.5623	21.9932	21.9897	22.03
	O75964	ATP5L	ATP synthase subunit g, mitochondrial	Homo sapiens	22.1637	22.2962	22.2891	23.1955	23.2589	23.338	21.3767	21.3826	21.3491	21.6968	21.8397	21.8149	20.482	20.4041	20.6178	20.5769	20.5357	20.3938	20.1788	20.1067	20.3468	22.2545	21.0362	22.2761	21.7011	21.7015	21.791	22.3395	22.4172	22.4705	22.3925	22.4124	22.4607	21.2269	21.2392	21.2738	20.5784	20.5767	20.7206	21.6911	21.7096	21.7228	22.7316	22.7458	22.7755
	O76013	KRT36	Keratin, type I cuticular Ha6	Homo sapiens	15.9217	16.3123	15.9566	16.9902	16.9665	17.048	15.0218	15.1164	15.1188	17.0425	15.7734	17.4276	19.0435	17.8685	18.6472	16.8091	17.2159	17.2497	19.0536	17.9201	13.8063	16.3055	16.7904	17.0183	16.3543	17.3697	17.311	15.9968	16.2353	16.2256	16.3061	16.0203	16.4009	15.7999	16.8531	15.4898	20.9446	21.0061	21.0964	15.5855	16.3969	15.7109	16.8263	16.5242	17.065
	O76041	NEBL	Nebulette	Homo sapiens	19.8213	19.8528	19.8006	14.9475	16.1834	14.7002	18.9946	19.13	19.1509	20.0225	20.1058	20.1241	19.433	19.4843	19.3819	18.6889	18.7808	18.7648	18.981	18.9648	19.0912	20.4563	20.3944	20.4815	18.3155	18.2327	18.369	19.6486	19.7489	19.8073	20.1893	20.1651	20.2221	17.5019	17.4285	17.5096	18.2583	18.3553	18.4935	19.3483	19.3407	19.357	20.3442	20.3522	20.3825
	O76070	SYUG	Gamma-synuclein	Homo sapiens	11.4348	12.5372	13.1766	15.0903	13.9565	14.8724	12.0057	12.7039	12.8404	12.0863	12.1436	12.8575	14.0425	13.2326	13.5473	11.6885	13.0539	13.4896	12.9091	12.0122	13.6788	12.4075	12.5868	12.4733	13.7516	13.8766	14.0998	13.0871	11.6915	13.2849	12.3176	11.6074	12.4986	14.1917	14.3274	14.3727	14.4666	14.4893	14.7053	13.4604	13.359	12.331	12.6331	12.0322	12.4328
	O94826	TOM70	Mitochondrial import receptor subunit TOM70	Homo sapiens	14.6536	15.2496	15.4586	14.8472	18.7833	14.9311	16.1845	16.0473	16.1713	14.4217	14.8023	14.7495	13.8052	15.5768	15.8724	15.7098	14.5519	15.6101	15.8517	14.941	14.9703	16.4898	16.1301	15.9917	14.8518	14.8387	14.2884	16.13	16.2373	16.2814	15.547	15.9859	16.1056	15.4869	15.5172	15.6593	14.8415	14.7089	14.3654	15.9805	15.9176	15.9737	16.5663	16.4494	16.536
	O94875	SRBS2	Sorbin and SH3 domain-containing protein 2	Homo sapiens	21.0472	20.9333	20.8219	16.2704	15.6646	15.9337	20.3973	20.4401	20.5085	20.831	20.8633	20.9759	19.2297	19.001	19.1282	18.7062	18.6911	18.7478	19.1154	19.1677	19.2353	20.9072	20.7516	20.9534	18.7113	18.8462	18.8163	19.9758	19.9883	20.125	21.0268	20.9715	21.005	16.4021	17.5254	17.6856	19.0402	19.2108	19.0221	19.6571	19.7454	19.7239	21.2066	21.2266	21.2385
	O95139	NDUB6	NADH dehydrogenase [ubiquinone] 1 beta subcomplex subunit 6	Homo sapiens	13.8791	13.9314	14.0414	15.6121	15.1374	15.5301	15.0391	14.9336	15.1544	14.882	14.991	14.9375	16.1688	15.9477	16.3376	13.6493	14.2733	13.9144	14.1641	11.5986	13.7016	15.0685	15.2029	15.1979	14.9224	15.1336	15.1119	15.4558	15.4919	15.5459	15.0652	14.7524	15.2781	15.0556	15.1068	15.118	13.446	13.1736	13.88	14.8371	14.96	14.9694	14.9738	14.9303	15.2299
	O95168	NDUB4	NADH dehydrogenase [ubiquinone] 1 beta subcomplex subunit 4	Homo sapiens	19.9741	20.015	19.9808	21.1379	20.9835	20.8033	19.644	19.779	19.8136	19.2744	19.3777	19.4045	19.9898	20.0943	20.2779	17.4832	17.7629	17.6216	17.367	17.3655	17.4206	20.0913	20.112	20.0987	19.3362	19.3719	19.442	20.3022	20.3572	20.4076	20.4337	20.5224	20.5536	20.4986	20.5832	20.6348	17.7476	17.8021	17.8259	19.1123	19.1251	19.1467	19.927	19.9514	19.9828
	O95169	NDUB8	NADH dehydrogenase [ubiquinone] 1 beta subcomplex subunit 8, mitochondrial	Homo sapiens	20.1487	20.1218	20.0884	19.6141	19.4665	19.3569	18.8708	18.9081	18.9561	19.3374	19.437	19.4582	19.8245	19.7472	20.0499	18.1748	18.2203	18.1971	20.0257	20.0135	20.1343	19.8904	19.9892	20.0441	19.2691	19.2577	19.3492	19.9747	20.0017	20.1128	20.3006	20.3291	20.3416	19.4666	19.507	19.5158	18.5849	18.5994	18.4894	19.4845	19.4869	19.5114	20.4717	20.4413	20.4661
	O95182	NDUA7	NADH dehydrogenase [ubiquinone] 1 alpha subcomplex subunit 7	Homo sapiens	13.1718	12.7579	13.0633	18.174	18.2067	18.2979	13.8808	13.5915	13.6525	14.3541	14.616	14.4567	18.2141	18.1985	18.1522	14.7579	13.8578	13.8692	13.6744	14.097	14.3766	14.9992	13.4333	15.1586	15.8278	15.9154	16.8014	15.5916	15.5473	16.0374	14.7781	14.7743	15.3871	16.6208	16.6201	16.6347	13.5797	13.8525	14.1651	15.1452	15.5012	15.7485	13.6061	12.3232	14.5619
	O95202	LETM1	Mitochondrial proton/calcium exchanger protein	Homo sapiens	17.856	18.4986	18.3821	17.7748	16.7987	18.4099	17.93	18.4007	18.4229	18.6221	16.8452	17.179	18.2548	17.7762	17.9964	15.9752	17.1313	16.9135	16.884	17.3276	17.3965	18.0439	18.1568	19.1255	18.1571	18.1434	18.307	18.3182	18.2012	18.4253	17.7807	17.5566	18.0378	17.937	18.0041	18.0255	17.0041	16.9715	17.2575	18.0529	18.2151	18.2295	17.8723	17.8684	18.7426
	O95298	NDUC2	NADH dehydrogenase [ubiquinone] 1 subunit C2	Homo sapiens	16.7661	16.733	16.5383	20.2551	20.1222	20.2208	17.316	17.4497	17.44	17.1653	17.4186	16.9462	19.2163	19.1012	19.2375	17.7617	18.1058	18.0362	17.9215	17.8407	18.0796	18.9692	19.2036	19.1512	17.9272	17.7539	17.9609	18.4214	18.4323	18.7158	19.2964	19.3424	19.6164	18.0417	18.0872	18.1435	16.7823	16.9454	17.4272	18.0407	18.0213	18.2883	18.7744	18.83	19.4895
	O95299	NDUAA	NADH dehydrogenase [ubiquinone] 1 alpha subcomplex subunit 10, mitochondrial	Homo sapiens	18.9615	19.0951	19.0294	19.2108	19.2757	19.3582	18.452	18.5781	18.7333	18.7151	18.7557	19.027	19.4303	19.6937	19.6596	19.5826	19.9337	19.7323	20.0721	20.313	20.3652	20.5854	20.6144	20.6018	18.7859	18.7559	18.8656	20.1531	20.1902	20.2577	20.8269	20.8175	20.8807	16.9652	17.2468	16.99	17.7412	17.9027	18.0911	19.5214	19.5056	19.5951	21.162	21.177	21.1681
	O95336	6PGL	6-phosphogluconolactonase	Homo sapiens	12.7313	14.515	14.2762	13.1345	14.7815	13.7153	13.7069	13.2488	13.9462	11.9732	13.5819	13.1833	13.8784	11.8965	16.3318	15.536	14.0088	13.471	15.7813	11.6798	13.3752	14.3953	13.9706	14.0984	12.9864	11.4862	12.8167	12.4383	13.3755	13.8413	12.9789	14.5663	13.4211	14.1497	14.1983	13.1363	12.849	13.3322	12.9693	13.6025	13.5516	12.9521	14.4308	14.6135	13.9011
	O95479	G6PE	GDH/6PGL endoplasmic bifunctional protein	Homo sapiens	10.5584	13.66	13.6387	14.4229	15.0261	13.6813	13.8223	14.2371	13.069	12.7934	13.499	13.0759	13.4184	14.764	13.4636	13.4231	13.0038	14.4443	13.7271	12.8886	13.041	13.7811	13.9935	13.8042	12.2362	13.8727	14.5024	12.1992	12.8881	14.4869	14.0583	13.884	13.4906	13.3441	12.8358	13.1093	12.623	14.0825	12.5703	13.7497	11.701	13.0319	13.9557	14.1657	13.9554
	O95563	MPC2	Mitochondrial pyruvate carrier 2	Homo sapiens	16.1932	15.5457	16.0354	19.7203	19.6355	19.3607	16.5646	16.6237	16.6636	16.0466	14.771	15.8802	18.2371	18.3069	18.2318	16.7894	17.2024	17.0047	17.2539	17.2934	17.5104	18.3847	18.4568	18.3822	16.5651	16.6303	16.737	17.9856	17.9924	18.0654	18.9762	18.9589	19.0917	16.8405	17.0446	16.799	15.1423	16.3854	14.9129	16.904	17.0285	17.088	17.9546	17.9452	17.9837
	O95810	CAVN2	Caveolae-associated protein 2	Homo sapiens	18.8277	19.0987	19.227	17.2051	16.617	16.107	18.3732	18.0023	18.058	18.7031	18.4616	18.5522	18.2924	18.7137	18.296	16.4958	17.308	17.3874	16.8643	16.4435	16.8512	18.5899	18.7264	18.6363	17.9405	17.9777	18.0822	18.3474	18.3668	18.3808	17.1079	16.9844	17.2487	19.3684	19.4605	19.4479	18.502	18.5034	18.6267	18.5714	18.5362	18.5563	16.8612	16.7102	16.8486
	O95817	BAG3	BAG family molecular chaperone regulator 3	Homo sapiens	16.4227	16.7141	16.7446	15.1528	14.7689	15.5022	15.5378	16.0588	16.3276	15.9469	15.7303	15.4163	17.9826	18.8151	18.4565	14.9193	15.901	17.068	15.0371	15.4598	15.5909	15.9833	15.788	17.0594	17.4431	17.4469	17.4876	16.3875	16.3524	16.3663	14.6349	15.0106	15.1477	18.0306	18.0795	18.0836	16.628	16.432	15.3924	16.959	17.2471	17.2716	15.1648	15.1343	15.1043
	O95831	AIFM1	Apoptosis-inducing factor 1, mitochondrial	Homo sapiens	19.0703	19.4704	19.4901	19.2782	19.176	19.7039	19.4285	19.6043	19.5305	18.8872	18.7504	19.0247	18.9768	20.17	18.7291	20.1236	20.316	20.2032	19.5496	19.5123	18.8696	20.7853	20.8226	20.8733	18.766	18.8146	18.6274	20.0707	20.0974	20.0223	20.8126	20.823	20.829	16.8874	18.6701	18.7023	18.9708	17.9767	19.0889	19.7703	19.7829	19.7468	20.6452	20.6617	20.6615
	O95865	DDAH2	N(G),N(G)-dimethylarginine dimethylaminohydrolase 2	Homo sapiens	17.9676	18.1479	18.259	17.4839	18.895	18.7137	16.5569	17.0536	16.6609	17.8983	17.1887	18.3679	17.6606	17.496	16.9387	17.326	18.0341	17.7236	17.1604	17.0275	16.8448	17.8882	17.9117	17.9726	17.2273	17.1939	17.3741	17.7601	17.82	17.8145	18.5147	18.5109	18.5873	16.1781	15.8948	15.8787	16.625	15.9794	16.6029	16.9532	17.0464	17.1312	18.5277	18.6496	18.6174
	O96000	NDUBA	NADH dehydrogenase [ubiquinone] 1 beta subcomplex subunit 10	Homo sapiens	20.4742	20.5217	20.4382	21.2823	21.2589	21.3092	20.2599	20.3019	20.3298	21.1498	21.2312	21.355	20.2413	20.9133	20.1082	19.234	19.1746	19.0191	19.5348	19.5807	19.7111	20.3693	20.4515	20.4737	21.0419	21.088	21.208	20.9776	21.0232	21.0984	20.3864	20.3657	20.298	19.752	19.7737	19.8997	19.8908	19.9621	20.1196	20.6641	20.6409	20.7468	20.9956	21.0088	21.0335
	P00167	CYB5	Cytochrome b5	Homo sapiens	18.5512	18.4627	18.8717	18.9821	19.0114	18.2358	16.9469	16.426	17.2649	17.287	17.6838	17.5033	18.0929	19.113	18.1155	16.5476	16.9746	17.344	16.6551	16.3323	17.1689	17.8485	18.0815	18.0929	18.4621	17.4934	17.6027	18.1441	18.1683	18.1868	17.8582	17.7783	17.7133	16.0082	16.1331	16.7405	16.5216	17.119	17.1326	17.856	17.8805	17.9502	18.3563	18.4157	18.5032
	P00325	ADH1B	Alcohol dehydrogenase 1B	Homo sapiens	13.8498	15.7065	14.6375	15.639	17.3416	15.9955	16.7538	17.2788	16.6296	15.306	15.4992	16.1537	19.119	19.5177	19.3459	18.5471	18.9377	18.9581	18.6749	18.3209	18.8866	16.3389	15.8909	16.5978	15.9891	17.2884	16.4317	17.3305	17.6918	17.7755	19.1686	19.1827	19.2023	16.0266	15.0894	15.8909	15.8943	15.5528	14.8415	16.2088	16.2216	16.6918	17.7371	17.7375	17.7269
	P00338	LDHA	L-lactate dehydrogenase A chain	Homo sapiens	17.2753	17.3504	17.2857	20.294	20.3197	20.5269	17.0965	17.0336	17.207	16.1049	15.9162	16.3896	19.3909	19.5738	19.5854	19.4568	19.6227	19.6742	19.4383	19.4019	19.4651	19.1936	19.3018	19.1332	18.0002	17.97	18.1713	19.0702	19.1357	19.3676	19.6945	19.6164	19.8172	16.1526	16.268	17.0889	16.4617	16.3145	16.9886	18.2553	18.2855	18.3701	19.2302	19.2312	19.366
	P00352	AL1A1	Retinal dehydrogenase 1	Homo sapiens	16.3575	16.6473	16.1658	14.5703	17.4889	15.1014	15.245	16.5085	15.6059	17.3056	16.3175	16.3547	15.1597	18.1029	15.4479	17.1915	16.0066	15.9549	14.6566	14.4042	14.6629	15.6695	16.3616	15.7818	15.318	14.8923	15.105	16.5714	16.0276	15.8399	17.3597	17.4228	17.272	14.9321	15.1594	16.12	15.0025	15.4941	15.9396	15.2641	14.7781	15.3125	15.6859	15.9398	15.8758
	P00367	DHE3	Glutamate dehydrogenase 1, mitochondrial	Homo sapiens	18.507	18.3979	17.7811	19.1531	18.7515	18.717	18.9886	19.1629	19.1937	17.694	17.8108	17.8225	18.1681	18.017	18.1481	18.9026	18.9409	18.8778	19.5834	19.6253	19.3633	19.8032	19.7972	19.9639	17.8012	17.9356	17.8727	19.0589	19.23	19.3441	20.0014	20.029	20.0555	16.2506	16.3846	16.5533	16.9517	16.9986	17.2081	18.8922	18.9124	18.8618	20.0962	20.0752	20.0746
	P00387	NB5R3	NADH-cytochrome b5 reductase 3	Homo sapiens	17.3336	17.457	17.4039	19.7595	19.7661	19.8435	17.7361	17.8371	17.629	16.0781	15.6408	16.1897	18.539	18.7079	18.615	18.4128	18.5834	18.4052	19.0438	18.8986	18.9817	19.1326	19.1891	19.2813	16.9597	16.7037	17.4721	18.5638	18.6062	18.6384	19.6738	19.6284	19.6657	16.0499	16.2399	16.6785	15.7725	16.5204	16.9101	17.7246	17.7561	17.8242	18.9781	19.0482	19.005
	P00403	COX2	Cytochrome c oxidase subunit 2	Homo sapiens	21.3455	21.3596	21.7817	23.5066	23.4797	23.5206	22.1814	22.157	21.9318	19.7167	19.9821	19.8202	21.2657	21.3437	21.6157	20.442	20.45	20.4157	20.8812	20.8357	20.6979	22.9141	22.9042	22.8483	20.712	20.7686	20.9136	22.5764	22.7388	22.764	23.4332	23.4493	23.5094	19.6475	19.5631	19.6255	19.8916	19.8974	19.8711	21.5708	21.5048	21.5697	22.5404	22.5567	22.5302
	P00441	SODC	Superoxide dismutase [Cu-Zn]	Homo sapiens	17.3435	17.5059	17.1447	20.6014	20.7815	20.788	16.9496	17.0827	17.1985	17.5928	17.5555	18.9488	19.4299	19.5047	19.4174	18.3792	18.5409	17.7589	17.5904	18.0886	16.7396	18.2328	18.2807	18.0132	20.0131	20.0457	20.0482	19.5529	19.5867	19.5767	17.1944	17.2908	16.4826	16.2549	17.0783	17.2102	19.9244	19.9295	20.0199	20.0012	20.0163	19.9459	17.7432	17.711	17.6645
	P00450	CERU	Ceruloplasmin	Homo sapiens	16.5694	16.0211	16.8167	17.692	16.8488	17.5152	18.3141	18.3323	18.4229	15.097	15.5947	14.1247	15.8154	15.6162	15.2522	17.1152	17.409	17.3273	17.9337	17.4888	17.379	17.8709	17.6751	17.8886	16.5181	16.4862	16.5551	17.0474	17.1537	17.0928	17.9079	17.8788	17.8283	15.328	15.4198	15.1308	15.0357	15.1807	15.2364	16.7611	16.7379	16.8342	16.2488	16.1863	16.1683
	P00488	F13A	Coagulation factor XIII A chain	Homo sapiens	17.42	14.4242	17.7151	15.6468	15.1194	15.8859	15.5156	15.6858	15.9804	17.4482	14.4449	17.4862	16.046	17.9725	17.676	14.4517	17.3602	17.9897	15.7519	15.9913	15.4842	16.0948	16.2188	15.7604	14.114	15.3186	15.7778	16.9814	16.5437	17.0597	17.3015	17.2729	17.293	16.5805	14.9572	16	14.7818	15.2631	15.8402	14.9608	16.3778	16.5552	15.363	17.1809	14.8753
	P00491	PNPH	Purine nucleoside phosphorylase	Homo sapiens	15.9491	15.797	17.5958	14.9829	14.1742	14.4585	14.7283	14.5403	14.6861	14.307	12.9507	14.9802	15.6536	13.5067	15.7855	13.9208	14.7172	14.7658	13.9663	13.3211	14.9951	14.8076	14.8399	14.4121	15.0497	15.0839	15.1513	15.3179	15.6076	15.6778	15.641	15.7367	15.7882	14.1864	14.4339	14.1793	13.092	13.8118	14.5225	13.8338	13.35	13.5082	14.0071	14.7004	14.3581
	P00505	AATM	Aspartate aminotransferase, mitochondrial	Homo sapiens	21.7045	21.7188	21.6727	20.0657	20.2381	20.1688	21.7366	21.7859	21.6471	19.0106	19.0996	18.9606	20.1136	20.1677	20.3867	20.9999	21.0074	21.0311	21.452	21.3618	21.426	22.1678	22.1769	22.1342	20.6683	20.6871	20.6846	22.0746	22.1203	22.147	22.472	22.487	22.5001	19.2018	19.2575	19.3105	19.2205	19.2869	19.3797	21.4885	21.4768	21.4497	22.1904	22.1868	22.1415
	P00558	PGK1	Phosphoglycerate kinase 1	Homo sapiens	22.1011	22.275	22.2174	18.3177	18.1972	18.0871	21.5484	21.5633	21.5914	21.824	21.7779	21.6305	19.5425	19.5608	19.4614	21.3409	21.3865	21.2954	21.9855	21.9576	21.8089	22.2207	22.2824	22.1811	20.7303	20.7411	20.778	21.6432	21.6526	21.662	21.8917	21.8977	21.8977	19.0292	19.1957	19.1763	19.5523	19.591	19.6473	21.0394	21.0408	21.024	22.3571	22.3461	22.3161
	P00568	KAD1	Adenylate kinase isoenzyme 1	Homo sapiens	21.3661	21.4125	21.3792	19.2897	19.1664	19.104	21.1875	20.8794	21.2066	21.6609	21.8429	21.7391	20.1448	20.1819	20.292	21.2125	21.2576	21.2071	21.2023	21.2305	21.2991	21.9904	21.7691	21.8567	20.8964	20.8924	20.9241	21.6723	21.6962	21.7368	21.347	21.3782	21.3949	19.4606	19.5385	19.5053	20.6155	20.6156	20.6999	21.1323	21.1265	21.1845	21.8069	21.8027	21.7961
	P00734	THRB	Prothrombin	Homo sapiens	16.2787	16.3026	16.752	16.5938	17.8686	16.8939	16.8852	17.5979	17.8111	17.3093	15.5594	16.6385	15.7033	15.6223	15.2555	17.1629	17.6326	17.6179	17.8759	18.0963	17.1035	17.3917	17.4611	17.6835	16.0205	15.9619	16.0121	16.7318	16.6699	16.9045	17.786	17.9104	17.8522	16.579	16.7346	16.528	16.2017	15.2827	15.2706	16.5522	16.5054	16.6003	16.1649	17.1842	16.6642
	P00738	HPT	Haptoglobin	Homo sapiens	19.8913	19.8102	19.7911	18.579	18.9074	19.012	20.6309	20.7671	20.5493	17.8909	17.9971	18.0938	18.8029	18.9578	19.0189	22.1105	22.3174	22.1886	20.3061	20.3566	20.4037	20.7899	20.8047	20.8747	18.8876	18.8099	18.9489	20.0802	20.2028	20.225	20.2482	20.2849	20.3809	18.2443	18.3118	18.2897	19.1529	19.1624	19.2898	20.9073	20.9186	20.93	20.1846	20.0975	20.0994
	P00747	PLMN	Plasminogen	Homo sapiens	15.3601	15.5384	14.991	17.2163	17.2719	17.7369	15.9288	16.6552	16.9067	15.0808	15.5554	15.4932	16.5959	17.2559	17.7703	17.5624	17.2933	17.5817	17.3618	17.1912	17.5853	17.1476	17.3017	17.3601	16.0335	15.8243	16.1189	16.4846	16.4925	16.6247	17.5191	17.5717	17.7519	15.5326	15.5442	15.7198	16.7681	15.9231	15.8073	16.0736	16.0665	16.1494	16.6598	16.9254	16.981
	P00751	CFAB	Complement factor B	Homo sapiens	14.8853	14.5304	14.673	18.0453	18.0312	18.0511	16.3051	16.542	16.5482	14.9682	15.0908	14.8585	16.8763	16.7881	16.8264	17.3877	17.5761	17.4771	16.7593	16.8438	16.9705	16.9832	17.0759	16.6028	16.0609	14.7546	16.1393	16.2148	16.3075	16.3615	17.4316	17.5564	16.8888	15.3737	15.4243	15.7844	14.3766	16.0866	15.9286	15.2146	16.0132	14.9615	16.2946	16.5241	15.9669
	P00915	CAH1	Carbonic anhydrase 1	Homo sapiens	16.9483	17.3955	16.7562	16.8386	16.5339	17.096	18.9894	18.9694	19.062	17.139	17.0256	17.1325	16.6658	16.7944	17.6176	20.1034	20.1787	20.0097	21.8394	21.8847	21.8572	19.8063	19.8304	19.7646	16.9351	16.8765	17.0135	18.7639	18.7911	18.8431	20.5558	20.5528	20.5469	16.1159	16.187	16.1705	16.1814	16.1889	16.3099	18.9181	18.9301	18.9233	18.1596	18.1075	18.2157
	P00918	CAH2	Carbonic anhydrase 2	Homo sapiens	16.1817	15.0499	16.2466	14.9731	15.6829	15.7142	16.2851	15.2234	16.6834	16.1007	16.0773	16.6303	15.7199	16.4521	15.7429	16.5858	16.9233	16.9022	19.2291	19.1811	19.2705	17.4157	17.5571	17.6302	15.493	15.3105	15.4845	16.1808	16.202	16.2873	18.0273	18.0351	18.1156	14.7271	14.4806	14.5625	14.5019	15.367	15.1728	16.3278	16.3283	16.4569	16.5951	16.7058	16.5723
	P01008	ANT3	Antithrombin-III	Homo sapiens	18.0485	17.427	17.5277	18.3012	18.6188	17.5825	17.4193	18.4882	18.487	17.7103	15.7651	17.3587	16.8829	16.3391	16.9419	19.1322	18.8665	19.2759	19.0874	17.9616	17.6451	18.3567	18.4844	18.3483	17.2313	17.2989	17.2321	17.9622	18.003	18.0972	18.3831	18.4293	18.3356	16.5781	16.6951	16.7216	16.602	16.5581	16.7043	18.2013	18.1802	18.0892	18.1726	18.2172	17.631
	P01009	A1AT	Alpha-1-antitrypsin	Homo sapiens	19.8553	19.8119	20.0625	21.7849	21.8606	21.8468	22.2174	22.2702	21.9388	19.6861	20.0003	19.9184	20.0312	20.1654	20.1229	21.7145	21.6738	21.5996	21.5988	21.555	21.6576	21.4772	21.3564	21.3602	20.9673	20.8821	20.8982	21.3884	21.4317	21.3757	21.3815	21.3425	21.3057	20.3724	20.4572	20.4846	21.1057	21.19	21.1528	21.9456	21.9236	21.8904	20.716	20.7267	20.6739
	P01011	AACT	Alpha-1-antichymotrypsin	Homo sapiens	17.9374	18.076	18.1021	19.8795	19.7811	20.0673	20.317	20.3345	20.3139	17.3046	17.4243	17.366	17.2158	17.3191	17.5121	19.2937	19.2234	19.209	19.228	19.1938	19.1924	19.4494	19.589	19.5549	18.2311	18.4258	18.4442	18.9937	19.0698	19.2895	19.2296	19.2453	19.2927	17.6445	17.6216	17.3983	17.7467	18.0942	18.1422	19.2318	19.2871	19.3455	18.3777	18.4745	18.4371
	P01019	ANGT	Angiotensinogen	Homo sapiens	15.1485	16.1848	16.052	17.4759	16.1486	16.3337	17.5707	17.8076	17.986	14.8573	15.6017	14.7187	16.9353	16.2022	15.8624	16.1942	17.1079	16.0981	14.9243	15.4925	15.4308	16.1995	16.5221	16.9509	15.4431	15.2716	15.2701	16.0746	16.1916	16.577	16.7521	16.7682	16.7522	14.5524	15.9765	15.7329	15.1543	14.6873	15.2358	16.1407	15.442	16.0587	16.3853	16.3022	16.374
	P01023	A2MG	Alpha-2-macroglobulin	Homo sapiens	18.3357	14.2511	13.9842	16.6009	16.1704	17.188	16.5317	18.5549	16.7241	14.2735	17.1054	16.9911	16.2627	16.8792	16.4094	14.879	16.5468	17.6039	18.2935	18.2118	18.2795	17.9719	17.0402	17.3357	15.9502	15.6875	15.8338	16.9991	17.0541	17.0317	18.0746	19.0985	18.1257	14.9604	15.531	15.0327	14.6314	14.8428	14.9551	15.8827	15.9082	15.6231	16.7108	16.6805	17.3269
	P01024	CO3	Complement C3	Homo sapiens	16.7875	16.8884	17.0948	19.0193	18.7342	18.2463	18.6027	18.5731	18.7236	14.8579	15.0132	16.1571	17.6675	17.4724	17.0739	18.4647	18.7138	18.4647	17.5813	17.6899	17.264	18.7659	18.8795	18.7849	16.8912	16.8297	16.6813	17.9469	17.9903	17.9766	19.1545	19.1743	19.2265	15.5354	15.2318	15.4586	15.0235	15.8404	15.935	17.6814	17.7075	17.7347	17.5942	17.796	17.7534
	P01040	CYTA	Cystatin-A	Homo sapiens	14.9148	15.2151	15.1981	16.7123	16.9231	16.758	16.9399	16.9495	17.1317	15.9904	15.9345	16.0421	17.54	17.4802	17.8111	15.2475	15.5759	14.901	17.191	16.9613	17.0532	15.9758	16.1006	16.1489	18.2662	18.2727	18.4126	17.8284	17.9239	17.9995	15.7391	15.7662	15.8024	16.2964	16.3955	16.3175	16.3215	16.4446	16.5753	15.9796	16.0568	16.1024	15.8781	15.8765	15.8368
	P01042	KNG1	Kininogen-1	Homo sapiens	16.9951	17.1503	16.9277	16.5606	17.809	17.615	18.573	18.4889	18.425	16.2202	15.7203	15.4005	17.0732	16.9738	17.207	18.2882	18.71	18.5708	18.0113	17.1241	16.9701	17.9745	17.911	18.1285	17.082	17.143	17.3906	17.7225	17.5569	17.7512	17.7336	17.8569	17.867	16.1111	15.8373	15.9442	16.5422	16.5526	16.604	17.3152	17.415	17.3983	17.5389	17.5333	17.5185
	P01615	KVD28	Immunoglobulin kappa variable 2D-28	Homo sapiens	15.7888	16.0407	15.7387	19.2092	19.3282	19.0892	15.5398	15.8512	16.0292	15.6254	15.3962	15.195	16.9777	16.8115	16.6228	16.4858	16.2696	16.3534	15.5485	14.7915	15.3212	17.1286	17.1391	17.1135	16.1393	16.2551	16.0647	16.536	16.626	16.6187	16.3977	16.8683	16.6787	12.325	14.0254	14.6792	15.7275	16.3377	15.9761	16.2809	16.3161	16.2851	17.3147	17.3436	17.3249
	P01624	KV315	Immunoglobulin kappa variable 3-15	Homo sapiens	14.9059	14.434	14.4217	19.1058	19.0249	19.207	16.6974	16.7834	16.9789	16.2346	16.3943	16.5767	17.7028	17.6616	18.0972	17.8876	17.8239	17.9974	17.0902	17.0789	17.151	17.8474	18.0207	17.9677	16.5682	16.5545	16.8714	16.8445	17.0041	17.1001	17.8178	17.789	18.0894	14.9752	14.6907	14.436	15.4942	15.5823	15.8768	16.4816	16.6709	16.9737	17.9457	17.9238	18.1624
	P01834	IGKC	Immunoglobulin kappa constant	Homo sapiens	14.6461	11.8886	10.8631	14.6744	14.4747	13.2058	13.518	15.5307	14.9165	14.7357	14.5765	14.7572	13.5597	13.2591	10.9361	14.9012	13.245	13.4278	15.2544	14.8434	14.1674	14.4524	14.2396	13.826	13.0142	12.8119	12.9548	13.6633	13.7339	13.4985	14.9603	12.8267	14.8004	12.1958	12.7369	13.1195	13.604	13.2128	13.5665	13.211	13.3306	12.4092	15.3149	15.4681	15.439
	P01859	IGHG2	Immunoglobulin heavy constant gamma 2	Homo sapiens	16.8433	17.274	16.7816	22.4904	22.5418	22.5671	17.5177	17.2023	17.4098	17.3751	16.9735	17.5798	20.7616	20.9055	20.7797	21.4307	21.5089	21.5555	20.1786	20.0666	20.3216	20.7607	20.9621	21.0887	19.6147	19.569	20.1759	19.8974	19.8311	20.2006	20.6816	20.6174	21.1685	16.7141	16.9157	16.8679	17.1461	17.1403	17.2157	18.7654	18.826	19.3507	20.3661	20.385	20.8536
	P01860	IGHG3	Immunoglobulin heavy constant gamma 3	Homo sapiens	13.7689	12.4388	12.5714	17.3809	17.0909	17.4566	12.8495	12.5652	12.7781	12.4239	13.0836	11.689	16.1822	16.747	16.6628	16.0955	16.2706	16.3306	15.8536	15.6552	16.271	16.4199	16.5863	16.7023	13.8184	13.7668	13.7214	14.0858	14.1269	13.5128	16.8229	16.6679	17.1502	13.4235	13.4673	13.7039	13.1487	13.0154	13.3213	13.8229	13.7345	13.7135	15.442	15.3989	15.8144
	P01861	IGHG4	Immunoglobulin heavy constant gamma 4	Homo sapiens	15.8411	16.4256	17.0972	18.1489	16.7746	17.9624	17.0808	14.9084	17.0482	14.6989	14.9773	14.6029	15.6217	18.2005	14.5476	17.8135	17.2879	16.4677	15.7117	17.864	17.984	17.8483	16.3514	17.3608	17.3145	14.7709	16.6843	18.7015	15.9904	16.6753	17.4754	16.9159	17.6569	16.0289	17.5497	15.3388	15.8357	14.8918	15.4808	15.3409	14.6527	16.1134	15.9483	15.8971	16.0091
	P01871	IGHM	Immunoglobulin heavy constant mu	Homo sapiens	15.9653	14.6015	14.4246	17.8513	17.4803	17.5802	17.8623	18.2747	18.5044	14.6978	14.5867	15.7441	17.6653	17.7691	17.778	17.441	16.1237	17.2934	16.69	17.4876	17.6506	16.8864	16.845	16.6241	16.1641	16.4314	16.3465	17.7709	17.8612	17.9771	18.1476	18.1864	18.3346	14.8715	14.8942	14.1781	15.2745	15.519	15.4438	15.5904	16.1074	16.0282	18.2288	18.3143	18.3796
	P01876	IGHA1	Immunoglobulin heavy constant alpha 1	Homo sapiens	17.0452	17.416	17.6456	19.7996	19.6097	19.7131	17.4394	18.0352	18.2584	15.3051	16.1201	15.575	18.6034	18.7519	18.731	20.0903	20.096	20.0679	19.2568	19.2179	18.9338	18.5964	18.6729	18.7036	17.3429	17.4519	17.4556	18.3069	18.3	18.3776	19.6015	19.6198	19.6938	17.3861	17.3948	17.1068	16.9566	16.7331	16.825	18.2253	18.2642	18.2344	19.5484	19.548	19.5218
	P01903	DRA	HLA class II histocompatibility antigen, DR alpha chain	Homo sapiens	13.8305	13.8886	13.7479	17.2894	13.6957	12.9642	14.0268	14.1698	13.9053	13.3501	13.7017	13.1899	12.1415	11.2153	13.1977	13.8989	14.8011	13.9315	13.7161	12.624	12.475	14.5594	14.8297	14.4991	12.6735	13.0417	11.8266	13.6074	13.9283	13.1068	14.8096	14.9119	15.0335	10.8816	12.3041	11.5088	13.1607	12.323	12.3253	13.1813	13.1332	13.3256	15.2127	15.1047	15.2027
	P02042	HBD	Hemoglobin subunit delta	Homo sapiens	22.1878	22.5196	22.308	19.455	19.6994	21.0062	20.6224	20.7625	20.579	19.4361	19.8839	19.6814	20.0267	19.839	19.8535	19.1135	19.6849	21.6665	20.6323	20.51	20.3615	19.8985	19.8962	19.8072	19.4879	19.5636	19.6205	20.2717	20.2538	20.2618	20.9291	20.8726	20.8975	21.8745	21.8796	21.8524	19.0872	19.1295	19.2312	20.74	20.7017	20.793	18.3188	18.2886	18.5829
	P02144	MYG	Myoglobin	Homo sapiens	25.4088	25.7217	25.8127	23.2192	23.0511	23.2067	26.5969	26.6454	26.6363	25.4632	25.2365	24.8972	25.6997	25.6071	25.603	23.4933	23.51	23.3293	24.0372	23.9813	23.2236	24.7876	24.8774	24.7499	25.7786	25.733	25.711	25.7948	25.6963	25.6248	24.2882	24.2907	24.2221	26.4529	26.4817	26.4005	25.1237	25.1399	25.1534	25.4458	25.4485	25.3827	24.5294	24.5176	24.4166
	P02462	CO4A1	Collagen alpha-1(IV) chain	Homo sapiens	14.2075	14.4434	14.3456	16.7065	16.5605	16.5073	15.1014	14.8388	15.2128	13.7585	14.1921	13.0693	16.4583	16.665	16.7449	16.0936	16.0999	15.9631	16.2303	16.0032	16.2014	16.053	16.3349	16.3036	14.5718	14.963	15.3297	14.9144	15.2285	15.4869	16.5673	16.6385	16.776	13.0954	14.0818	14.0482	13.6527	14.5655	15.1315	15.0162	15.3229	15.1294	16.1457	16.0397	16.3264
	P02511	CRYAB	Alpha-crystallin B chain	Homo sapiens	23.6716	23.5779	23.656	22.3531	22.4267	22.3503	22.2721	22.2223	22.2394	22.1777	22.338	22.166	20.9647	21.0237	20.8865	20.5498	20.5709	20.4619	20.8279	20.7797	20.7391	23.5478	23.5517	23.3986	21.3815	21.3884	21.4412	22.3873	22.3924	22.3839	22.9829	22.9767	22.9479	20.2839	20.4226	20.4723	20.3298	20.301	20.3988	21.4626	21.4481	21.4332	23.4869	23.4668	23.408
	P02533	K1C14	Keratin, type I cytoskeletal 14	Homo sapiens	16.1019	15.8234	16.2752	17.886	17.867	18.6775	17.2435	17.3846	17.3634	17.1961	17.3945	17.9782	20.018	20.4184	20.7204	17.3973	17.3897	17.3276	19.3809	19.3057	19.2132	19.0245	19.0936	19.0767	21.5481	21.5498	21.5971	19.7155	19.7989	19.7501	17.638	17.5188	17.6121	17.6496	17.7819	17.9658	17.6347	17.7171	17.8218	16.7951	17.0367	17.1461	16.5331	16.611	16.6538
	P02538	K2C6A	Keratin, type II cytoskeletal 6A	Homo sapiens	15.3935	14.9335	15.3907	17.6116	17.0932	16.9979	15.4568	15.3348	15.2375	17.1919	16.9617	17.4441	20.9613	21.0074	21.1923	17.7133	17.5238	17.6709	18.5091	18.6956	18.5886	18.5554	18.6383	18.7136	21.5234	21.5264	21.7528	20.1897	20.2828	20.3737	17.8025	17.7912	18.0942	16.4266	16.4832	16.5879	16.366	16.3685	16.6083	15.7409	15.6476	15.3475	16.6624	16.6925	16.8037
	P02545	LMNA	Prelamin-A/C	Homo sapiens	19.2829	18.8951	19.2296	17.4011	16.6046	17.1558	19.356	19.1799	19.562	19.3701	19.548	19.7163	19.5137	17.8212	19.5156	18.3535	18.3677	18.5579	18.3574	18.4117	18.3973	19.0672	19.0313	19.1053	18.0789	17.9959	18.3366	18.8462	18.9606	19.129	19.9563	19.9571	20.1713	17.7607	17.8927	17.7761	17.8092	17.9222	18.1349	17.7523	17.8954	17.9057	19.3448	19.2661	19.4694
	P02549	SPTA1	Spectrin alpha chain, erythrocytic 1	Homo sapiens	15.5481	16.9686	16.837	17.201	17.6242	15.384	15.1359	15.2322	15.603	16.3223	15.8637	15.7608	16.2834	16.7726	15.7301	14.8939	15.7715	15.3866	17.3238	17.0698	16.9534	16.2777	16.1909	16.5451	14.8334	16.2042	15.8906	15.7735	15.4571	15.9118	16.5252	16.824	16.9905	16.1153	16.2257	16.1436	16.9347	16.5043	16.5473	15.518	15.1459	15.8998	15.11	15.7695	15.5226
	P02585	TNNC2	Troponin C, skeletal muscle	Homo sapiens	18.7118	18.1329	14.5634	15.7012	17.116	14.4427	15.1234	16.6947	16.2089	13.5283	14.7989	14.4443	17.4976	16.3483	16.6233	15.0208	15.6019	13.7988	17.0645	16.8965	17.5219	15.5868	15.8579	15.7343	14.9092	15.1818	15.0512	15.5735	15.5115	15.4819	15.4318	15.9309	15.2212	16.1375	14.32	14.8364	14.4965	15.2832	15.3632	14.418	14.8228	15.9363	14.3908	14.8988	14.5373
	P02647	APOA1	Apolipoprotein A-I	Homo sapiens	21.2865	21.3969	21.3956	22.4596	22.5304	22.5055	22.4865	22.5378	22.5712	21.9024	21.9481	21.9458	23.1734	23.2031	23.3011	23.3831	23.4981	23.4297	23.8274	23.824	23.9987	21.923	21.9829	21.776	22.5395	22.5498	22.6154	23.0033	23.0343	23.0058	22.2299	22.225	22.2481	22.9378	22.9677	22.9436	22.6525	22.6621	22.7791	23.2471	23.2535	23.25	21.5187	21.5246	21.5451
	P02649	APOE	Apolipoprotein E	Homo sapiens	16.8993	16.204	17.0389	16.8842	17.251	16.7873	16.2005	16.0784	16.2398	15.2802	17.1549	16.7405	17.0279	16.5022	15.5108	18.1393	18.1825	17.9816	17.5079	17.138	16.9349	16.3857	16.7318	16.7896	16.1861	15.4881	15.875	17.0424	17.0608	16.9836	16.1724	16.5264	16.1126	17.9021	18.0116	17.9616	16.2872	16.5396	16.9642	16.939	16.9369	16.8814	15.8845	16.0835	15.9527
	P02652	APOA2	Apolipoprotein A-II	Homo sapiens	17.6797	17.6254	17.6019	17.6801	18.1793	18.0545	17.458	17.6074	16.9319	15.5026	16.4118	16.1594	18.5521	18.363	18.405	15.3755	16.0615	14.9808	15.6442	15.456	15.6515	17.1182	17.1468	16.8277	17.3892	17.2429	17.4427	16.9679	16.836	16.9935	16.0127	16.2323	16.2642	18.1317	18.1022	18.2099	17.0079	16.5898	17.1331	17.241	17.1698	17.3252	15.3818	15.3658	15.3403
	P02654	APOC1	Apolipoprotein C-I	Homo sapiens	16.1592	16.9527	16.4889	16.9134	15.6625	15.4576	15.2115	14.686	16.354	15.211	14.598	14.6977	14.5541	17.6161	15.8093	16.1378	14.5361	15.352	16.2271	14.3376	16.2584	15.3748	15.3116	15.5934	14.9292	15.1566	14.9647	15.8934	15.94	16.0554	15.7896	15.8913	15.7386	17.3597	17.4295	17.3716	14.5354	14.6538	13.2623	15.8585	15.8869	15.883	14.4274	14.4035	14.6366
	P02656	APOC3	Apolipoprotein C-III	Homo sapiens	14.0491	13.9915	13.8616	16.3424	15.4983	15.6133	14.1927	15.7145	15.2618	15.3558	15.3841	15.6717	18.2188	18.109	18.2422	15.991	16.2465	16.3061	15.4765	15.1153	16.578	13.7943	14.1441	15.1191	15.2615	15.1775	15.4008	15.5509	15.5981	15.7969	15.5848	16.0221	15.9082	16.6448	16.6967	16.8159	15.7495	15.9245	15.7681	16.117	16.1566	16.0721	14.5866	14.3263	14.4269
	P02671	FIBA	Fibrinogen alpha chain	Homo sapiens	17.7279	17.5966	17.772	17.5146	16.8708	16.8813	18.5365	18.7893	18.7377	17.2842	17.1292	16.9102	17.3376	17.2524	17.1225	18.0489	18.3105	17.9189	20.6629	20.6619	20.8068	18.4372	18.4723	18.3247	16.5557	16.8396	16.8527	17.4448	17.3773	17.5152	18.7021	18.6939	18.657	19.1447	19.1569	19.1775	15.9061	16.2773	16.4158	17.7474	17.2574	17.6261	19.1444	19.1539	19.0956
	P02675	FIBB	Fibrinogen beta chain	Homo sapiens	17.3622	18.2235	17.8347	16.1673	15.6969	16.3291	18.9944	18.7549	19.1037	16.4387	16.6503	16.7849	16.9216	16.678	16.5062	18.0829	18.2825	17.7819	20.4166	20.3252	20.468	18.9037	18.9028	18.6191	16.7702	16.6104	17.0759	17.7926	17.633	17.8187	18.6493	18.8265	18.832	16.3312	16.569	16.4799	15.8848	15.5577	15.2112	17.6331	17.5843	17.4422	19.1219	19.0996	19.0941
	P02679	FIBG	Fibrinogen gamma chain	Homo sapiens	16.2707	16.5381	16.4208	15.7584	15.2682	14.4616	18.1059	18.164	18.0318	15.7745	15.9074	15.8781	16.3149	15.7292	15.4575	17.6847	17.7534	17.5719	19.5461	19.5996	19.569	17.7518	17.765	17.6984	15.3914	15.4473	15.6133	16.6201	16.5898	16.5353	17.9462	18.0203	17.993	16.605	16.5569	16.7791	14.9458	14.5225	14.5761	16.8265	16.8034	16.8258	17.7713	17.7607	17.74
	P02724	GLPA	Glycophorin-A	Homo sapiens	16.8904	14.0303	12.5964	13.4411	15.7932	14.6484	12.458	15.351	14.6076	15.6956	15.915	13.0523	16.2339	13.9114	15.106	16.1576	14.8363	13.2151	13.3105	13.5977	14.1865	14.5419	14.4791	14.717	13.4254	13.5604	13.8226	13.6934	14.0099	14.1464	13.7598	14.022	13.4022	16.6806	16.5914	16.6815	12.9904	13.6037	13.5785	13.9652	14.3501	14.6203	13.816	13.4394	13.8284
	P02730	B3AT	Band 3 anion transport protein	Homo sapiens	18.3606	18.4888	18.4941	15.6514	14.9231	15.7226	17.1518	17.2095	17.4429	16.9232	16.6941	14.1269	16.4403	16.0929	14.9995	15.6001	15.2676	15.8053	16.9776	15.6576	16.8788	16.5225	17.4821	16.3987	15.892	15.1845	15.331	16.7457	15.9699	16.5194	18.1074	17.9199	17.9322	16.6345	16.2304	16.6553	15.9434	15.773	15.9681	16.4597	15.9391	16.0382	15.167	15.8134	15.3297
	P02743	SAMP	Serum amyloid P-component	Homo sapiens	19.0399	19.0537	19.0238	22.4404	22.4623	22.4989	18.1052	18.089	18.0911	17.8943	17.8864	18.0482	19.7707	19.7577	19.741	21.8612	21.9288	21.9131	20.7856	20.7956	20.9143	20.8934	20.998	21.0146	18.8979	18.9498	19.1773	19.7109	19.7562	19.8702	21.5326	21.5168	21.6302	17.8302	17.7571	17.6099	18.6715	18.6107	18.8435	19.7633	19.7655	19.828	20.8194	20.7732	20.8786
	P02748	CO9	Complement component C9	Homo sapiens	15.5724	15.6368	15.6253	18.253	18.2438	18.3629	15.4422	15.5965	15.391	14.6299	14.338	14.6668	15.9322	15.9494	15.9493	17.0759	17.1115	17.1034	16.4277	16.4656	16.4983	16.5178	16.7916	16.4569	15.1754	15.5357	15.6198	15.8372	15.7058	15.9443	16.6022	16.557	16.5555	15.6324	15.5996	15.4643	15.0736	15.7136	15.4881	15.8613	15.7233	16.1707	15.6992	15.565	15.9216
	P02749	APOH	Beta-2-glycoprotein 1	Homo sapiens	17.8134	17.5486	17.523	17.8518	17.9879	18.2796	19.2753	19.4237	19.4284	17.4177	17.8265	17.8186	18.6977	18.546	18.5053	17.382	17.437	17.3282	16.845	17.082	17.1684	18.0929	18.2636	18.1508	17.5144	17.4552	17.5254	17.7271	17.7247	18.0113	17.6505	17.6389	17.8143	17.7417	17.5732	17.7918	17.0956	17.2323	17.2758	18.2814	18.2727	18.0813	17.8013	17.8808	17.7799
	P02750	A2GL	Leucine-rich alpha-2-glycoprotein	Homo sapiens	16.6672	15.9077	16.634	18.2272	18.3574	18.5902	18.3659	18.4725	18.5158	16.0567	16.0102	16.2729	18.0956	20.2597	17.8547	17.7832	17.8453	18.0288	17.1212	16.0863	16.0075	16.7319	17.0307	18.0368	17.6559	17.65	17.7861	17.4368	17.466	17.6014	16.6555	16.9109	15.9761	18.8049	18.7741	19.0234	17.2927	17.2193	17.558	18.5998	18.6097	18.7196	15.5176	15.626	15.5245
	P02751	FINC	Fibronectin	Homo sapiens	17.6447	17.7891	17.6671	14.3625	15.2858	14.7011	17.2569	17.6805	17.6232	17.4049	17.4376	17.3888	17.1194	15.9384	16.1675	17.6786	17.6863	17.5136	18.0859	17.8673	17.8599	18.2806	18.1167	18.2901	16.1765	16.071	16.9016	16.8146	17.1736	17.5862	17.9424	18.0108	17.9019	15.9828	15.8993	15.874	16.3667	16.1706	16.0756	16.268	15.8115	16.2451	16.9739	17.1565	17.2183
	P02753	RET4	Retinol-binding protein 4	Homo sapiens	13.1771	13.0133	13.6098	15.7334	14.3878	13.5263	14.6649	14.8776	15.2287	14.0743	13.6816	13.7082	15.3802	15.5474	15.5705	15.7552	15.7114	15.6093	15.8162	15.1363	15.8634	15.2063	14.9882	14.8343	13.1749	14.1696	13.316	13.5336	13.3104	14.2946	14.2842	15.0739	14.7934	13.7562	14.3026	14.4805	13.7231	14.2878	14.2832	14.7211	14.3407	14.1243	14.8594	15.6707	15.8071
	P02760	AMBP	Protein AMBP	Homo sapiens	16.7479	16.9606	16.7663	19.2686	18.9743	18.0548	17.4309	17.6414	17.2863	17.1815	17.1957	15.9097	17.1897	17.9815	17.8929	17.967	18.248	17.7467	18.5026	17.6022	18.7064	18.2328	17.6569	18.3517	17.4931	17.5351	17.4582	17.7298	17.1659	17.174	18.4385	18.4659	18.5034	16.7506	16.8529	16.9194	17.4806	17.487	17.5423	17.2502	17.4263	18.0989	18.1456	18.1584	18.1786
	P02763	A1AG1	Alpha-1-acid glycoprotein 1	Homo sapiens	19.4448	19.5763	19.5689	20.068	20.0478	19.8454	21.1007	21.1556	21.1305	18.5491	17.571	18.5628	21.4539	21.5716	21.5923	19.219	17.8713	19.0557	18.0066	18.8602	18.9509	19.2875	19.33	19.2355	20.262	20.2475	20.2929	19.951	19.9685	19.9521	18.159	18.0309	18.0465	20.6502	20.7159	20.6683	19.9649	19.9367	19.9082	20.9696	20.9784	20.8934	17.6162	17.636	17.5314
	P02765	FETUA	Alpha-2-HS-glycoprotein	Homo sapiens	17.0284	16.9308	17.0818	18.7648	18.6228	18.6615	18.1258	18.1854	18.4549	16.3706	16.358	16.2734	16.9167	16.9704	16.5328	18.1742	18.1595	18.1139	17.0741	17.1758	17.1701	18.2546	17.5847	17.94	16.3743	17.1379	17.564	17.8538	17.6682	17.9126	18.1762	17.5738	17.7073	16.3741	16.3986	16.36	16.9164	16.9348	17.2397	17.6987	17.6932	17.8874	16.96	17.2337	17.5017
	P02766	TTHY	Transthyretin	Homo sapiens	18.8417	18.835	18.8963	19.6941	19.7756	19.6116	18.6405	18.8418	18.9649	18.6665	18.5909	18.5392	18.2105	18.428	18.455	21.673	21.7709	21.5677	18.2325	18.3191	18.244	19.7421	19.7314	19.5708	18.8496	18.8499	18.8955	19.465	19.4842	19.4928	19.9135	19.9186	19.8647	17.8027	17.8959	17.8508	18.993	18.9152	19.0139	18.9932	18.9909	18.8981	18.5649	18.516	18.469
	P02768	ALBU	Serum albumin	Homo sapiens	22.7357	22.6046	22.5833	26.7538	26.901	26.9041	25.3583	25.0909	25.11	23.3167	23.3146	23.4506	24.9671	25.0536	25.1477	26.7917	26.9318	26.8525	24.8125	24.7229	24.9526	25.3417	25.4653	25.4796	24.9332	24.9374	25.0374	25.3843	25.4243	25.4863	25.972	25.9666	26.0404	22.4488	22.476	22.5345	23.623	23.6771	23.8057	25.845	25.8775	25.9508	25.1696	25.1867	25.2834
	P02774	VTDB	Vitamin D-binding protein	Homo sapiens	17.7341	17.6833	17.5878	20.4003	20.4385	20.4677	19.4887	19.6072	19.5829	17.337	17.3542	17.5207	18.1416	18.4094	18.4267	19.871	19.8757	19.7599	19.1287	19.1721	19.3365	19.5	19.5987	19.3871	18.914	18.9309	19.0538	18.8633	18.8853	18.9713	19.7223	19.692	19.7969	17.4713	17.282	17.5952	17.8055	18.2411	17.8583	19.7109	19.7202	19.8299	18.4486	18.7055	18.539
	P02787	TRFE	Serotransferrin	Homo sapiens	18.1569	18.7808	18.8098	20.6228	20.6462	20.5149	21.785	21.4337	21.5358	17.7471	17.8501	17.8717	20.082	20.4755	20.5863	21.483	21.6736	21.5741	20.3996	20.3332	20.4572	21.3331	21.3798	21.3676	19.656	19.5745	19.6316	20.5992	20.5978	20.5468	21.1985	21.2036	21.1948	17.0318	18.1523	17.1435	18.1275	18.1119	18.2273	20.555	20.537	20.5986	20.465	20.4498	20.4684
	P02788	TRFL	Lactotransferrin	Homo sapiens	16.6039	18.359	16.9663	17.386	17.1484	18.2967	17.6815	15.928	17.923	13.3439	17.361	16.0377	17.608	17.6391	17.3726	15.944	16.2795	15.0294	15.1053	17.66	17.0394	16.9343	16.9418	16.9908	15.8641	16.1117	16.0641	16.1252	16.3362	16.34	18.6674	18.6205	18.7368	16.2065	16.0807	16.1261	15.1216	15.0893	14.8791	15.1271	15.5527	15.7302	17.6459	17.6642	17.6819
	P02790	HEMO	Hemopexin	Homo sapiens	18.6125	18.8576	18.7914	20.6464	21.0048	20.9357	20.3912	20.4653	20.5314	18.1648	18.1827	18.3151	19.1761	19.1462	18.939	21.1956	21.1852	21.0363	20.1778	20.5938	20.5679	20.6788	20.7433	20.6693	19.2009	19.2422	19.2644	19.6862	19.7845	19.7921	20.6087	20.6074	20.6278	18.0109	17.9885	18.1811	18.9244	18.7072	18.8332	20.076	20.0933	20.1081	19.8941	19.9556	19.9694
	P02792	FRIL	Ferritin light chain	Homo sapiens	16.4663	16.8972	16.2168	16.726	16.4894	16.6819	17.0121	16.9151	16.833	17.3478	17.163	17.0343	16.9461	16.9312	15.5781	18.909	18.9443	18.7028	18.8726	18.6486	18.2873	17.7713	17.7173	17.7924	16.7231	16.3652	16.657	17.3371	17.448	17.377	18.1221	18.0706	18.0507	17.7259	17.7432	17.7273	16.5222	16.5762	16.4468	17.039	16.9906	17.0288	17.9109	17.8582	17.7614
	P02794	FRIH	Ferritin heavy chain	Homo sapiens	18.4246	18.5622	17.8165	19.7076	19.4052	19.3034	19.2461	19.2948	19.3106	19.7369	19.7895	19.756	19.2418	19.0409	19.0672	18.4599	18.6002	18.7108	18.1095	18.5553	18.5439	18.8961	19.0327	18.9565	19.198	19.1871	19.2116	19.4164	19.3736	19.4187	18.5139	18.4876	18.5595	19.9695	19.992	19.9357	19.3696	19.461	19.5768	19.6325	19.6507	19.6721	18.2896	18.3486	18.4506
	P03928	ATP8	ATP synthase protein 8	Homo sapiens	18.5171	18.2751	18.4553	19.1747	18.6979	19.4672	18.2528	18.3241	18.5386	17.485	16.7864	16.0617	18.2477	18.5411	18.105	16.0859	15.829	15.7753	14.4433	15.4898	16.0674	17.8721	17.7937	18.0186	17.8487	17.6727	17.9247	18.2429	18.2426	18.2496	18.5161	18.1179	18.4717	19.9337	19.7502	20.0116	15.3268	15.2421	14.8963	17.5434	17.5304	17.6681	17.0308	17.1041	17.3127
	P04003	C4BPA	C4b-binding protein alpha chain	Homo sapiens	16.5484	15.8309	16.6347	17.4532	17.1131	15.5149	16.5093	16.6256	15.9156	13.6536	14.639	15.372	15.3424	17.3805	18.3427	15.5429	17.82	17.3086	17.4679	17.6523	17.7558	16.3615	16.6307	16.388	18.2269	18.2267	18.3295	16.1876	16.5199	17.5283	16.7112	16.7647	16.8561	14.0438	15.2999	15.1054	14.7779	14.868	16.5043	19.1494	15.3937	15.6556	16.3839	16.2641	16.5162
	P04004	VTNC	Vitronectin	Homo sapiens	17.624	17.785	17.6516	19.973	19.8929	19.9921	18.8272	18.8929	16.8502	16.2019	16.7026	16.4796	17.8336	17.8891	17.0546	20.0283	20.155	20.1398	19.692	19.6759	19.8709	19.1938	19.0313	19.132	17.7597	17.7307	17.964	18.3217	18.7379	18.5864	19.6679	19.6372	19.6702	16.7699	16.6223	16.9052	17.2491	17.5009	17.9002	18.0027	18.0714	18.1002	19.1282	18.9271	18.9515
	P04040	CATA	Catalase	Homo sapiens	16.4678	15.8542	15.7793	15.1521	15.5352	15.3267	17.2504	17.1905	17.2161	14.9344	15.0988	15.6162	16.3205	15.8701	16.1681	16.3335	17.164	17.2774	18.3616	19.9373	18.384	17.3399	17.3127	17.1958	16.2561	16.2613	16.2216	15.992	16.0701	15.8726	17.9008	17.8808	17.872	15.2271	15.0291	14.3901	15.3642	15.3333	15.636	16.0836	16.1085	15.8943	16.8995	16.7291	16.7896
	P04075	ALDOA	Fructose-bisphosphate aldolase A	Homo sapiens	21.016	20.7875	20.7753	20.2604	20.3685	20.0074	22.355	22.3473	22.3887	21.7172	21.7342	21.7418	20.234	20.5416	20.6388	21.6459	21.8018	21.7901	21.3603	21.2859	21.4884	22.4939	22.5022	22.4006	21.0448	21.0289	21.0692	22.0687	22.1008	22.0945	22.0244	22.0255	22.0415	19.4222	19.4837	19.4536	20.4458	20.4218	20.5043	21.4878	21.5175	21.5028	22.2779	22.2967	22.3082
	P04080	CYTB	Cystatin-B	Homo sapiens	17.1904	17.0573	16.8022	15.7961	17.1297	16.266	15.8172	14.8548	15.0215	16.7055	16.8206	16.5815	17.841	17.2312	17.2277	15.1067	15.046	15.615	15.0245	14.2026	15.7874	16.1473	15.8518	15.9819	16.7587	16.6328	16.8002	17.0424	17.2341	17.3185	15.8516	15.7448	15.3634	14.7061	14.4886	14.3744	17.4589	17.4539	17.6015	17.2583	17.2368	17.3757	16.1914	16.1738	16.2235
	P04083	ANXA1	Annexin A1	Homo sapiens	17.8113	17.9081	17.8123	18.5056	19.552	18.6719	17.3766	17.5782	17.9969	17.6095	17.6659	18.0957	17.0259	18.4552	18.5134	19.3759	19.6137	19.5283	19.1913	19.1766	18.3603	18.1527	18.2934	18.2442	18.2422	18.2742	18.3364	18.6248	18.623	18.5785	19.3105	19.2809	19.2594	18.9865	18.9665	19.0391	16.88	16.6629	16.9465	17.9207	17.8614	17.9537	18.6755	18.6583	18.684
	P04114	APOB	Apolipoprotein B-100	Homo sapiens	17.0922	17.0951	13.6325	13.8001	12.4858	14.9896	16.2555	16.2496	16.2954	12.9157	16.4657	16.5573	16.1381	14.0787	14.1505	14.7203	15.0708	15.406	15.0194	15.1069	14.1115	16.6662	16.3594	17.0987	14.0117	14.171	14.3366	15.3011	15.1164	15.4104	15.8439	15.126	15.6194	13.6334	14.1245	14.9708	14.9163	14.4964	13.8085	15.3108	14.3462	15.4754	15.9232	15.7001	16.1885
	P04179	SODM	Superoxide dismutase [Mn], mitochondrial	Homo sapiens	21.4269	21.4407	21.4563	19.4376	19.4088	19.3092	20.4117	20.4784	20.6037	20.9442	21.0196	20.9261	19.115	19.0903	18.9221	19.4099	19.4199	19.4657	19.285	19.0794	19.3281	20.9419	20.8987	20.8122	19.7546	19.734	19.7237	20.7357	20.7178	20.674	20.5742	20.542	20.5096	19.7275	19.7597	19.7699	19.496	19.4425	19.3155	19.9373	19.9674	19.9152	21.0433	21.0556	20.9842
	P04217	A1BG	Alpha-1B-glycoprotein	Homo sapiens	17.5644	17.5606	17.423	19.3518	19.0169	18.8887	19.0186	19.018	19.0449	17.3362	16.8383	17.2454	18.0461	18.2081	16.9216	19.8855	17.6818	17.8218	16.3493	16.3569	16.1462	18.1497	18.371	18.1469	16.8962	16.6628	17.1317	17.6892	17.5065	17.5893	19.3009	18.1432	17.8632	17.1813	16.9132	16.1904	16.5195	17.4619	17.2614	17.7573	18.8375	17.7159	18.7453	17.5868	17.2274
	P04259	K2C6B	Keratin, type II cytoskeletal 6B	Homo sapiens	15.6126	14.9227	15.2388	18.4519	18.0245	18.7596	16.2898	15.384	16.5651	16.4476	16.6714	16.4966	18.7275	18.9739	19.3406	15.9502	17.7187	17.5017	18.248	17.254	17.383	18.2664	18.3907	18.4837	20.5475	20.618	20.7438	18.1981	18.288	18.4075	17.4275	17.3286	17.57	16.0243	16.0932	16.1588	16.2964	16.0932	16.589	16.7005	16.6198	16.195	16.1006	16.4291	15.9361
	P04264	K2C1	Keratin, type II cytoskeletal 1	Homo sapiens	19.3079	19.3977	19.2299	22.2763	22.1992	22.2938	21.742	21.7771	21.7712	20.625	20.6581	20.6894	22.7859	22.7832	22.8325	20.9245	21.0274	20.9641	22.6376	22.615	22.7364	21.7079	21.6993	21.7166	24.2472	24.2285	24.2791	22.1467	22.1708	22.1851	21.1332	21.1697	21.1999	21.4139	21.4248	21.393	21.5701	21.5666	21.6288	20.9125	20.8892	20.9285	20.2958	20.3005	20.3058
	P04271	S100B	Protein S100-B	Homo sapiens	15.3494	14.2704	13.7711	16.1359	14.8624	14.771	13.7855	14.9668	13.599	15.3186	13.5227	13.8128	14.3273	13.2907	13.9404	14.7976	18.1828	13.7133	14.8453	15.3498	14.9473	14.1122	13.5701	14.326	14.037	13.4735	14.0762	15.3873	15.3209	15.3878	14.7295	14.7457	14.8607	15.6091	15.65	15.6134	15.223	15.142	15.0517	13.7576	13.8138	13.8299	13.6841	13.3183	13.1876
	P04275	VWF	von Willebrand factor	Homo sapiens	15.1111	15.5922	14.9817	16.8998	15.5762	17.0332	15.8889	16.5616	15.4212	13.9672	13.6783	14.2077	16.9428	15.8263	16.5312	15.0457	14.8207	14.4201	14.8079	15.3825	14.8254	15.8958	16.0625	15.5036	14.7397	14.6442	14.35	15.3825	15.429	15.6615	16.0973	16.1853	16.2945	15.1097	14.2965	15.5101	14.0083	16.0504	14.3774	14.6366	14.6981	14.9663	15.8625	15.7296	15.8916
	P04406	G3P	Glyceraldehyde-3-phosphate dehydrogenase	Homo sapiens	23.5054	23.593	23.6162	19.7419	19.7161	19.8404	22.6487	22.5923	22.5495	22.4784	22.5279	22.2862	20.1262	20.0541	19.8095	21.6311	21.652	21.5331	22.341	22.2663	22.2781	23.2184	23.1919	23.0418	21.2498	21.0778	21.0035	22.6401	22.5631	22.4893	23.0374	23.0022	22.9253	19.6928	19.7506	19.712	19.8057	19.9064	19.8071	21.3258	21.1219	21.1633	23.1614	23.1235	22.9603
	P04632	CPNS1	Calpain small subunit 1	Homo sapiens	18.188	18.3687	18.364	18.0868	19.3071	19.7485	17.6054	18.314	18.169	18.0408	18.0766	18.0585	17.9226	18.0127	18.3113	18.3684	18.2025	18.1594	18.2742	18.3189	18.7642	18.6698	18.862	18.8111	18.2981	18.4407	18.5174	18.6749	18.6385	18.5384	18.6367	18.788	18.4317	17.8365	18.0321	17.9068	17.6348	17.9318	17.9775	18.1545	18.1741	18.2401	18.8351	18.7562	18.911
	P04792	HSPB1	Heat shock protein beta-1	Homo sapiens	23.3787	23.4671	23.4758	23.1185	23.2343	23.0113	23.0054	23.0273	22.9856	23.1847	23.1938	23.1665	22.0972	22.1112	22.1674	21.1847	21.2307	21.2043	21.0044	20.987	21.0287	23.4749	23.4759	23.5707	22.1677	22.1749	22.2525	22.904	22.9397	22.9907	22.932	22.9446	22.9668	22.1971	22.209	22.2684	21.1699	21.2182	21.2907	22.2119	22.2131	22.2431	23.8699	23.8782	23.8692
	P04843	RPN1	Dolichyl-diphosphooligosaccharide--protein glycosyltransferase subunit 1	Homo sapiens	17.5343	17.5839	17.634	14.8362	14.79	15.8819	14.8519	14.1223	15.5628	14.9955	14.0565	14.3672	15.1604	15.1594	15.4047	15.4807	15.1651	14.846	14.6489	15.1009	15.4643	15.952	15.4756	16.3231	14.6414	15.0424	14.7814	15.7442	15.6187	15.7669	16.1669	16.6891	16.6084	14.399	14.0592	14.3615	14.6783	14.3867	14.471	15.078	14.7335	15.0752	14.6361	14.4972	15.2586
	P04844	RPN2	Dolichyl-diphosphooligosaccharide--protein glycosyltransferase subunit 2	Homo sapiens	13.5518	13.8855	14.0447	14.6207	15.3537	16.7211	13.6399	13.1496	13.4775	12.9789	13.4187	14.0617	14.7005	14.6251	16.5823	13.1475	14.1694	13.4519	13.1014	14.2646	12.932	14.465	14.218	14.2882	12.8913	12.5457	14.4564	14.905	14.7613	14.4778	15.0324	14.9837	14.4773	13.4304	13.1565	13.5701	13.555	14.1763	12.954	14.3037	13.791	13.0822	13.4797	13.4718	13.5067
	P04899	GNAI2	Guanine nucleotide-binding protein G(i) subunit alpha-2	Homo sapiens	15.9981	15.5849	15.9218	17.1077	19.1237	16.2855	16.6055	18.182	18.543	18.0225	15.0337	15.7653	16.785	16.571	17.0712	15.6627	15.9286	15.952	16.2912	15.6874	15.9967	17.1331	17.0214	16.8191	15.5237	16.1745	15.2818	16.9788	16.8369	16.855	17.6118	17.6621	17.5357	15.5587	15.5856	15.9547	15.2358	15.2861	15.449	16.6019	16.5188	16.0399	16.5593	16.7088	16.9794
	P04921	GLPC	Glycophorin-C	Homo sapiens	14.7083	14.4613	11.4134	13.6141	13.944	12.3524	16.0755	15.9532	11.1083	14.243	13.1452	14.1336	12.0247	11.9014	11.9722	14.8235	15.1726	14.9495	15.2701	11.5943	12.8287	13.1073	13.2179	12.2741	13.1909	13.4468	13.4282	13.8737	13.9851	12.367	11.7732	13.3282	12.4148	16.495	16.4186	16.5091	11.8319	11.5821	14.0537	13.7078	13.9209	14.0812	13.2781	11.5163	12.3616
	P05026	AT1B1	Sodium/potassium-transporting ATPase subunit beta-1	Homo sapiens	17.1898	17.0214	16.7047	16.4625	11.5133	16.0383	15.8074	15.5731	15.5794	16.1243	16.3837	16.5695	17.0413	16.8503	16.8911	16.0087	15.5739	15.4787	16.349	15.8604	16.4877	16.7982	16.7519	16.8432	15.9512	16.0498	16.1479	16.6925	16.7761	16.8746	17.2337	17.241	17.2552	15.0696	15.0446	14.9505	15.6188	15.551	15.7311	16.6671	16.774	16.7256	17.0005	17.0813	17.0792
	P05089	ARGI1	Arginase-1	Homo sapiens	13.6712	13.5983	15.7202	16.7658	16.4668	14.4316	15.4666	15.4659	15.4394	13.91	13.8957	14.8929	15.8275	14.994	15.2791	15.2212	16.1114	14.326	13.9884	15.7645	15.0531	15.6443	13.7642	15.8573	16.1908	16.1277	16.2042	16.3268	16.427	16.4137	15.6643	15.536	15.7006	14.6184	14.6842	14.7381	15.3749	15.5184	15.4209	15.3267	15.2974	15.3797	13.2369	13.3685	14.7683
	P05090	APOD	Apolipoprotein D	Homo sapiens	12.3002	13.3689	12.7154	16.6124	15.2418	16.0676	14.4791	13.6626	15.1799	14.4864	14.3708	14.18	14.3261	15.2502	15.9578	15.9353	13.6025	16.0016	15.1161	15.1168	16.0651	14.2519	15.0284	15.4407	14.5026	13.9355	14.6158	14.4289	14.3851	14.7893	15.4308	15.302	15.4549	14.0163	13.7356	14.0056	14.2011	15.1918	14.5959	14.5961	15.2937	15.1068	14.632	14.3385	14.1368
	P05091	ALDH2	Aldehyde dehydrogenase, mitochondrial	Homo sapiens	21.1745	21.2923	20.1842	19.5061	19.4732	18.7548	20.8985	20.9072	20.9431	19.7314	19.534	19.7883	18.3287	18.8503	18.8838	19.445	19.6609	19.5843	20.6293	20.5058	20.5695	20.79	20.8789	20.6856	18.8998	18.9114	18.8932	20.4723	20.4764	20.5444	20.8101	20.8295	20.8697	18.5611	18.6283	18.6226	18.7046	17.8898	18.1182	20.1047	20.1102	20.0278	21.1654	21.1797	21.1479
	P05109	S10A8	Protein S100-A8	Homo sapiens	18.1822	17.907	18.5441	19.3075	18.2765	20.4117	18.2625	18.4365	18.7506	17.824	18.0594	17.4524	20.8596	17.7804	20.6813	20.4573	18.8454	18.2035	20.9872	20.8603	20.8775	18.3017	18.3822	18.4545	18.3289	18.3446	18.4854	18.0805	18.161	18.2455	18.9311	18.8611	19.44	20.6185	20.5048	20.712	18.8113	18.8134	18.9471	18.3673	17.9543	18.5835	19.2108	19.1692	19.3523
	P05141	ADT2	ADP/ATP translocase 2	Homo sapiens	17.5634	17.5702	16.5387	18.7132	19.1836	19.0889	16.9486	17.1202	17.0901	15.6179	15.0107	15.712	17.699	17.3562	17.6303	15.6656	15.8059	14.6529	15.5231	16.0864	15.9252	17.4629	17.5866	16.9425	16.1321	16.1368	16.5673	18.474	18.5487	18.4887	18.8166	18.834	18.8601	18.1372	15.0356	14.872	15.0584	14.7854	14.9036	17.6939	16.2068	16.1796	16.8569	17.4873	16.8709
	P05155	IC1	Plasma protease C1 inhibitor	Homo sapiens	16.7843	16.6888	16.78	19.0769	18.7562	18.5941	18.8646	19.0472	19.0272	16.6491	16.7912	16.5867	16.5409	16.3237	16.923	18.451	18.4914	18.3966	18.6693	18.6461	18.5622	18.1414	18.1896	18.0996	17.4572	17.4111	17.5266	17.9277	17.9286	17.9794	18.3326	18.258	18.3777	17.0676	17.1952	17.1854	16.881	16.9155	16.9765	17.951	17.9786	18.0018	17.3144	17.3342	17.3079
	P05156	CFAI	Complement factor I	Homo sapiens	14.1297	14.138	14.7082	14.5852	15.5404	14.2316	15.4024	15.1865	15.5453	12.793	13.3187	13.4724	14.486	13.4594	15.3266	14.5891	14.1752	14.184	13.8227	14.1826	12.742	14.8906	14.8588	14.7037	14.128	14.2253	14.043	14.4092	14.6018	14.541	14.5806	14.6092	15.0167	13.3761	13.182	13.2553	13.7946	13.0451	14.1462	14.52	14.5774	14.6995	13.7282	14.0168	13.6817
	P05164	PERM	Myeloperoxidase	Homo sapiens	17.7828	16.376	16.3323	16.4979	17.7741	17.5649	15.8621	17.4535	14.4263	14.968	15.1718	13.5363	17.1567	15.3598	17.5051	14.5513	16.2201	15.6743	14.8599	15.4762	15.9644	15.3005	15.1843	15.337	13.9597	14.3394	14.5812	14.5999	14.6587	14.1767	17.1179	16.9312	17.0954	18.2541	18.3045	18.2712	14.8593	14.7841	14.9687	15.1954	15.0403	14.9951	16.7965	16.8661	16.8499
	P05165	PCCA	Propionyl-CoA carboxylase alpha chain, mitochondrial	Homo sapiens	14.0357	13.6393	14.0263	15.2315	14.188	14.3947	14.0932	16.2211	14.2454	11.4411	12.1673	13.2676	13.9483	16.2229	15.1308	14.7696	14.469	14.3028	15.4182	14.9667	14.0814	14.8532	14.7556	15.731	14.6353	14.7942	13.3735	14.5155	14.8622	14.8186	15.5984	15.6152	15.501	12.0609	14.5881	12.1944	14.3174	14.3313	14.2655	14.3181	14.7485	14.1485	14.4344	16.5767	15.1211
	P05198	IF2A	Eukaryotic translation initiation factor 2 subunit 1	Homo sapiens	10.5097	15.3369	15.4898	17.9081	17.8168	16.0127	13.4196	13.6581	13.7471	17.1748	12.4228	9.70409	13.4862	13.6031	17.0762	14.6016	13.6788	13.9729	14.1915	13.7809	14.6087	14.9376	14.8203	15.0364	14.6133	14.1712	14.7661	15.3722	15.3873	15.637	15.601	15.4694	15.652	11.0296	11.1248	11.4478	12.6252	12.334	13.4469	14.8997	14.8596	15.0503	15.1921	15.4672	15.5905
	P05386	RLA1	60S acidic ribosomal protein P1	Homo sapiens	18.4116	18.6985	17.6393	16.9712	16.3674	16.5859	18.3214	18.3015	18.3215	18.31	18.1967	18.2583	16.7045	17.0532	16.1798	17.2991	16.7483	16.9759	16.5843	17.4016	17.0087	17.8608	17.512	17.3644	17.8107	17.2048	17.6649	17.9642	17.8916	17.9449	17.1871	16.6506	17.2733	19.4695	19.5021	19.4747	18.314	18.1343	18.2398	18.0596	18.0216	17.9747	16.8299	16.8045	16.9324
	P05387	RLA2	60S acidic ribosomal protein P2	Homo sapiens	17.1768	17.0943	17.1028	18.5678	18.7987	18.6313	16.6042	17.2241	16.7245	16.9541	17.0398	17.4087	19.2968	19.2106	19.2517	15.2384	15.9595	15.6145	16.4123	16.8271	16.0891	17.2993	17.2468	17.0617	17.6213	17.5684	17.7451	18.4048	18.3917	18.452	15.5844	16.1094	16.0915	19.1138	19.172	18.9733	18.0121	18.0539	18.1248	17.6143	17.6195	17.7127	15.8601	16.0156	16.2925
	P05388	RLA0	60S acidic ribosomal protein P0	Homo sapiens	16.9487	16.936	16.9091	18.0716	18.6957	18.7869	17.3574	17.2572	17.6167	15.9882	15.0687	18.6015	17.8991	16.6203	17.5089	17.0147	18.1181	18.0245	17.8094	18.6881	18.1976	18.2127	18.1203	18.2955	16.3512	16.6047	16.9747	18.3247	18.5409	18.5295	18.1932	18.2115	18.325	16.1272	16.2366	16.2146	16.1167	16.1431	16.3333	17.7928	17.7375	17.9505	18.548	18.5414	18.6259
	P05413	FABPH	Fatty acid-binding protein, heart	Homo sapiens	23.4565	21.535	22.9493	22.7119	22.8168	22.7702	21.3568	21.2785	21.4187	24.8169	24.7188	24.9098	21.0715	21.0897	21.2296	22.4699	22.5922	22.6204	23.0948	23.0405	23.2623	23.3273	23.4865	23.4885	23.7789	23.7321	23.8275	23.6159	23.7184	23.7391	22.4685	22.5361	22.4659	19.93	19.9123	19.7826	24.5625	24.6072	24.7115	23.6604	23.6699	23.6779	24.2174	24.2264	24.2283
	P05496	AT5G1	ATP synthase F(0) complex subunit C1, mitochondrial	Homo sapiens	18.5197	18.5165	18.6706	15.8305	15.6998	15.3052	13.9117	11.5263	14.7569	14.0692	13.9091	13.4726	13.6612	13.6063	13.3457	12.1351	12.511	12.4591	13.2043	13.0422	13.0829	14.0831	13.403	15.2198	13.8039	13.955	12.8477	15.0175	15.8194	15.859	15.7882	15.9501	11.9476	11.1287	12.9278	12.212	13.2637	14.3477	14.4025	17.0018	14.5195	14.4873	16.384	16.5969	16.347
	P05546	HEP2	Heparin cofactor 2	Homo sapiens	14.1034	13.9703	14.0666	16.8969	17.5094	16.604	15.18	15.5797	15.0946	15.3721	15.8441	14.6506	15.894	16.1993	16.7865	15.6427	16.6175	16.6995	14.9091	16.3773	15.4496	15.5213	15.8514	15.9175	14.8393	14.7538	14.5776	15.5313	15.1735	15.1811	16.6059	16.6915	16.6352	15.3387	14.524	15.3869	15.4686	13.8623	15.6732	14.9951	15.3292	15.514	15.6718	15.5116	15.4587
	P05556	ITB1	Integrin beta-1	Homo sapiens	18.5615	18.5359	18.4268	18.4047	17.9981	18.6913	18.6619	18.4331	18.7192	18.2638	18.3483	18.4184	18.6057	19.0972	17.9735	18.6493	18.9648	18.62	18.9717	19.3077	18.7534	18.9205	19.0393	19.0313	18.4132	18.4954	18.5638	18.9113	18.9217	19.0246	18.6804	19.0309	18.7167	18.3367	18.3787	18.4361	18.4933	18.4901	18.6039	18.5636	18.5404	18.3275	19.5068	19.5184	19.5642
	P05787	K2C8	Keratin, type II cytoskeletal 8	Homo sapiens	15.4571	16.7247	15.5339	18.1451	20.4232	17.0699	16.1127	16.1892	16.2188	15.2021	14.6559	15.9204	17.4618	17.992	17.5009	17.0841	16.0493	17.6299	16.8747	16.8941	16.4724	16.746	16.7138	16.5142	15.343	15.3389	15.6468	17.9627	18.0255	18.0658	19.6813	19.695	19.7536	18.0906	18.1616	18.2429	17.8232	17.7428	15.5833	16.3586	16.3878	16.5216	15.6343	15.5176	16.0399
	P05976	MYL1	Myosin light chain 1/3, skeletal muscle isoform	Homo sapiens	15.0701	16.6298	16.1038	17.7119	16.6334	17.8237	14.4976	15.2767	14.7454	14.3852	17.0547	15.2649	19.5018	14.8857	18.6761	15.2331	14.9541	14.7274	15.6428	15.6522	15.7198	15.5033	15.7217	15.7682	15.494	14.9928	15.1512	14.9048	14.6587	16.0479	15.635	15.6059	15.5738	15.2103	15.6405	15.5497	15.6781	16.3018	16.3639	14.6808	14.1396	14.4783	15.4282	15.5481	14.9766
	P06312	KV401	Immunoglobulin kappa variable 4-1	Homo sapiens	16.1355	16.2551	15.2454	18.7935	18.7254	18.1395	15.0832	15.1636	15.4472	15.6795	15.7534	15.6752	13.2305	15.0116	15.4793	17.73	17.6688	17.6095	16.0232	16.0319	15.4993	17.268	17.2903	17.3795	15.5294	15.7569	15.737	16.4953	16.6617	16.6497	17.1641	17.1877	17.2254	13.9247	13.6783	13.2661	17.8581	14.4054	18.1297	16.0693	16.07	16.051	16.6945	16.7267	16.561
	P06396	GELS	Gelsolin	Homo sapiens	16.5616	16.3008	16.21	18.9551	18.666	18.88	17.609	17.5889	17.6071	17.932	17.9009	18.2667	19.4418	19.621	19.9663	20.1644	20.3991	20.4034	20.1839	20.1628	20.3303	20.929	19.1793	19.2382	17.2605	17.49	17.8235	17.4042	20.469	17.8906	18.9823	19.1086	19.4133	16.9137	16.8694	17.2709	17.5122	17.2187	17.7944	17.5379	17.9078	20.4735	20.1288	20.2221	19.9842
	P06576	ATPB	ATP synthase subunit beta, mitochondrial	Homo sapiens	26.1037	25.7293	25.6946	25.1492	25.2535	25.2169	25.7476	25.4198	25.4458	24.9197	25.0066	24.9616	23.3114	23.3265	23.508	24.5704	24.7777	24.6841	25.3388	25.1881	25.3965	26.1741	26.1515	26.1807	25.1825	25.1706	25.2359	25.9279	26.0238	26.0142	26.0816	26.0881	26.0996	22.8148	22.8633	22.876	24.1953	24.1879	24.3079	25.841	25.8438	25.8477	26.681	26.6843	26.6961
	P06702	S10A9	Protein S100-A9	Homo sapiens	18.3663	20.1443	19.9314	17.549	17.8301	17.9418	19.6843	19.8846	19.977	17.6499	16.5539	17.8156	20.0338	20.2548	20.0642	18.4613	17.8604	16.7371	18.3833	18.1673	18.7284	17.2599	17.4284	17.3947	17.8221	17.7636	17.8666	18.9501	18.961	19.0035	18.4344	18.4335	18.4808	21.8044	21.8186	21.8074	17.9006	17.9138	17.9861	18.3522	18.3328	18.3164	18.016	18.0092	18.0241
	P06703	S10A6	Protein S100-A6	Homo sapiens	17.0585	17.2029	17.3307	20.7217	20.7829	20.9063	18.2701	18.2822	18.1749	17.0709	17.0759	16.9581	17.9504	19.5261	18.6472	17.3035	18.5722	18.2171	18.753	18.7457	18.773	17.9966	17.7345	18.2461	17.709	17.9618	18.5061	18.0463	17.9067	18.0707	17.3114	17.4382	17.9693	20.3929	20.4052	20.5103	18.0473	18.2752	18.3895	17.6675	17.6474	18.0948	16.9991	17.2632	17.265
	P06727	APOA4	Apolipoprotein A-IV	Homo sapiens	16.8214	16.8883	15.9391	18.1081	18.1303	18.4244	17.3723	16.856	16.778	16.8328	17.4662	17.1007	17.3147	17.8575	17.9103	18.7572	18.6022	18.7676	19.012	18.9408	18.9281	16.9119	17.3114	16.8287	17.9773	18.0657	18.2243	17.2469	17.2128	17.5562	17.2618	17.2077	17.4734	17.096	17.3265	17.3147	18.1147	18.1255	18.3211	18.2601	18.2468	18.3983	16.9537	17.0893	17.2291
	P06732	KCRM	Creatine kinase M-type	Homo sapiens	23.8975	23.7815	23.7797	21.3605	21.2396	21.2839	23.4758	23.4521	23.2947	23.3722	23.3049	23.3553	21.5932	21.6364	21.6543	24.2501	24.2935	24.2155	24.5334	24.4736	24.244	24.6534	24.6571	24.6597	23.8181	23.8372	23.8553	24.2964	24.3536	24.3563	24.3867	24.3921	24.3993	21.8089	21.8513	21.8924	22.3872	22.4273	22.5255	24.2984	24.3171	24.3128	24.7734	24.769	24.7608
	P06733	ENOA	Alpha-enolase	Homo sapiens	20.6228	20.7198	20.6457	17.9796	17.5214	17.6922	20.0793	20.0657	20.1517	20.2437	20.0926	19.8971	17.969	17.7407	17.9992	19.1367	19.2597	19.2155	20.4227	20.3832	20.2444	20.3864	20.4501	20.3756	19.2444	19.2684	19.249	20.1528	20.1379	20.1484	20.3892	20.3863	20.3521	17.8149	18.035	17.6088	18.0452	17.9707	18.3058	19.2605	19.2957	19.1666	20.4303	20.4342	20.3753
	P06737	PYGL	Glycogen phosphorylase, liver form	Homo sapiens	13.3839	13.8908	11.5587	17.2391	17.2876	17.3943	14.1428	14.442	14.1741	15.9655	16.2096	16.3091	14.7732	17.3306	13.8475	14.0989	14.5438	14.6715	15.1085	15.0586	15.2647	14.6627	13.4973	14.7271	14.7823	15.4177	14.7358	14.8328	15.145	13.8975	15.8331	16.1473	15.9546	13.0233	12.944	14.0061	14.2177	15.1605	14.1144	14.3701	13.6452	13.7879	15.2103	15.809	16.1176
	P06744	G6PI	Glucose-6-phosphate isomerase	Homo sapiens	17.3838	17.2478	17.219	19.2273	19.1661	19.1217	17.817	17.9863	17.974	16.1347	16.1998	16.2077	19.8678	19.872	19.9588	18.4323	18.6023	18.4855	18.7219	18.6091	18.6644	18.9581	18.8584	18.8629	17.8042	17.9512	17.9866	19.051	19.5499	19.1828	19.6071	19.5406	19.5898	17.0001	16.8764	16.4991	16.4939	16.5639	16.5662	18.7778	18.4913	18.5102	18.5131	18.4975	18.5995
	P06748	NPM	Nucleophosmin	Homo sapiens	18.2894	18.3137	18.3545	15.9575	15.5567	15.8592	17.1914	17.2144	17.171	16.8046	16.8958	16.409	15.3515	15.0991	14.8583	14.8686	15.0406	14.8904	15.8419	16.2862	15.6267	17.8351	17.856	17.8493	16.5608	16.5468	16.5766	17.8015	17.7757	17.7607	16.614	16.6509	16.65	15.5725	15.6075	15.5233	16.1034	16.2174	16.0883	16.7844	16.7289	16.6913	15.8309	15.9147	15.7237
	P06753	TPM3	Tropomyosin alpha-3 chain	Homo sapiens	17.4249	17.5203	17.4495	15.6215	16.175	16.5069	15.1612	15.2941	15.0909	17.4906	17.5762	17.4936	19.0399	19.1701	19.1655	19.338	19.3385	19.0711	19.0486	18.8422	18.9207	18.7468	18.6248	18.5339	17.9414	17.9736	17.1348	17.188	16.9743	16.822	16.4175	16.5364	16.5429	16.8333	16.8175	16.9844	17.9907	17.8993	18.0359	16.6753	16.816	16.6787	16.3155	16.4754	16.0378
	P06899	H2B1J	Histone H2B type 1-J	Homo sapiens	9.96294	7.70433	10.2931	13.0057	13.4324	12.5665	9.37436	8.67314	11.0271	9.83713	8.32955	10.6326	12.0984	12.8747	12.6549	9.78598	13.3516	12.1369	9.74176	10.3558	11.7712	10.7597	11.5713	11.1826	10.7412	11.3202	11.866	14.4273	14.2837	14.8401	9.15151	10.6116	10.0313	10.1058	8.82822	9.8917	9.17811	8.84756	11.5036	10.4917	11.4502	11.1137	9.41872	11.2043	12.4032
	P07099	HYEP	Epoxide hydrolase 1	Homo sapiens	15.4211	16.5535	16.1139	15.0565	15.6138	15.1303	15.2354	15.535	15.0036	15.042	17.3508	14.3112	17.9746	16.4876	16.4873	15.7629	15.0463	17.7647	15.1636	15.0395	16.4362	14.613	16.3294	15.3036	15.2194	15.3576	15.9329	15.9046	15.3508	14.9825	16.2169	16.3207	16.4783	14.5014	15.6574	15.8396	16.3046	15.5209	15.5035	15.7595	15.0625	14.7737	15.7991	15.7231	15.5541
	P07108	ACBP	Acyl-CoA-binding protein	Homo sapiens	17.6864	18.0304	17.6782	20.6465	20.131	20.6349	17.1672	17.5017	17.2214	18.3455	18.022	18.4916	20.466	20.4194	20.4293	18.2829	18.4754	18.3675	18.5108	18.3227	18.4447	17.461	17.3868	17.3398	19.5743	19.466	19.7007	18.8733	18.9826	19.0543	18.4911	18.4208	18.5698	19.1483	19.236	19.0587	19.6023	19.8164	19.9671	19.7233	19.7224	19.7921	18.2279	18.1935	18.2109
	P07195	LDHB	L-lactate dehydrogenase B chain	Homo sapiens	21.7989	22.0165	21.9264	19.7713	19.8948	19.7776	20.8065	21.0321	20.7869	19.1	19.0087	18.281	18.8105	18.9018	18.8586	20.1016	20.2053	20.1473	20.6107	20.9136	20.5023	21.7323	21.8023	21.6597	19.68	19.6175	19.6546	21.0654	21.0343	20.9724	21.184	21.1397	21.0844	18.29	19.3248	18.2752	18.3807	18.5956	18.4324	20.2339	20.204	20.1217	21.096	21.0545	20.9375
	P07237	PDIA1	Protein disulfide-isomerase	Homo sapiens	19.874	19.9998	19.8563	18.0139	18.8737	17.8931	19.3306	19.2998	19.3391	19.8706	19.8112	19.7793	17.8683	17.908	17.4326	19.1357	19.2302	19.3531	20.1371	20.0608	19.9528	20.1326	20.1412	20.1436	18.9266	18.9096	18.9731	19.8958	19.9265	19.9688	19.5215	19.5684	19.5392	17.412	17.5615	17.0711	18.6664	18.6399	18.6	19.8684	19.8875	19.8513	20.1506	20.1418	20.1258
	P07339	CATD	Cathepsin D	Homo sapiens	21.1438	21.0002	20.9568	23.6737	23.4148	23.5399	20.5024	20.5246	20.5638	21.5252	21.6562	21.6318	20.0967	20.1784	20.2371	21.5763	21.6385	21.5777	22.5895	22.3295	22.2468	22.6687	22.7202	22.6367	21.1887	21.2145	21.362	22.3018	22.2901	22.3945	22.3991	22.4123	22.4693	19.5506	19.6854	19.7615	21.1326	21.098	21.3469	21.8643	21.9109	21.8839	23.0766	23.089	23.1631
	P07355	ANXA2	Annexin A2	Homo sapiens	19.2106	19.2319	19.0979	20.7035	20.6957	20.9305	20.4952	20.5839	20.6967	18.425	18.4857	18.3573	19.0533	19.0121	19.2738	20.9857	21.1208	21.1326	20.6113	20.6391	20.6256	20.3089	20.314	20.4092	19.7159	19.7552	19.6284	20.7562	20.692	20.702	21.3833	21.3628	21.343	19.1233	19.0187	19.0322	18.4126	18.2363	18.189	19.8906	19.9047	19.8883	20.7678	20.7849	20.7696
	P07437	TBB5	Tubulin beta chain	Homo sapiens	17.7004	17.4694	14.9369	17.8075	17.7933	17.8263	17.1579	17.3004	17.176	16.2716	16.5082	15.9192	16.9284	14.3598	16.9705	14.2325	14.8036	14.0974	16.4886	16.3138	15.8134	18.1114	18.1146	17.4482	15.1256	15.4378	15.8126	16.8911	16.9001	17.0898	17.3184	17.232	17.2242	15.4161	15.1155	15.6182	14.7661	14.5298	15.0457	16.2072	15.7444	16.0328	17.0809	17.0557	16.9936
	P07451	CAH3	Carbonic anhydrase 3	Homo sapiens	18.0183	17.9577	18.0015	20.0415	20.0148	20.0842	14.6033	14.5223	14.9633	16.3341	16.2681	16.4142	15.2088	15.1775	15.0671	16.0638	16.1303	16.1189	17.7233	17.7436	17.7827	15.6769	16.6716	16.6575	15.913	15.5581	16.1572	15.1831	15.2547	16.2198	16.7616	16.777	16.9825	15.834	15.0381	15.383	15.2539	15.4496	16.5915	15.0429	15.4784	14.8427	18.1918	18.086	18.1623
	P07476	INVO	Involucrin	Homo sapiens	11.9198	12.4298	13.516	15.8045	14.7457	14.048	10.5636	10.8282	11.6119	12.9792	12.2182	12.1242	13.0774	13.0094	13.0481	11.5381	13.1635	14.3885	13.82	13.6031	13.2609	12.6937	12.4752	13.1146	14.9607	14.9392	15.306	15.6181	15.739	15.764	12.3684	12.5039	12.4092	11.816	12.3519	11.7664	12.2384	11.5686	12.2761	12.3734	12.4683	12.4689	13.3062	12.1428	12.1861
	P07477	TRY1	Trypsin-1	Homo sapiens	20.4041	20.5083	20.4529	20.6618	20.3492	20.3232	18.5158	19.308	19.4252	21.835	21.9662	21.7862	19.3836	19.3932	19.0958	20.2318	19.5865	19.5697	20.7902	20.9104	20.7264	19.2291	19.5354	19.283	19.9877	20.0454	20.1391	19.3781	19.0586	19.2281	20.3841	20.2608	20.4444	20.7732	20.8019	21.0101	21.6964	21.7895	21.6661	19.4146	19.4324	19.4043	19.5451	19.1566	19.1361
	P07585	PGS2	Decorin	Homo sapiens	19.2595	19.2782	19.2624	21.6079	21.5962	21.524	19.0674	19.0963	19.1836	18.6164	18.5373	18.645	21.1297	21.2408	21.3062	20.8703	20.9569	20.8994	19.9673	19.9098	19.9765	20.6302	20.6403	20.6949	19.0493	19.269	19.1219	20.8358	20.8578	20.9119	20.696	20.6972	20.7524	20.6481	20.7241	20.747	19.2219	19.3465	19.4231	18.742	18.9032	18.8425	20.124	20.0625	20.1563
	P07602	SAP	Prosaposin	Homo sapiens	20.4581	20.8398	20.6955	23.474	23.5308	23.5321	19.7955	19.8428	19.9061	20.4275	20.5401	20.5985	21.3265	21.3326	21.4283	18.8092	18.8633	18.767	19.6827	19.4587	19.5369	20.3052	20.3339	20.4371	21.2651	21.2801	21.4193	20.8451	20.9104	20.953	19.3897	19.3392	19.4622	22.4011	22.4262	22.4711	22.9563	22.9225	23.11	21.6514	21.6738	21.6795	20.2168	20.256	20.3645
	P07737	PROF1	Profilin-1	Homo sapiens	20.7227	20.6141	20.5087	20.7548	20.8386	20.9175	19.8463	19.9182	20.0588	20.8914	20.8587	20.9992	19.7289	19.5901	19.4264	18.9043	19.0955	18.9445	18.9111	18.8465	18.9241	20.8728	20.8686	20.815	19.5792	19.6337	19.719	20.3571	20.3771	20.4437	20.6698	20.6002	20.6809	18.3134	17.8918	18.0934	19.2145	19.2061	19.3423	19.878	19.9191	19.9253	20.6794	20.6752	20.7344
	P07738	PMGE	Bisphosphoglycerate mutase	Homo sapiens	13.58	13.5754	14.4095	17.4216	15.311	17.2814	13.8718	13.8378	13.8623	12.7523	12.9314	14.2618	17.3421	14.8256	15.1069	14.393	15.2594	14.6888	16.1579	15.1701	16.183	17.1754	14.9643	15.2759	13.6471	13.3029	14.1929	13.7909	14.2565	14.29	15.888	16.062	16.0207	13.8388	13.2904	13.4472	13.9064	14.0019	13.3258	15.7703	14.2818	14.6639	17.0606	15.1023	15.1116
	P07741	APT	Adenine phosphoribosyltransferase	Homo sapiens	16.3081	16.7704	16.7518	17.0201	17.3071	17.4324	15.1879	14.3587	16.5851	16.2425	16.8179	16.1979	15.1736	14.6717	15.7444	16.3604	15.6627	16.023	16.2696	15.9744	15.5582	16.7627	16.3593	16.6805	15.7693	15.4734	15.9152	16.4367	16.5849	16.5952	16.682	16.8305	16.8011	15.6108	14.7615	14.9861	15.1473	15.3042	14.8183	15.5106	14.8866	15.937	16.9857	17.0391	17.1315
	P07858	CATB	Cathepsin B	Homo sapiens	17.8754	17.7807	17.6825	21.086	21.1563	21.1738	18.7541	18.7875	18.8631	18.6582	18.6159	18.8398	19.1823	19.1722	19.349	19.4697	19.701	19.6696	19.8393	19.7725	20.0344	20.1014	20.144	20.2451	19.2316	19.2105	19.4919	19.2137	19.2947	19.4741	19.6735	19.6685	19.866	18.0373	18.1354	18.1935	20.2605	20.2891	20.6275	19.779	19.7813	20.0538	19.8799	19.873	20.0084
	P07900	HS90A	Heat shock protein HSP 90-alpha	Homo sapiens	17.4666	17.2614	17.5446	15.5662	15.8467	15.9348	18.2801	18.316	18.3358	17.2198	17.0775	17.093	17.9659	18.0044	18.0508	17.0401	17.1059	16.8478	18.3189	18.1308	18.2853	18.6872	18.7416	18.4989	16.7306	16.8021	16.8842	17.9646	17.9919	17.9677	17.5185	17.5692	17.4409	16.3173	16.4975	16.3794	17.1423	17.2078	17.1955	18.3936	18.3106	18.3937	16.4892	16.4796	16.6721
	P07919	QCR6	Cytochrome b-c1 complex subunit 6, mitochondrial	Homo sapiens	18.0662	18.2491	18.1661	22.264	22.2748	22.3931	18.1181	18.1096	18.0193	18.4187	18.4403	18.3848	21.1781	21.1462	21.1653	17.9134	17.9106	17.8861	17.8008	17.898	17.6718	18.7352	18.84	18.843	20.2341	20.2455	20.5307	19.7376	19.6675	19.7733	17.5649	17.6227	17.7882	21.2788	21.3246	21.3179	20.6486	20.6274	20.9082	20.333	20.3203	20.4227	17.5385	17.5137	17.6352
	P07942	LAMB1	Laminin subunit beta-1	Homo sapiens	18.4995	18.546	18.2504	15.5694	15.9222	16.4445	18.5586	18.7373	18.6783	18.2564	18.2584	18.117	17.5721	17.5856	17.3725	17.7485	17.7814	17.7057	17.9937	18.1643	18.1689	18.7731	18.7317	18.4804	17.3797	17.5115	17.5536	18.4847	18.475	18.5037	18.0508	18.2068	18.1372	17.6664	17.5177	17.6571	17.1731	17.1908	17.1453	17.5647	17.5546	17.4332	18.3927	18.3185	18.2484
	P07951	TPM2	Tropomyosin beta chain	Homo sapiens	16.8889	17.1425	16.8587	16.8453	17.3082	16.4729	16.5046	16.573	16.6642	18.3653	18.4498	18.5779	22.502	22.5192	22.6385	18.6771	18.8051	18.8645	19.0911	19.0342	19.2535	19.0722	19.2263	18.6973	18.1166	18.1713	18.3116	17.3846	17.3902	17.2929	16.8881	17.0168	17.3688	19.7179	19.752	19.7642	20.3406	20.3457	20.5046	19.4661	19.4672	19.491	17.1083	16.8095	16.5423
	P07954	FUMH	Fumarate hydratase, mitochondrial	Homo sapiens	21.1452	21.2999	21.3497	19.1623	19.0871	19.121	20.7053	20.7898	20.7808	20.4084	20.5687	20.4844	19.0775	18.9742	18.836	19.2439	19.2705	19.3522	20.0725	20.0356	20.0275	21.312	21.3477	21.2961	19.9884	19.9878	20.0632	20.7779	20.7953	20.8014	20.9249	20.9502	20.9552	18.3724	18.2845	18.4735	18.7285	18.6792	18.8369	20.4544	20.433	20.4109	21.5023	21.5052	21.4664
	P08133	ANXA6	Annexin A6	Homo sapiens	20.5082	20.7582	20.6031	18.6239	18.0691	19.2008	19.9434	20.1611	20.1518	18.7968	18.7941	18.7203	17.7232	17.3386	17.5544	19.2674	19.3099	19.3092	20.0403	19.8121	19.6969	20.3232	20.3727	20.1259	19.1626	19.1452	19.2443	20.018	20.021	20.0438	20.1442	20.1607	20.1036	18.5948	18.7103	18.55	17.3043	17.3844	17.3623	19.3734	19.361	19.3718	19.8429	19.8295	19.8129
	P08237	PFKAM	ATP-dependent 6-phosphofructokinase, muscle type	Homo sapiens	16.4741	16.5754	16.4695	17.6659	17.8766	17.0987	16.0187	16.12	16.3351	15.2053	15.1275	15.4481	18.9622	19.0037	19.0301	18.2377	18.3287	18.2251	18.7295	17.1352	18.9079	18.3215	18.3847	18.3333	17.1706	17.3363	17.1694	18.7771	18.845	18.8276	19.1172	19.1537	19.2457	15.0305	15.8932	14.8328	16.1801	16.1906	15.6668	18.0372	18.0871	18.1073	17.8534	17.85	17.8731
	P08238	HS90B	Heat shock protein HSP 90-beta	Homo sapiens	18.1209	18.1338	16.3307	16.0867	15.7684	16.6853	18.8552	18.9251	18.8728	17.9374	16.653	18.2425	19.239	19.382	19.3928	18.1301	18.445	18.371	17.2237	19.0719	17.428	19.446	19.5056	19.3895	17.556	17.6287	17.6753	18.9904	19.0458	19.0927	18.4597	17.584	18.5174	16.6128	16.6095	16.0967	17.5326	17.4686	17.6791	18.7378	18.7523	18.8099	17.761	17.7851	17.8806
	P08246	ELNE	Neutrophil elastase	Homo sapiens	16.0025	15.3914	16.7645	15.0505	14.1978	14.5613	16.5428	15.6996	16.1787	15.1125	15.079	15.482	14.4508	13.415	12.807	14.5987	16.0076	16.362	16.5113	16.238	16.1325	15.5529	15.1786	16.0566	15.0354	14.1595	14.8038	14.7207	15.0271	14.797	15.9571	15.5301	15.8521	14.8043	15.5832	14.5826	14.7964	15.2762	14.7819	14.1442	14.8029	14.3707	15.413	15.0079	15.2222
	P08294	SODE	Extracellular superoxide dismutase [Cu-Zn]	Homo sapiens	15.8051	15.7014	15.6243	18.9628	18.8997	18.8267	16.1993	16.4329	16.4776	16.529	16.4642	16.3038	17.1121	17.1717	17.2756	14.3276	15.7164	15.9378	15.2012	15.1562	14.4955	17.3175	15.3156	17.4487	17.0328	17.189	17.1818	16.995	16.9985	15.9734	16.0585	15.8756	16.0025	15.2768	14.6312	14.9081	15.6616	15.9105	14.9927	16.7763	15.445	16.9839	17.0231	17.1263	17.1432
	P08311	CATG	Cathepsin G	Homo sapiens	15.4163	16.5628	15.5486	16.1128	15.1056	14.7702	18.5585	19.0302	17.615	17.2181	15.4694	15.1749	16.1381	15.7748	15.247	16.4039	17.8081	16.416	16.4922	15.3675	16.0637	16.2356	15.9649	16.3277	15.2625	15.3323	14.9778	16.3753	15.5698	15.5711	18.0474	18.0392	18.041	15.8215	15.7642	16.0061	15.1078	15.4038	15.3438	15.6049	15.4309	15.5045	16.2867	16.4664	16.4587
	P08559	ODPA	Pyruvate dehydrogenase E1 component subunit alpha, somatic form, mitochondrial	Homo sapiens	19.2483	19.1399	19.6439	20.0168	20.1134	19.9831	19.259	19.551	19.1019	19.5482	19.434	19.2748	19.0074	18.8246	18.9607	20.3803	20.2172	20.1166	21.027	20.9569	21.2297	21.0814	21.0931	21.2539	19.5166	19.5165	19.6544	20.373	20.4248	20.5231	21.0051	21.0079	21.0587	16.9891	17.4829	16.8952	18.535	18.3456	18.6361	20.3536	20.4482	20.3912	21.2899	21.3092	21.3191
	P08572	CO4A2	Collagen alpha-2(IV) chain	Homo sapiens	14.3226	14.1419	14.2475	16.8527	17.4952	16.5175	15.8759	16.09	15.9138	14.7531	15.0823	14.9357	16.246	16.4504	16.3571	16.082	16.0068	16.3228	11.8646	12.8594	16.4736	15.8868	16.8293	17.1145	14.0329	14.2595	14.7109	12.8082	15.3503	16.4802	16.4088	16.1474	16.7937	13.7291	13.5278	12.8457	14.7832	14.0535	14.6929	14.8501	15.4861	15.3441	16.4441	15.5078	16.2587
	P08574	CY1	Cytochrome c1, heme protein, mitochondrial	Homo sapiens	21.0756	20.9578	19.4576	21.3272	20.3679	20.0961	22.0212	22.0349	21.9623	20.3962	21.3073	20.0928	19.0057	18.9607	19.0444	19.7572	19.5618	19.9182	20.4592	20.4958	19.7157	21.4848	21.5543	21.4312	20.5154	20.5336	20.5157	21.3555	21.5771	21.3084	21.3478	21.587	21.3544	19.578	19.604	19.1068	20.1991	20.3622	20.269	20.7428	20.7375	20.8977	21.771	21.4319	21.6927
	P08590	MYL3	Myosin light chain 3	Homo sapiens	27.274	27.4922	27.5956	22.3662	22.2313	22.0568	26.3168	26.2307	26.1967	26.3647	26.4026	26.2469	24.3386	24.3029	24.1478	22.6737	22.8262	22.6479	23.0916	23.1448	23.1145	25.1088	25.1131	25.0402	26.1797	26.1716	26.12	25.8424	25.8282	25.7726	24.646	24.6245	24.5282	25.6718	25.6544	25.5744	26.5058	26.4841	26.4496	26.5066	26.4909	26.4332	25.179	25.1662	25.0431
	P08603	CFAH	Complement factor H	Homo sapiens	16.7315	16.5315	16.7633	16.4796	17.3382	16.3102	17.2191	16.9204	17.2652	15.9251	15.6353	15.3723	17.765	16.1955	16.8812	19.3592	18.4319	18.4021	17.4242	17.5856	17.8684	17.9041	17.7753	17.8979	16.7132	16.3061	16.7949	17.154	17.2339	17.2714	17.8871	18.0931	18.0411	15.0154	14.7757	15.9184	15.6887	15.9758	15.7737	16.4452	16.6489	16.6615	17.4339	17.065	17.0434
	P08670	VIME	Vimentin	Homo sapiens	22.4189	22.4833	22.4376	18.6112	18.8154	17.2703	22.3996	22.4585	22.4704	21.828	21.8852	21.882	21.5275	21.6195	21.5877	21.3307	21.4688	21.3424	21.2585	21.2458	21.0976	22.0829	22.1164	22.1028	19.5654	19.6412	19.1255	21.2992	21.2963	21.2707	22.9041	22.8957	22.8774	22.1056	22.1812	22.1913	19.5161	19.7428	19.5333	19.9348	19.9278	19.891	21.5562	21.5482	21.5538
	P08697	A2AP	Alpha-2-antiplasmin	Homo sapiens	14.2089	14.0799	14.8203	16.3363	15.5766	15.169	14.8439	15.2141	15.4809	13.5368	13.4494	13.9028	16.2109	15.853	16.0974	15.11	15.6826	16.6351	15.5893	15.7856	15.069	15.71	15.3783	16.0513	14.5591	14.8686	14.7231	15.1251	15.1005	15.1933	16.0423	15.5273	15.5431	14.4911	14.6159	15.0477	14.2916	14.2617	14.6276	15.1537	14.841	15.0711	14.6472	14.8683	14.7666
	P08727	K1C19	Keratin, type I cytoskeletal 19	Homo sapiens	16.0765	15.5715	16.9578	16.1572	17.8492	17.1262	15.0738	15.3792	15.6479	14.1968	13.7255	16.4236	15.3018	17.3173	16.0631	15.7946	15.7745	15.892	14.2058	16.6277	16.1099	14.9998	14.5218	15.4725	14.827	14.8421	14.6276	17.1802	17.2111	17.1909	18.837	18.8341	18.8979	17.299	17.3581	17.2895	15.6776	14.9	15.9527	16.0833	15.8741	16.0648	14.7773	14.9102	15.719
	P08729	K2C7	Keratin, type II cytoskeletal 7	Homo sapiens	14.3614	15.8847	15.8469	16.4807	16.4324	18.2004	14.5892	14.5627	15.4441	15.4382	14.3587	14.387	14.7072	17.2432	16.4246	14.5966	15.8058	15.5197	15.8987	14.9221	14.9842	15.9514	14.8377	15.4918	15.1642	15.1019	15.1991	16.1195	16.1931	16.0947	18.172	18.1292	18.2401	16.4841	16.5175	16.4206	15.3652	14.3195	15.4146	15.1828	14.0296	14.8922	14.6547	15.3786	14.869
	P08758	ANXA5	Annexin A5	Homo sapiens	20.3785	20.2497	20.2252	20.7365	21.312	20.9129	19.9548	20.3902	20.4203	19.4796	19.6175	20.231	21.1412	18.5632	18.7498	21.5019	21.5797	21.5919	19.8301	20.2607	21.0452	20.9602	21.0326	21.0864	20.2158	20.2249	20.2983	20.957	20.9937	20.9806	21.2079	21.2354	21.2333	19.6723	19.7195	19.7244	19.2319	19.1249	19.1463	20.5844	20.5138	20.606	21.1952	21.1974	21.1991
	P08779	K1C16	Keratin, type I cytoskeletal 16	Homo sapiens	16.4603	16.7221	16.7099	17.1568	18.0324	15.9394	15.951	16.3617	15.6767	17.2921	17.4509	17.269	20.1369	20.3526	20.3135	15.4813	17.1313	16.9954	19.4737	18.8636	19.5529	19.3981	19.4495	19.566	21.9063	21.9212	21.9977	19.9803	20.02	20.0386	17.248	17.0481	17.3363	17.5576	17.5973	17.4467	16.7138	16.6639	17.0898	16.0175	15.9036	16.1791	15.8084	15.9629	16.0279
	P08865	RSSA	40S ribosomal protein SA	Homo sapiens	17.0364	17.6364	17.2388	18.4805	18.9118	18.7308	17.4074	17.5166	17.403	17.5417	17.4895	17.5491	17.9233	17.2605	16.3352	16.8417	17.229	16.9992	17.3662	17.319	18.0567	18.1843	18.2176	17.9597	17.0411	17.0925	17.1991	18.2187	18.0646	18.1292	17.8536	18.0559	17.8877	16.4388	16.4886	16.5265	16.3307	16.3075	16.6316	17.1034	17.1432	17.041	18.1189	18.2939	18.2299
	P09211	GSTP1	Glutathione S-transferase P	Homo sapiens	20.2881	20.516	20.3599	20.8587	20.7171	20.6649	19.7681	19.9215	20.0552	20.1829	20.1408	20.1312	18.324	18.333	18.4307	20.2898	20.4464	20.3007	20.9666	20.8943	20.9703	20.9523	20.9822	21.0618	19.9545	19.99	20.068	20.8794	20.8952	20.9604	20.9636	20.9582	21.0004	18.6239	18.5509	18.7141	19.2541	19.2266	19.2411	19.8762	19.8841	19.9063	21.2651	21.2541	21.273
	P09382	LEG1	Galectin-1	Homo sapiens	20.3539	20.3414	20.2473	22.5208	22.5598	22.5641	21.0149	21.1659	21.2483	21.6651	21.7839	21.9403	21.3163	21.3851	21.46	20.7108	20.7751	20.8213	20.3747	20.2374	20.4633	21.5575	21.6943	21.6005	21.2198	21.2436	21.2973	20.8998	20.9969	21.0298	21.2303	21.192	21.2058	19.4794	19.5752	19.668	21.8864	21.9379	22.0313	21.1403	21.1466	21.2286	21.8249	21.8526	21.8882
	P09417	DHPR	Dihydropteridine reductase	Homo sapiens	14.7946	15.1425	15.2127	16.8404	19.0258	19.0984	16.4887	16.5953	16.9546	15.0905	15.5142	15.6295	18.7027	17.6562	18.5173	17.5447	17.7135	17.6355	17.4537	17.0495	17.4727	17.8285	17.8419	17.3772	16.8685	16.8634	17.0383	17.6061	17.6831	17.7935	18.1354	18.1829	18.3126	14.3949	14.3582	15.0995	15.1159	15.4724	16.2555	16.8492	16.9078	17.0859	18.0161	18.0818	18.2358
	P09429	HMGB1	High mobility group protein B1	Homo sapiens	16.0353	16.1334	15.7315	18.0939	17.9128	18.2088	16.1494	16.6709	16.4339	16.3814	16.556	15.6934	18.0849	18.1701	18.2612	16.2877	16.4996	16.4505	16.9584	17.0989	17.1367	16.8462	16.8947	16.8618	16.4976	16.6178	16.7846	16.1053	16.4197	16.4155	16.1981	16.1849	16.0837	18.1289	18.1438	18.2414	16.9985	17.112	17.2892	17.9368	17.9403	18.0853	15.5117	15.5487	15.7622
	P09493	TPM1	Tropomyosin alpha-1 chain	Homo sapiens	20.8931	20.9158	21.401	20.4137	20.421	18.7965	18.7551	18.7704	19.1013	21.6345	21.675	21.625	25.9528	25.971	25.9723	21.0015	21.0771	20.9732	21.7104	21.5829	21.3286	22.4007	22.4194	22.4612	22.4554	22.4812	22.4698	22.0102	22.0384	22.0057	20.1121	20.1336	20.1636	20.0443	20.0978	20.1738	24.2503	24.2435	24.3191	23.1191	23.1335	23.0698	20.8279	20.8161	20.8218
	P09525	ANXA4	Annexin A4	Homo sapiens	17.0637	16.8384	16.9069	18.5494	18.08	18.8325	16.3413	16.4192	16.0336	16.2709	15.9213	16.1081	16.0662	16.1975	17.0124	17.6874	17.9577	18.0211	16.958	17.8479	17.9745	17.5036	16.9332	17.0816	16.2139	16.3829	16.6868	17.1195	17.3478	17.0213	18.1042	17.5143	18.2755	16.5206	16.3163	16.3007	16.4306	15.6366	16.366	17.0664	17.081	16.7816	17.2438	16.7881	17.0759
	P09622	DLDH	Dihydrolipoyl dehydrogenase, mitochondrial	Homo sapiens	21.3317	21.3321	21.3644	16.2874	17.0684	16.9957	18.7628	18.9452	19.0509	20.6563	20.5525	20.6484	18.8456	18.6245	18.4123	19.2834	19.6878	19.2957	18.6552	18.6472	18.7508	20.8345	20.8746	20.8348	18.6185	18.595	19.2732	20.0932	20.2078	20.2339	20.9029	20.8308	20.886	17.1759	16.7999	16.8435	17.9711	17.9511	18.1785	19.9144	19.9053	19.9184	21.4032	21.3803	21.3729
	P09669	COX6C	Cytochrome c oxidase subunit 6C	Homo sapiens	18.7465	18.8453	18.7811	18.4288	17.8008	18.0163	17.801	17.8784	17.6487	18.3664	18.4172	18.2584	17.2866	16.5448	16.6848	15.4935	15.2829	14.8225	15.4748	15.2969	15.3546	17.2967	17.6126	17.6057	16.5049	16.6677	16.6703	18.3761	18.3999	18.37	18.3585	18.3775	18.4107	19.2589	19.3054	19.2589	16.928	16.9444	16.9455	17.2125	17.1825	17.051	17.9024	17.8095	17.7965
	P09936	UCHL1	Ubiquitin carboxyl-terminal hydrolase isozyme L1	Homo sapiens	16.3016	16.2348	16.1297	15.8948	15.8774	16.4991	15.185	15.2758	13.3013	16.2706	16.1963	15.8465	14.5858	15.2853	15.7707	17.905	17.9254	17.9001	16.4513	15.9937	16.2617	16.4827	16.567	16.4665	15.6631	15.4045	15.6207	16.2956	16.2766	16.4397	16.4948	16.3498	16.693	14.2622	14.4747	14.3985	15.6303	15.6903	15.9694	15.8903	16.0436	15.9719	16.894	16.9277	16.8784
	P09960	LKHA4	Leukotriene A-4 hydrolase	Homo sapiens	13.1465	13.3557	13.8808	15.6372	16.1705	15.9178	14.2884	13.9526	13.9594	12.9994	13.1947	13.7555	15.3123	15.2926	13.9136	13.4765	12.6775	13.7841	14.5731	14.8718	14.393	13.6662	14.6573	15.1338	13.4077	13.5389	13.1801	14.9328	15.0121	14.8787	15.1665	15.1566	15.3325	13.5198	13.6074	13.4695	13.8156	13.6548	14.195	13.8335	13.4238	13.562	14.1523	14.1886	13.8251
	P09972	ALDOC	Fructose-bisphosphate aldolase C	Homo sapiens	18.6272	18.5365	18.5029	21.6676	21.6525	21.9422	18.4698	18.5226	18.6719	19.9307	19.7673	20.1038	19.7607	19.678	19.8293	19.8543	20.1197	20.0522	20.0316	19.8259	18.6486	20.5793	20.5728	20.6953	19.7795	19.713	19.9063	20.3047	20.3173	20.4086	20.4506	20.4864	20.5122	17.5474	17.6834	17.4898	18.9474	18.9534	19.1143	19.884	19.8857	19.966	21.3719	21.3763	21.4643
	P0C0L4	CO4A	Complement C4-A	Homo sapiens	13.3926	13.1049	13.02	12.8875	12.3985	12.4606	13.3996	12.5739	13.1099	12.2183	9.38991	9.21916	12.2353	14.1988	12.9219	10.328	11.3994	11.4503	11.6203	10.0963	11.8059	11.7704	11.2366	13.2471	10.1639	10.9395	11.3463	12.5849	11.3487	11.2757	13.494	13.3867	13.6052	10.7099	11.618	10.6503	12.3228	10.4286	12.3737	12.0254	12.1953	12.4323	11.7157	11.564	12.4722
	P0C0L5	CO4B	Complement C4-B	Homo sapiens	16.0445	13.4209	14.7171	14.6117	15.6396	13.1623	13.7397	13.0557	13.507	12.7978	13.1678	13.0894	13.8887	14.5985	13.3287	13.9809	15.2614	14.4072	13.8091	14.6167	13.6047	14.0259	14.5372	14.0981	13.5508	13.4265	13.7242	13.5069	13.9453	13.9282	14.7043	14.7453	14.6299	13.9577	13.6022	13.388	13.8308	12.9859	13.7328	13.8999	13.9567	13.9216	13.7618	13.2917	13.4615
	P0CAP1	MYZAP	Myocardial zonula adherens protein	Homo sapiens	10.9148	11.0872	12.1566	13.0511	13.7985	13.676	13.3218	13.3667	13.2788	11.3117	12.6018	14.2586	12.8183	12.0636	12.2949	11.8282	10.9947	11.2821	12.5185	13.2589	11.5259	11.8622	12.9816	12.2138	12.345	11.7757	11.6896	12.2816	11.5185	12.5242	12.8812	13.6057	12.6022	12.9297	12.3853	12.6861	12.1527	12.7377	12.606	11.7191	10.4847	12.5798	11.68	11.6409	12.554
	P0CG38	POTEI	POTE ankyrin domain family member I	Homo sapiens	24.5595	24.6792	24.6856	22.1333	21.9051	21.813	23.5007	24.7662	24.7202	25.1275	25.1848	25.098	22.6901	22.6529	22.4463	24.5811	24.6538	24.5313	25.207	25.1932	25.3131	25.5256	25.5397	25.5217	24.3223	24.1929	24.1707	24.5899	24.5672	24.5791	25.2608	25.2673	25.1948	23.2245	23.1833	23.1684	22.8551	22.8384	22.8794	24.0503	24.0519	24.0076	25.688	25.6988	25.6483
	P0DJI8	SAA1	Serum amyloid A-1 protein	Homo sapiens	14.0808	16.3165	13.4368	14.1652	14.3824	16.076	12.5466	12.2597	12.2768	10.6487	10.4772	12.9753	13.2028	13.5349	13.2279	13.6536	12.092	14.9057	13.7349	16.7695	15.8998	15.3848	14.2515	13.8052	12.6437	13.0499	13.0847	11.4519	12.5651	14.9594	11.8867	13.0376	13.1446	16.5231	16.6364	16.6341	12.4532	14.0389	13.5465	13.446	11.2192	12.7431	12.5144	13.0035	12.2753
	P0DMV9	HS71B	Heat shock 70 kDa protein 1B	Homo sapiens	20.9509	20.999	20.9702	19.1698	18.0552	17.7372	20.983	21.1789	21.0826	21.426	20.7031	20.6517	18.7334	19.8712	18.9106	20.4873	19.9866	19.89	21.2903	21.2669	20.77	21.0333	21.1173	21.1733	19.956	20.0026	20.3447	20.7915	20.7994	20.8185	20.8547	21.0224	20.8863	18.5216	18.6175	18.6742	19.3567	19.0679	19.1753	20.7062	20.7108	20.7001	21.8281	21.842	21.8413
	P0DOX5	IGG1	Immunoglobulin gamma-1 heavy chain	Homo sapiens	19.524	19.6358	19.4831	17.3582	17.5964	17.6314	20.1333	20.2152	20.1474	16.9235	16.5619	16.7325	17.1129	17.1035	17.077	20.9301	20.9583	20.802	20.0734	19.7781	19.9419	20.1737	20.1277	19.9667	18.1068	18.324	18.1547	19.138	19.2491	19.2699	20.037	19.9757	19.9351	16.7435	16.611	16.8502	16.8628	17.1222	17.119	18.653	18.7036	18.5953	20.3915	20.3744	20.2971
	P0DOX7	IGK	Immunoglobulin kappa light chain	Homo sapiens	14.7408	11.9873	12.2162	18.7418	14.101	14.0227	11.3006	13.8928	13.5994	13.2752	14.2815	11.926	16.9836	15.4989	14.8341	15.3708	13.0731	14.6584	12.7895	11.7911	13.8656	15.7313	16.0276	15.8465	12.5518	12.8199	12.3484	15.4591	13.1142	12.7361	13.6072	15.8794	15.6585	12.6218	12.0622	11.9108	13.976	12.5565	12.0364	14.7622	12.4579	12.4202	13.4258	16.5061	13.1268
	P0DOY3	IGLC3	Immunoglobulin lambda constant 3	Homo sapiens	17.8213	17.9482	18.1606	20.6609	20.6542	20.809	18.1296	18.13	18.3339	17.5295	17.3757	17.4381	20.8397	20.7563	20.9054	19.2742	19.3974	19.3597	18.1192	18.0982	18.1371	19.642	19.7347	19.3635	18.2334	18.2489	18.5986	19.0589	19.1102	19.1584	19.3901	19.297	19.3263	17.1754	17.3089	17.2403	17.9864	17.89	17.9676	19.0353	19.0603	19.089	19.455	19.506	19.591
	P0DP25	CALM3	Calmodulin-3	Homo sapiens	21.2497	21.2492	21.1886	20.9229	20.8075	20.9056	19.6878	19.7109	19.9596	21.4699	21.4767	21.5512	22.574	22.5414	22.3489	19.1349	19.2228	19.4548	19.431	18.9845	19.4074	19.9961	19.9945	20.0169	21.3671	21.395	21.4198	20.6988	20.7273	20.8095	19.2336	19.2745	19.3447	21.8995	21.9727	21.9527	22.8322	22.8328	22.9072	21.631	21.6289	21.6254	19.8222	19.8172	19.8825
	P0DPI2	GAL3A	Glutamine amidotransferase-like class 1 domain-containing protein 3A, mitochondrial	Homo sapiens	18.6172	17.6399	19.1921	19.3071	15.8097	19.5608	18.7499	19.3443	19.2888	20.4245	19.9851	20.0363	18.6976	18.8765	18.9717	19.8265	19.5199	19.8723	19.1704	19.1413	19.625	20.0399	20.0462	19.6183	18.7458	19.5997	19.6083	19.5754	19.6322	19.5097	20.0889	19.7229	19.9528	18.0449	17.8627	17.3268	18.7554	18.8476	19.1853	19.1562	19.147	18.8975	20.7949	20.727	20.2831
	P10301	RRAS	Ras-related protein R-Ras	Homo sapiens	15.6773	15.9958	15.6946	13.4408	12.7045	13.0292	15.134	15.3671	15.2044	14.6544	14.8118	14.4972	11.7399	13.4369	12.4415	13.7103	14.3113	14.3049	14.1621	11.0592	14.5799	15.3072	15.2568	13.5247	13.2364	13.0735	14.0157	14.5743	14.2887	14.2109	15.0408	15.2083	15.0945	13.6052	12.501	12.0951	12.5001	15.2216	12.8474	13.5864	11.7336	13.1096	15.2192	15.066	14.8119
	P10412	H14	Histone H1.4	Homo sapiens	14.0462	14.2792	14.3795	16.5593	16.5959	16.0638	14.1672	14.6081	14.9627	12.9052	13.3934	13.6513	15.4376	15.7876	15.9093	14.3165	12.9855	13.8986	14.1037	12.8472	12.8906	13.951	13.795	13.368	13.5421	13.7053	14.0765	15.7522	15.7771	15.9399	12.8196	12.8528	13.5065	15.9393	15.9912	16.1194	15.6862	15.7245	15.9956	15.2875	15.388	15.5379	13.0428	13.3555	13.5815
	P10515	ODP2	Dihydrolipoyllysine-residue acetyltransferase component of pyruvate dehydrogenase complex, mitochondrial	Homo sapiens	20.7461	20.7173	20.8748	17.2459	17.4685	17.6738	19.7899	19.8901	19.8652	20.5931	20.5343	20.3887	18.4281	18.3079	18.1915	19.7325	19.8103	19.7851	20.1961	20.27	20.0598	20.605	20.7066	20.6422	19.3544	19.3287	19.2039	20.1447	20.2175	20.2386	20.652	20.6564	20.7014	18.5582	18.3305	18.1167	19.0025	18.8297	18.9455	19.9446	19.9556	20.0181	20.9213	20.9005	20.9095
	P10599	THIO	Thioredoxin	Homo sapiens	19.8378	20.1466	20.0256	19.251	19.1337	19.55	19.6153	19.6091	19.9678	19.2596	19.5642	19.525	18.7378	18.5305	19.2592	20.0232	19.4528	19.9244	19.4904	19.3521	19.6216	19.3705	19.3051	19.3173	20.0561	20.1258	20.2197	19.747	19.7664	19.8051	19.2243	19.2015	19.3415	17.9167	17.7297	18.0555	20.5168	20.4553	20.5864	19.8684	19.8877	19.8821	19.8279	19.8433	19.8197
	P10606	COX5B	Cytochrome c oxidase subunit 5B, mitochondrial	Homo sapiens	19.5677	19.5745	19.405	23.3108	23.1405	23.3768	19.6431	19.7418	19.7547	19.9905	20.2807	20.4429	23.2283	23.2639	23.3205	19.2912	19.4654	19.3808	19.3616	19.5182	19.6006	20.7799	21.1093	20.9733	21.8794	22.0341	22.3014	21.723	21.7794	21.9996	20.1618	20.1241	20.5794	19.7074	19.8537	20.0867	21.5322	21.5982	21.8694	22.1822	22.0958	22.4507	20.4996	20.6932	20.7978
	P10620	MGST1	Microsomal glutathione S-transferase 1	Homo sapiens	16.0584	20.2584	15.5026	17.2037	16.1076	17.5237	15.2067	14.6759	15.5854	14.3445	15.5008	16.0917	15.9635	15.1875	16.2607	15.1284	15.3351	15.5069	15.5386	15.0932	15.4882	15.714	15.9213	16.2411	15.6286	15.3023	15.4544	15.2971	14.8385	16.1598	16.1045	15.9223	16.7422	14.682	15.4591	15.3652	15.8703	15.4283	16.0749	15.606	15.0299	15.4489	15.8648	14.9089	16.2965
	P10644	KAP0	cAMP-dependent protein kinase type I-alpha regulatory subunit	Homo sapiens	18.6119	18.7095	18.7151	16.5772	16.2922	14.7728	16.6088	16.9962	16.8796	17.1216	17.2786	17.4945	16.908	16.9162	16.9317	16.9437	17.0246	17.141	16.7886	16.3713	16.7615	18.2119	18.272	18.4134	17.2014	17.1366	17.2764	17.76	17.7495	17.8568	17.7629	17.7801	17.8836	15.2648	15.0899	14.9455	15.6859	15.8712	15.2656	17.5153	17.5383	17.5302	18.5049	18.4913	18.4725
	P10809	CH60	60 kDa heat shock protein, mitochondrial	Homo sapiens	21.2105	21.3626	21.401	18.2876	18.3048	17.7295	20.3723	20.4404	20.5338	20.4525	20.4397	20.5172	19.4036	19.5261	19.4928	20.2578	20.5927	20.3951	20.2621	20.1644	20.3193	20.9456	20.9477	20.8025	20.6265	20.6402	20.6486	21.015	21.0244	21.0595	20.6768	20.6818	20.7123	18.1078	18.47	18.5029	19.5666	19.523	19.5759	20.8931	20.8931	20.8781	21.0586	21.0281	21.027
	P10909	CLUS	Clusterin	Homo sapiens	18.1778	18.605	18.5168	20.4114	20.2601	20.3757	18.1757	18.1525	18.1994	18.0787	18.1199	17.8557	19.5134	19.1999	19.461	19.9122	20.1042	19.9836	19.2289	19.1763	19.2707	18.5599	18.5814	18.4155	19.1485	19.1258	19.2533	18.7728	18.7275	18.8078	18.3064	18.3249	18.3785	20.9149	20.9528	20.9621	19.113	19.1415	19.2127	19.1404	19.0905	19.0853	18.2582	18.2727	18.2333
	P10916	MLRV	Myosin regulatory light chain 2, ventricular/cardiac muscle isoform	Homo sapiens	25.0139	25.2429	25.6772	21.7086	21.7588	21.8079	25.3992	25.0371	25.2228	27.4772	27.3818	27.5022	24.5946	24.6538	24.755	24.8065	24.9673	24.9468	24.8252	24.6752	24.9723	25.108	25.1588	25.1549	25.9481	25.9575	26.0419	25.3281	25.3624	25.3812	25.0809	25.088	25.2431	25.4694	25.4913	25.4943	26.6313	26.6722	26.8015	26.3128	26.3453	26.4885	25.7952	25.8069	25.9547
	P11021	BIP	Endoplasmic reticulum chaperone BiP	Homo sapiens	20.6618	20.4991	20.4365	18.0131	17.9998	17.9029	19.7181	19.8628	19.8891	20.8653	20.8747	20.9639	18.1966	18.5366	18.6748	20.2836	20.3841	20.4113	20.5723	20.6934	20.7241	20.8554	20.8586	20.8549	20.0485	20.048	20.0593	20.7186	20.7571	20.8449	20.3837	20.4157	20.421	17.9474	17.9988	18.0307	19.3946	19.4247	19.4465	20.1625	20.1881	20.2198	21.0269	21.0342	21.0239
	P11047	LAMC1	Laminin subunit gamma-1	Homo sapiens	19.271	19.3828	19.2707	15.9458	15.7286	16.5576	19.3674	19.2609	19.363	19.286	19.3593	19.37	18.1576	17.9715	18.4204	18.5161	19.1076	18.5164	19.3087	19.2901	19.2003	19.7346	18.965	19.0775	18.642	18.6376	18.7265	18.4027	19.4825	19.8187	19.6126	19.4594	19.7017	17.0447	16.9652	17.1338	18.1907	17.469	18.3743	18.81	17.724	18.8449	20.2814	20.302	19.4701
	P11142	HSP7C	Heat shock cognate 71 kDa protein	Homo sapiens	21.6724	21.6261	21.9471	18.1259	18.1638	18.1078	20.9357	20.9846	20.9936	21.7811	21.7557	21.7726	19.9116	20.0143	19.891	20.8478	21.3688	20.9805	21.6701	21.4643	21.3254	21.8639	21.8506	21.9324	20.7919	20.8041	20.8496	21.5521	21.5954	21.6143	21.4463	21.466	21.5059	19.0536	19.1164	19.0228	19.8524	19.9497	20.1318	21.1791	21.2049	21.165	22.1851	22.1934	22.2059
	P11177	ODPB	Pyruvate dehydrogenase E1 component subunit beta, mitochondrial	Homo sapiens	20.4403	20.3375	20.1251	22.3017	22.2653	22.3539	19.3037	19.5132	19.5499	20.6825	20.7476	21.0603	19.8156	19.7973	20.0005	21.0316	21.2285	21.2014	21.3361	21.2705	21.5622	21.9817	22.0169	22.1506	20.5742	20.5577	20.7169	21.3953	21.4521	21.5124	22.0064	22.0195	22.1117	18.4427	18.1313	18.4979	19.8622	19.8274	19.9836	21.336	21.3753	21.4539	22.5391	22.5598	22.5974
	P11182	ODB2	Lipoamide acyltransferase component of branched-chain alpha-keto acid dehydrogenase complex, mitochondrial	Homo sapiens	19.1245	19.2442	19.244	16.3081	16.549	16.5725	18.932	19.0016	18.886	18.524	18.5352	18.4842	16.6143	16.2408	16.0168	17.8752	18.0309	17.8745	18.1801	18.3325	18.0971	18.7371	18.9878	18.6478	17.3583	17.3146	17.2696	18.5562	18.5769	18.6045	19.0705	19.1142	19.0826	16.4628	16.2778	16.2159	16.2034	16.1787	16.4938	18.2776	18.2182	18.2298	19.4291	19.4143	19.3402
	P11215	ITAM	Integrin alpha-M	Homo sapiens	15.0568	14.6979	14.0711	16.5266	16.0602	15.943	16.6095	13.8994	15.5296	14.3411	14.1961	14.8453	16.3125	14.7591	16.9664	16.2734	15.2401	16.539	16.0043	16.4284	16.1186	15.0585	15.3303	15.2063	15.6292	15.864	16.0343	15.7924	14.4711	14.6528	14.985	15.6408	15.3288	16.2904	15.1457	15.3191	15.7341	15.5265	13.7943	15.512	15.3092	15.5663	15.4251	15.3879	15.4754
	P11216	PYGB	Glycogen phosphorylase, brain form	Homo sapiens	17.7368	17.808	17.9435	17.9529	18.2608	18.702	16.9258	16.9853	17.0921	16.1099	15.931	15.5478	18.4112	18.5806	18.6251	17.4115	17.5645	17.5992	19.0212	18.9643	18.863	18.7701	18.7536	18.4664	16.9882	16.9817	17.5509	18.7006	18.526	18.5913	18.8808	19.0438	18.9783	16.3433	16.6928	15.8231	15.827	16.7044	17.0287	17.9615	18.4226	18.0533	18.1689	17.6138	17.7466
	P11277	SPTB1	Spectrin beta chain, erythrocytic	Homo sapiens	15.7945	16.1889	16.1168	17.2266	16.778	14.0326	15.929	15.8038	16.1694	14.5198	14.9872	14.7271	14.641	14.8126	15.0596	14.1139	15.4649	14.2932	15.356	15.4865	14.4501	16.058	16.1025	16.2226	14.4313	14.4117	14.3885	15.5462	15.6607	15.6214	16.6848	16.5687	16.6152	15.124	15.1915	15.186	13.2703	13.9045	13.1786	15.2852	15.2611	15.3768	15.6421	15.7887	15.6854
	P11279	LAMP1	Lysosome-associated membrane glycoprotein 1	Homo sapiens	13.4737	13.7908	14.0155	14.0673	14.0634	14.6508	13.2407	13.3605	11.0963	11.8046	14.6513	14.1229	12.5588	12.7097	12.2475	11.8496	12.3904	12.5568	12.6802	12.5668	13.0039	12.9133	12.8749	13.3856	13.5247	11.719	12.8303	13.1862	13.1471	12.995	13.7185	13.7302	13.6233	13.7601	14.0762	14.284	12.2051	11.4267	15.0904	12.9273	12.7697	14.1991	12.1885	12.5942	12.8393
	P11310	ACADM	Medium-chain specific acyl-CoA dehydrogenase, mitochondrial	Homo sapiens	20.5959	20.5098	20.536	19.6782	19.6024	19.7318	20.6206	20.7039	20.734	20.9706	21.0906	21.2509	20.3393	20.4627	20.5547	21.9513	22.2008	22.0865	22.3594	22.2869	22.5654	22.4297	22.4346	22.5092	20.6569	20.6756	20.7612	21.8263	21.8093	21.7339	22.3898	22.3938	22.4017	18.7263	18.3064	18.8671	19.571	19.6375	19.857	21.46	21.4583	21.5504	22.6623	22.6748	22.7587
	P11532	DMD	Dystrophin	Homo sapiens	16.7299	15.9879	16.4416	16.1746	15.41	14.166	16.7704	17.2369	17.2397	15.6615	15.2485	17.5001	16.3779	16.2277	16.4824	16.0773	16.5554	16.6317	17.2758	17.3904	16.8745	17.3498	17.6357	17.3754	15.8665	15.4599	16.0287	17.0091	16.969	16.7899	17.7754	17.7055	17.7837	15.1249	15.6342	15.0652	15.339	15.3234	15.2541	16.6781	16.8028	16.5624	16.5763	16.7735	17.0331
	P11586	C1TC	C-1-tetrahydrofolate synthase, cytoplasmic	Homo sapiens	13.78	13.4526	13.9097	15.4438	15.7246	14.5933	14.9527	15.7877	15.2225	14.0512	14.4498	14.6852	15.9715	16.8862	15.6198	16.2754	16.1812	15.5864	16.2271	15.9151	16.0606	15.8375	15.8533	15.9693	14.124	14.3037	14.8675	14.9446	15.1912	15.3527	15.9687	15.9495	15.997	13.9427	14.2819	14.4079	14.9309	15.0549	14.9633	14.4901	14.3687	15.2669	15.6193	15.4568	15.9809
	P11766	ADHX	Alcohol dehydrogenase class-3	Homo sapiens	17.4325	17.1179	17.0457	17.9786	18.7996	18.0742	16.8839	16.8705	17.3351	16.0798	16.1045	16.3338	17.4865	18.006	17.4238	17.1179	17.3412	17.1288	18.1241	18.7001	18.4963	18.0977	18.2472	18.4048	17.4189	17.5067	17.5406	18.3306	18.4529	18.4438	17.9889	18.2004	18.092	15.6284	15.7612	14.7374	16.3397	17.4873	16.4966	17.303	17.466	17.2363	18.5127	18.5646	18.5287
	P12109	CO6A1	Collagen alpha-1(VI) chain	Homo sapiens	19.1878	19.1626	19.101	17.5444	17.5083	17.5545	19.0701	19.1003	19.1373	18.1581	18.8019	18.762	19.3513	16.7438	19.4748	20.9201	21.0698	20.9857	20.0287	19.7691	19.8944	20.4443	20.9822	21.031	18.1833	17.98	18.2285	19.7519	19.4061	19.9236	20.3284	20.4275	20.3821	17.6539	17.5025	17.4509	17.9649	17.8879	17.8419	18.07	18.207	18.106	20.0581	20.0514	20.0175
	P12110	CO6A2	Collagen alpha-2(VI) chain	Homo sapiens	18.6644	18.7263	18.7068	15.9183	15.6897	15.3311	19.1796	19.2293	19.2346	17.7825	17.7945	17.6793	18.0032	17.9233	17.8549	19.8123	19.9558	19.8839	19.4171	19.4806	19.4361	19.7661	19.7824	19.6529	17.2101	17.2105	17.1417	18.6939	18.7425	18.7229	19.47	19.5062	19.4085	17.1385	17.1562	17.3638	16.7782	16.6995	16.6656	17.3304	17.7127	17.1976	19.1879	19.1688	19.0897
	P12111	CO6A3	Collagen alpha-3(VI) chain	Homo sapiens	17.0836	17.9579	17.8979	16.4122	16.0523	15.5439	18.0951	18.2308	18.345	16.0129	16.0697	15.7507	15.8804	16.3325	16.0211	18.7628	18.5606	18.4069	17.8043	17.6759	17.6244	18.4654	18.5567	18.338	15.7475	16.2311	16.6024	17.5023	17.8109	17.3995	18.7889	18.6946	18.7516	16.8379	15.7811	16.0044	16.3062	15.8196	16.4829	17.1224	16.281	15.8571	16.8526	16.8131	17.0362
	P12235	ADT1	ADP/ATP translocase 1	Homo sapiens	21.2759	21.3383	21.2598	23.5862	23.406	23.4193	21.5961	21.6361	21.6552	19.4994	19.4702	19.4762	21.5791	21.5648	21.6148	20.2663	20.4875	20.3012	19.841	19.8215	19.8507	22.2939	22.2899	22.3281	21.0278	20.9222	20.9515	22.7032	22.8411	22.7779	23.3613	23.3676	23.3652	19.4991	19.4994	19.4423	19.7642	19.7937	19.8557	22.0351	21.9211	21.9305	21.8889	21.9007	21.8884
	P12277	KCRB	Creatine kinase B-type	Homo sapiens	22.6151	22.4889	22.5714	20.2104	20.2232	19.8405	21.7491	21.8075	21.7669	21.6095	21.639	21.3063	18.8996	18.7666	18.9102	21.2236	21.2385	21.1381	21.7068	21.5121	21.472	22.3075	22.32	21.9913	21.2271	21.263	21.1713	22.282	22.2885	22.197	22.1422	22.1477	22.0688	19.8043	19.8897	19.8954	20.3007	20.305	20.4321	21.5685	21.5567	21.4728	22.5052	22.5034	22.4044
	P12429	ANXA3	Annexin A3	Homo sapiens	17.7261	18.0525	17.8995	15.8922	16.677	16.2386	18.0381	18.3801	18.2565	17.3694	18.7523	18.5367	16.3335	16.5077	15.9678	16.6505	17.5826	17.3068	17.6185	18.8624	18.4406	17.7583	17.9693	17.7564	16.7136	16.6411	17.1973	17.9552	18.1095	18.0923	18.3043	18.073	18.347	16.8368	15.7112	16.153	16.4902	16.2259	16.5949	17.6109	17.6385	17.5622	18.033	18.0508	17.9986
	P12694	ODBA	2-oxoisovalerate dehydrogenase subunit alpha, mitochondrial	Homo sapiens	12.289	12.1019	12.2636	14.0801	12.9093	14.6947	14.1476	14.4121	14.3594	12.8769	10.6754	12.8927	12.9324	13.03	14.0752	14.1493	13.999	14.4906	15.139	15.2936	15.3986	14.8395	14.9521	14.376	13.6189	12.4097	13.2469	14.0443	14.2054	14.2701	14.3345	14.4767	14.4245	10.6726	12.1747	12.1643	12.8733	12.0065	12.9187	14.0989	14.1839	14.2874	15.2747	15.1435	15.1954
	P12814	ACTN1	Alpha-actinin-1	Homo sapiens	17.1236	17.3757	17.1838	14.1359	14.0658	14.5871	15.779	16.4621	16.3555	16.374	16.4733	16.3033	15.2278	15.2937	14.3121	15.9097	15.7631	15.71	16.9521	16.5773	16.8357	17.461	17.6289	17.5219	14.9099	14.6078	15.9641	15.2005	15.9622	15.284	16.5401	16.8348	16.4447	15.2403	15.2989	14.963	15.1332	14.3756	15.2429	15.3608	15.3	14.972	16.6795	16.7055	16.4684
	P12829	MYL4	Myosin light chain 4	Homo sapiens	22.1154	22.0164	21.9982	18.0877	17.4161	18.132	17.5627	17.7936	17.9833	21.9022	21.9531	22.0501	19.238	19.2127	19.1321	20.678	20.7576	20.7122	18.466	18.4303	18.3679	20.5418	20.5669	20.4822	19.8217	19.7896	20.0807	18.1705	18.2803	18.9516	17.5568	18.1667	18.4101	20.0897	20.0102	20.0961	22.6596	22.6826	22.7811	19.2521	20.0776	19.328	20.3804	20.4585	20.4118
	P12882	MYH1	Myosin-1	Homo sapiens	14.8755	15.0301	14.9679	14.6909	16.604	15.2913	16.2315	16.2557	16.4186	15.9938	15.9079	15.9176	17.959	17.9672	18.0118	17.0967	17.2567	17.288	17.1763	17.2671	17.3292	16.9317	17.11	16.9306	16.0034	15.8185	15.7129	15.6255	15.5594	15.7934	17.9612	17.808	17.9443	16.5981	16.6424	16.3809	16.9332	17.1289	17.2907	15.6551	15.7414	15.9415	16.9175	16.9576	16.8228
	P12883	MYH7	Myosin-7	Homo sapiens	21.0514	20.9876	20.9776	15.669	16.2834	16.0556	22.0364	22.0061	22.0317	21.5418	21.614	21.6019	23.842	23.813	23.8663	21.9813	22.0075	21.9995	22.4496	22.3931	22.5118	23.7673	23.7147	23.7373	19.4417	19.3965	19.4873	22.2826	22.3569	22.4016	24.877	24.8927	24.9291	20.7818	20.833	20.8356	20.6075	20.6038	20.7592	20.9799	21.004	21.0201	21.6069	21.6213	21.6364
	P12956	XRCC6	X-ray repair cross-complementing protein 6	Homo sapiens	16.1385	16.0951	14.9132	17.9492	18.374	14.2075	18.0728	18.0058	18.1074	14.6088	14.8871	15.2491	15.3665	15.294	15.7299	17.6749	17.7756	17.6363	17.504	17.2995	17.4956	16.9508	15.5236	16.2207	16.0962	14.747	16.7773	17.6854	18.0438	17.8201	16.251	16.4115	16.7979	14.7833	16.692	14.4057	17.4185	17.5226	17.5968	15.73	15.9623	15.5378	16.0569	16.0718	16.4702
	P13073	COX41	Cytochrome c oxidase subunit 4 isoform 1, mitochondrial	Homo sapiens	20.4262	20.4302	20.4004	22.8574	22.878	23.1027	21.8647	21.7792	21.8946	22.6746	22.5391	22.7483	23.293	23.3292	23.4656	23.303	23.492	23.4207	23.5745	23.4551	23.7701	23.2261	23.267	23.3799	22.9611	22.9944	23.2236	23.216	23.2827	23.4341	23.2515	23.2771	23.4633	22.3245	22.3605	22.4486	22.356	22.3971	22.5873	23.1908	23.2336	23.4008	23.5798	23.5782	23.7932
	P13489	RINI	Ribonuclease inhibitor	Homo sapiens	17.7647	17.7533	17.8116	17.2809	17.1694	16.5622	19.0391	19.1087	19.0131	17.9126	18.1242	17.9729	18.3927	18.7995	18.672	19.8549	19.6212	19.6708	19.5293	19.8337	19.6754	19.2743	19.3917	19.3112	17.9709	17.9279	18.1487	18.9858	19.0193	19.0659	19.5385	19.5633	19.5923	15.8088	16.3314	16.6238	17.9837	17.852	17.4631	18.8059	18.8396	18.8559	19.5697	19.5887	19.5771
	P13591	NCAM1	Neural cell adhesion molecule 1	Homo sapiens	15.157	15.5081	15.3781	12.5811	13.4772	12.9553	15.0362	15.1433	15.2663	14.3256	14.7448	14.4669	15.8521	15.6963	12.1304	14.7978	14.5625	14.6556	12.4024	13.2551	15.367	14.3245	14.1999	14.3563	14.5684	14.2275	14.5564	14.0531	11.5854	14.107	14.9188	14.8374	13.0067	14.9266	15.0459	15.4561	14.6273	15.071	13.8015	14.1487	14.2539	14.4253	12.5054	15.0934	13.6979
	P13611	CSPG2	Versican core protein	Homo sapiens	16.0212	16.2742	15.8087	19.3209	19.5036	19.378	14.2508	14.8748	14.133	16.0387	16.0475	16.0796	15.7802	15.7921	16.195	17.5014	17.5895	17.5778	17.0176	16.9368	17.0298	19.0234	18.0978	18.2084	17.4558	15.8709	15.9035	15.7925	16.3757	16.2862	16.6506	17.3518	16.7043	14.3362	14.8229	14.9707	16.2522	16.3936	15.0411	16.1684	16.4825	16.3625	16.6612	16.7046	16.711
	P13639	EF2	Elongation factor 2	Homo sapiens	16.7356	17.8683	18.048	15.9027	15.0119	16.2409	17.8279	16.9748	17.3003	15.5792	16.0536	15.3776	17.6772	18.2982	18.0666	17.2591	17.0995	17.0411	16.9952	17.4837	17.2644	17.8808	17.8183	17.6198	17.3603	17.3356	17.2744	18.2032	18.3174	18.3017	18.0479	17.9968	17.9437	14.8079	15.6658	16.4324	15.7693	15.7217	15.6588	17.2073	17.1354	17.1742	17.2139	17.1804	17.0922
	P13645	K1C10	Keratin, type I cytoskeletal 10	Homo sapiens	18.7897	18.8338	18.8587	21.7878	21.7874	21.8047	21.9171	21.9592	21.9914	20.2373	20.2744	20.3345	22.6244	22.6599	22.6828	20.4447	20.5531	20.5322	21.5468	21.5532	21.6229	21.1468	21.1263	20.9356	22.7801	22.7471	22.7041	21.9676	21.8745	21.7454	21.0126	20.9497	20.9136	20.8768	20.8885	20.886	21.167	21.1962	21.3444	20.604	20.593	20.5829	19.9595	19.9869	20.0069
	P13646	K1C13	Keratin, type I cytoskeletal 13	Homo sapiens	13.3276	13.7038	12.88	16.0869	15.9202	16.2035	13.2468	13.5478	12.701	13.6611	13.5894	13.0786	15.3135	15.3675	15.4753	16.4175	16.6302	16.4741	15.9635	16.0333	15.9989	13.5537	13.381	13.239	15.1287	15.1622	15.1744	13.916	13.9277	14.0446	16.2525	16.2752	16.6054	14.7539	14.985	14.8234	14.8656	14.4067	14.6103	13.6557	13.8777	13.5899	13.728	12.4373	13.6275
	P13647	K2C5	Keratin, type II cytoskeletal 5	Homo sapiens	15.8738	15.8772	15.4852	19.0023	18.9083	18.8429	17.4113	17.3547	17.5275	17.5326	17.4022	17.5997	20.5609	20.6727	20.5613	17.3478	17.4301	17.9607	18.9082	19.2956	19.4401	18.456	18.5783	18.6402	21.2037	21.2291	21.3901	19.7175	19.7901	19.8321	18.6283	18.6606	18.7392	17.5369	17.6085	17.698	18.181	18.1877	18.3555	17.4441	17.4456	17.5911	16.9838	16.9764	17.0711
	P13667	PDIA4	Protein disulfide-isomerase A4	Homo sapiens	14.4588	14.2405	14.4286	19.3797	15.8317	15.8398	14.8667	15.1893	15.499	15.2095	15.3191	15.3651	15.0108	15.6349	15.4434	15.9955	16.0782	16.0669	16.4086	16.2358	16.3394	16.0928	16.457	16.433	14.538	15.1498	16.2552	14.1473	16.4101	16.5443	16.9633	16.9265	16.9588	13.5881	13.7569	13.8591	15.2564	15.1026	14.9892	15.8375	15.9067	15.8127	16.5241	16.484	16.9697
	P13693	TCTP	Translationally-controlled tumor protein	Homo sapiens	16.333	16.8346	16.8193	16.5558	16.647	18.2779	16.4769	16.7636	16.689	17.6776	17.324	17.4615	16.2062	17.0043	17.4956	17.8748	17.6339	17.4888	18.3258	18.0866	18.1813	17.8253	17.894	17.6769	17.3761	17.4466	17.328	17.6889	17.7471	17.8124	17.6336	17.6642	17.3202	16.2484	16.1196	16.1009	17.163	17.1593	17.2297	17.5155	17.4985	17.4238	18.0485	17.9758	17.9465
	P13716	HEM2	Delta-aminolevulinic acid dehydratase	Homo sapiens	15.5844	16.1817	16.0157	16.124	16.0323	16.692	15.9715	15.9193	16.4212	13.746	13.4523	13.7668	16.3828	16.4104	16.637	16.359	16.3936	16.3253	16.0897	15.5939	15.8486	16.6774	16.5136	16.6203	14.9899	14.9195	14.7941	15.929	16.263	16.2211	16.8838	16.931	17.009	15.012	15.09	14.2423	14.9466	14.4277	14.7786	15.8311	15.6497	15.5113	15.5532	15.3581	15.7329
	P13796	PLSL	Plastin-2	Homo sapiens	15.8833	16.7782	17.7621	16.3683	17.0632	16.4332	16.1933	16.2953	17.5554	15.0167	14.0571	14.8238	15.2874	17.3847	15.1004	14.9092	17.2929	14.8924	17.5875	14.3362	14.8281	16.1367	16.3405	16.1772	16.3212	14.7497	15.2953	15.4107	14.7925	15.697	16.9319	16.8198	17.0141	15.5408	16.0192	15.7113	14.4594	14.6552	14.962	15.4749	15.6693	15.8364	16.8284	16.6466	16.6459
	P13797	PLST	Plastin-3	Homo sapiens	15.4782	15.3242	15.5538	14.0737	14.0236	14.1888	13.1053	15.1836	12.9871	15.3267	14.9059	14.1229	15.2804	15.0642	13.278	14.2826	15.2595	15.1742	14.7934	13.5898	14.857	14.7257	14.6985	14.4516	14.3667	14.2319	14.381	15.4638	15.521	15.3493	15.7762	15.7246	15.3586	13.886	15.0062	14.6397	14.2183	13.9739	13.2885	14.6759	14.646	14.2266	14.8758	14.4195	14.3411
	P13804	ETFA	Electron transfer flavoprotein subunit alpha, mitochondrial	Homo sapiens	20.8241	20.9753	20.9175	18.6427	19.1095	18.8158	20.8227	20.8622	20.9068	21.037	21.0194	20.9516	18.7742	18.6193	18.6493	19.8544	20.0012	19.8496	20.402	20.5597	20.3155	20.9374	20.9852	20.7995	19.6803	19.8276	19.8023	20.6894	20.6799	20.6905	20.7013	20.7357	20.6851	19.2952	19.1	18.9169	19.6054	19.5225	19.7512	20.4414	20.4204	20.41	21.3621	21.3598	21.3079
	P13805	TNNT1	Troponin T, slow skeletal muscle	Homo sapiens	17.1371	17.4576	17.5322	17.2782	15.0591	16.3224	14.0472	13.902	13.8367	13.9864	14.8087	14.514	15.8278	16.1544	15.2617	15.8437	16.0532	15.0062	15.9901	14.7246	16.1433	15.642	15.9675	16.1503	15.636	14.6008	15.7673	14.9897	16.34	15.0178	15.0514	15.2705	14.744	14.0688	14.2378	14.1246	16.2459	15.8677	15.8608	14.3517	14.7538	15.7839	15.3549	15.1755	16.4525
	P13807	GYS1	Glycogen [starch] synthase, muscle	Homo sapiens	12.9995	12.2753	13.3454	15.9554	15.1973	15.6625	13.6435	12.4783	14.5977	11.8284	11.6274	11.4049	15.8409	16.2091	15.8862	15.7389	11.4764	13.7087	15.7109	15.4461	15.0882	15.9316	16.0478	16.0163	12.7798	14.9303	12.9941	15.2859	15.3453	15.4209	15.1169	14.9819	15.221	12.1817	12.0609	11.6445	13.5401	11.75	12.1944	15.5891	15.5136	13.1271	12.3954	15.9977	14.0959
	P13861	KAP2	cAMP-dependent protein kinase type II-alpha regulatory subunit	Homo sapiens	16.8564	17.1673	17.1138	15.0136	16.2232	14.5524	16.5889	16.6288	16.609	15.2188	15.8182	15.7619	13.7573	16.5934	15.434	15.6756	16.3182	15.8997	16.5893	16.2467	16.3218	16.9709	16.9084	16.7642	16.0112	15.7155	15.8102	16.8481	16.8667	16.6146	16.3952	16.3602	16.4987	14.6049	14.1904	14.6033	15.1392	14.8924	14.2982	16.3303	16.3224	16.3313	16.6612	16.6004	16.4114
	P13929	ENOB	Beta-enolase	Homo sapiens	20.8415	20.8886	20.7516	19.875	20.5979	19.9284	19.518	19.5904	19.6603	20.7875	20.7898	20.7953	19.5191	19.399	19.4129	20.9757	21.01	21.0392	21.3442	21.0634	21.014	21.6575	21.7236	21.608	19.9342	19.9898	20.0769	20.8883	20.9215	20.9653	21.12	21.0901	21.1821	18.4009	19.5547	19.8668	19.2166	19.1721	19.2867	20.1387	20.214	20.2278	21.757	21.7886	21.768
	P13987	CD59	CD59 glycoprotein	Homo sapiens	16.3956	16.2832	16.4642	18.6662	19.3775	18.6552	17.3801	17.5941	17.6638	17.3008	17.3681	17.4059	17.4712	17.5827	17.6447	16.0288	16.235	16	17.5041	17.6887	17.589	17.8492	17.9832	18.1198	16.3762	16.4682	16.4829	15.9466	15.9181	16.039	17.2341	17.2525	17.4118	19.2189	19.2782	19.3484	16.2066	16.4965	16.5194	17.413	17.3806	17.4645	16.8106	17.0004	17.0636
	P14174	MIF	Macrophage migration inhibitory factor	Homo sapiens	20.5562	20.4983	20.5295	20.4481	20.9911	20.351	19.1236	19.5731	19.1627	19.5538	19.1957	19.189	19.8473	20.2607	20.3399	17.4466	17.093	17.4522	17.6855	17.6806	17.6892	19.7703	19.7363	19.9611	19.0523	19.0623	19.1221	20.0212	20.0734	20.1476	20.376	20.3762	20.4169	18.699	18.8599	18.7426	18.2983	18.2485	18.363	19.3906	19.4045	19.4433	19.3215	19.258	19.2457
	P14209	CD99	CD99 antigen	Homo sapiens	15.3414	15.2291	14.6592	16.2554	15.691	16.1902	14.2953	14.5712	14.7476	17.0144	17.0651	17.0645	16.5413	17.3305	17.223	14.5253	14.6968	15.7724	15.547	15.7103	14.4787	15.0968	15.3883	14.6594	15.8278	15.8663	15.9756	15.7321	15.8313	15.8392	14.5263	15.2381	15.4257	18.1785	18.3724	18.3994	16.2383	15.8803	16.0925	16.1763	16.2396	16.3059	15.4553	14.7484	14.9181
	P14314	GLU2B	Glucosidase 2 subunit beta	Homo sapiens	11.5451	13.1238	13.8692	14.9009	15.6307	16.5453	14.9589	15.182	14.4718	13.6071	14.5763	13.6786	16.4521	15.3261	14.9567	13.426	14.7496	14.326	15.2265	15.9756	14.001	14.0988	14.6488	13.854	15.3573	14.4296	14.7954	15.3534	15.5066	14.4776	15.9608	15.2391	14.9157	14.6321	14.4468	14.3163	14.1619	14.5165	14.9518	15.13	12.9363	14.6778	16.2188	16.1542	16.3213
	P14406	CX7A2	Cytochrome c oxidase subunit 7A2, mitochondrial	Homo sapiens	21.3306	21.3779	21.3955	21.428	21.1655	21.1302	20.908	21.0046	20.9884	20.5625	20.6977	20.6544	20.3192	20.4135	20.4676	18.7148	18.9661	18.6935	18.912	18.6901	18.6932	20.9124	20.8791	20.9785	20.5314	20.6009	20.6211	21.6285	21.6698	21.706	20.348	20.3742	20.4361	21.5875	21.6601	21.6801	20.0953	20.0649	20.1508	20.5538	20.5293	20.5506	20.3455	20.3352	20.3745
	P14543	NID1	Nidogen-1	Homo sapiens	17.2178	17.249	17.4488	18.0283	17.5605	18.7606	18.9339	18.9844	19.1339	16.6024	16.5283	16.8963	17.7947	17.825	17.3455	18.7159	18.9165	18.6046	18.3913	18.6719	19.0241	19.294	19.3227	19.3157	17.3191	17.4159	17.5568	18.6568	18.6885	18.7615	18.9714	18.9991	19.0713	15.8826	16.3774	15.8269	16.467	16.4866	16.6834	17.9462	17.9776	18.0651	18.8931	18.8768	18.9686
	P14618	KPYM	Pyruvate kinase PKM	Homo sapiens	19.5205	19.4724	19.4288	19.8023	19.8645	19.6937	19.9602	20.0935	19.9888	18.5523	18.6655	18.481	19.1246	18.998	19.2042	21.1625	21.3027	21.1023	21.1168	21.07	20.9213	21.386	21.5188	21.5068	19.1798	19.11	19.3504	20.5516	20.8207	20.8275	21.125	21.1334	21.1432	17.0006	17.1707	19.6568	17.1033	17.438	17.4776	19.3523	19.3964	19.4111	21.1048	21.0879	21.0803
	P14625	ENPL	Endoplasmin	Homo sapiens	19.5112	19.5108	19.6032	16.6025	16.7803	16.8572	18.6332	18.8454	18.8544	18.6442	18.7245	18.8588	17.3542	17.6186	17.5727	18.3653	18.8667	18.3181	19.4266	19.229	19.3548	19.5717	19.5811	19.5843	17.9556	18.0923	18.0358	19.2676	19.3359	19.4064	19.2265	19.2286	19.2781	16.263	16.7909	16.6029	17.6343	17.6412	17.7058	18.4832	18.5173	18.5424	19.3205	19.3517	19.3489
	P14649	MYL6B	Myosin light chain 6B	Homo sapiens	16.127	17.1898	15.4862	15.6672	14.6444	15.1639	15.3443	14.9038	14.7381	15.3015	14.2423	14.3964	15.7867	15.7508	17.0346	16.1809	14.7071	15.4868	16.5573	16.773	16.1019	15.9563	15.8582	15.8926	14.7998	15.5121	15.7237	15.2851	14.6475	15.1496	14.9185	14.8336	15.3028	14.6606	15.3103	15.3839	16.0995	16.1779	16.2414	15.6877	14.9122	14.6757	14.5691	14.6416	14.5819
	P14780	MMP9	Matrix metalloproteinase-9	Homo sapiens	15.0375	15.3761	15.4528	15.417	17.5158	16.3626	14.4674	13.7722	15.5275	14.028	13.559	16.3747	14.7964	17.2362	14.5801	14.3277	15.5863	13.9825	15.8241	16.0686	15.8149	14.8412	15.3131	15.6507	14.3281	14.6912	14.5315	14.8573	14.1028	14.8423	15.7228	15.9928	15.823	14.8175	15.1479	14.7295	14.7196	14.29	14.7967	14.7488	14.4636	14.0493	15.2768	15.1413	15.3998
	P14854	CX6B1	Cytochrome c oxidase subunit 6B1	Homo sapiens	20.9882	21.0743	21.0448	20.8356	20.5252	20.5137	20.4726	20.5163	20.5124	20.327	20.3177	20.2765	21.6562	21.5352	21.4443	17.8506	18.131	17.8592	18.0882	18.019	17.7246	19.8735	19.9998	19.9281	20.9178	20.913	20.8876	21.0171	20.9811	20.9975	19.3909	19.4106	19.467	21.7392	21.7488	21.704	21.3794	21.3312	21.3527	21.1136	21.1097	21.0431	19.5514	19.5743	19.4869
	P14866	HNRPL	Heterogeneous nuclear ribonucleoprotein L	Homo sapiens	13.7336	13.7787	13.7314	12.7842	12.2188	12.2787	12.9028	13.0687	11.7856	13.2386	13.4525	12.748	12.7531	10.4995	12.9512	12.843	12.3966	12.3273	13.1895	13.1654	11.9732	13.156	12.3544	13.416	11.8909	12.579	12.3107	12.1536	12.8528	12.0298	13.3845	13.3742	13.4811	12.0092	12.8379	13.4413	11.0256	12.6192	12.2487	11.6143	12.4833	11.7733	13.2457	13.2758	11.8941
	P14868	SYDC	Aspartate--tRNA ligase, cytoplasmic	Homo sapiens	12.3675	13.9348	13.0814	16.5236	14.6193	15.1985	13.2849	13.5974	12.8906	12.0311	13.0476	12.5966	15.1939	14.2365	13.8266	13.8468	14.0328	13.7104	12.8279	14.6649	14.6328	14.3975	14.3809	13.7675	13.5092	14.0612	12.787	15.1421	15.2752	15.2243	14.7406	15.0231	14.8231	12.4847	12.3591	12.5249	12.7291	12.4387	14.1607	13.3101	13.7848	13.4994	13.9828	14.0116	13.3427
	P14923	PLAK	Junction plakoglobin	Homo sapiens	18.9786	19.0047	18.9848	16.488	16.527	16.5362	19.0347	19.1517	18.9646	18.9162	18.9486	18.922	19.4505	19.4822	19.527	19.2751	19.4683	19.3418	19.5803	19.5809	19.5439	19.6069	19.6577	19.6079	20.6308	20.6115	20.6657	19.591	19.6387	19.6562	19.5676	19.5811	19.6097	17.7147	17.7411	17.971	18.2456	18.2036	18.1301	18.6427	18.6457	18.7649	19.1406	19.1747	19.2071
	P14927	QCR7	Cytochrome b-c1 complex subunit 7	Homo sapiens	20.7535	20.7459	20.77	22.1918	22.1443	22.1691	20.5938	20.6113	20.6361	20.3892	20.4268	20.4587	21.5606	21.5487	21.6161	18.972	18.4245	18.2771	18.5488	18.5163	18.4969	20.007	20.0714	20.0878	21.4356	21.4847	21.5539	20.8372	20.8864	20.9242	20.5845	20.5697	20.6006	21.7496	21.8392	21.8519	20.7451	20.8259	20.9595	21.2833	21.3044	21.343	19.5826	19.5919	19.5079
	P15088	CBPA3	Mast cell carboxypeptidase A	Homo sapiens	15.3171	13.37	14.6488	16.2879	17.3059	18.174	16.6949	17.2123	16.6945	16.3726	13.2592	15.6575	18.1867	18.6167	18.2564	16.9961	16.7102	16.4624	15.5459	17.5688	16.3567	16.7121	16.9588	16.9999	14.7807	14.7634	15.3758	17.2592	17.2324	17.5157	18.3621	18.3541	18.4801	15.0624	14.9707	15.5365	14.8736	14.9267	15.3985	15.4251	15.866	15.749	17.0963	17.3004	17.4076
	P15090	FABP4	Fatty acid-binding protein, adipocyte	Homo sapiens	18.0915	18.4446	18.3044	20.3338	20.2999	20.3459	21.0981	21.2743	21.3413	18.2539	18.3203	18.384	18.1535	16.6338	15.8548	19.9008	19.7284	19.6999	19.3002	18.8618	19.4751	19.1865	19.2362	19.1935	18.8824	18.9007	18.9963	19.6547	19.6755	19.725	19.1852	19.1598	19.3429	16.1297	16.3232	16.7767	19.7783	19.8065	19.9424	19.4881	19.4806	19.5932	19.9978	19.9948	20.0935
	P15121	ALDR	Aldose reductase	Homo sapiens	16.4225	16.3514	16.4002	14.0174	13.0411	13.9263	14.4445	14.0807	14.7513	13.366	11.3316	12.4562	11.877	12.143	11.9237	13.4919	11.6432	12.7871	12.7582	11.8257	13.181	15.472	15.2517	13.5885	14.61	14.926	11.7837	14.4459	15.1848	11.4053	14.9051	14.7226	14.1857	11.4113	15.285	13.3166	11.2153	12.3847	12.462	14.6284	11.6209	11.7052	14.5118	14.4819	13.636
	P15153	RAC2	Ras-related C3 botulinum toxin substrate 2	Homo sapiens	14.882	15.0186	14.9915	16.3969	19.1776	19.3836	15.2158	15.3389	15.3922	14.4982	15.1496	15.22	18.3243	15.422	15.4957	15.0579	15.5874	15.2125	15.0979	17.04	15.5207	15.6153	15.8722	15.8092	15.1549	15.7418	15.0681	15.3418	15.3717	15.7598	16.8354	16.817	17.2179	13.1204	14.8745	13.6931	16.5507	12.9484	15.5093	15.5775	15.3588	14.7115	16.5125	16.4117	16.359
	P15259	PGAM2	Phosphoglycerate mutase 2	Homo sapiens	22.2	22.3107	22.3795	19.5886	20.2242	20.727	18.4217	18.5597	18.599	21.3509	21.54	21.554	20.5018	18.2411	20.4898	21.3047	21.3013	19.3087	21.1341	21.0418	21.2435	21.1337	21.1085	20.9993	20.9995	20.9589	21.044	21.6562	21.685	21.6258	20.7899	20.8091	20.7534	21.1979	21.2493	21.172	20.0746	19.9579	20.0642	21.088	21.0944	21.0414	21.9572	21.9632	21.9259
	P15311	EZRI	Ezrin	Homo sapiens	17.7114	17.6612	17.6719	15.8511	15.4691	16.4509	17.4737	17.6065	17.5121	17.7029	17.6939	17.8559	18.5163	18.7138	18.7913	18.1852	18.2117	18.1083	18.3127	18.3569	18.3537	18.9752	18.9222	18.8515	17.8881	17.626	16.2094	18.2997	18.3565	18.4581	18.4671	18.4201	18.5551	15.8539	16.9823	16.4515	16.2347	16.4478	16.1237	17.4699	17.2969	17.4552	18.4035	18.4572	18.529
	P15924	DESP	Desmoplakin	Homo sapiens	17.5667	17.3442	17.4923	16.6641	15.7883	15.4123	18.3052	18.4549	18.443	17.1378	17.1838	17.1901	17.4491	17.3786	17.6432	17.6989	17.8865	17.8815	19.1091	19.121	19.1804	18.6462	18.5978	18.5364	19.6553	19.6674	19.7303	18.7715	18.8363	18.8506	18.4146	18.4092	18.4895	16.667	16.7338	16.6791	16.8177	16.8105	16.9133	16.746	16.84	16.7873	18.1195	18.1525	18.1301
	P15954	COX7C	Cytochrome c oxidase subunit 7C, mitochondrial	Homo sapiens	19.9365	19.687	19.6732	22.7034	22.7166	22.6944	20.9525	20.9481	20.9363	19.8868	19.9168	20.0084	21.8322	21.932	21.9958	18.9093	18.823	18.8777	18.7906	18.9375	18.8391	20.7949	20.8495	20.8334	20.851	20.8882	21.034	21.1383	21.2344	21.3602	20.9052	20.8844	21.0417	21.8911	21.9353	22.0173	19.5487	19.4869	19.6839	20.852	20.8784	20.9676	20.6607	20.724	20.8471
	P16070	CD44	CD44 antigen	Homo sapiens	13.388	13.604	13.5811	14.4505	17.1189	13.4702	13.6767	13.7564	13.5825	12.6919	12.1793	11.6921	12.788	12.7494	14.3445	12.9243	11.3212	12.1909	13.4451	12.4969	12.8135	16.3803	13.2776	13.107	12.8533	12.1845	12.777	13.4692	13.3374	12.8903	13.2539	13.8113	13.5405	14.6595	14.5878	14.7388	11.7978	11.3684	12.3642	12.6587	12.6762	12.4056	12.4771	12.731	12.9425
	P16152	CBR1	Carbonyl reductase [NADPH] 1	Homo sapiens	17.2138	17.262	17.5545	17.1749	16.2252	17.9657	15.3244	16.0125	16.2846	16.5761	16.6176	16.4509	15.4666	15.357	16.3047	16.6677	16.8157	16.2813	15.9079	18.4406	18.3132	17.4935	17.4692	17.5908	15.6918	15.8824	15.6087	17.3307	17.3702	17.3238	17.554	17.6832	17.7187	15.8683	16.1654	15.731	14.9963	15.7784	14.9242	16.0155	15.5457	16.0404	17.2734	17.1373	17.1606
	P16157	ANK1	Ankyrin-1	Homo sapiens	12.3736	13.9752	13.6337	14.3554	15.6713	15.2893	12.9887	12.7212	12.8509	12.7645	16.5265	16.2789	14.1604	14.7568	13.7535	12.8328	13.2452	12.6727	13.64	13.2112	12.9097	13.4822	13.5804	14.0585	12.9906	13.3368	13.1774	13.4812	13.3325	13.6158	15.1229	14.624	15.1013	13.3748	13.3061	12.8797	12.5828	13.5475	13.9467	13.327	13.2234	11.8252	13.7085	13.6936	13.8724
	P16219	ACADS	Short-chain specific acyl-CoA dehydrogenase, mitochondrial	Homo sapiens	18.0065	18.0101	18.4883	16.8866	17.9338	16.964	18.0685	18.3022	18.2174	18.373	18.5825	18.494	17.5668	16.5101	17.4178	16.8344	16.9596	16.8115	18.3542	18.5726	19.0334	19.2501	19.2047	18.9007	17.2982	17.0346	17.0427	18.153	18.116	18.285	18.9636	18.9938	19.0662	16.7457	15.7252	15.2688	15.7986	16.069	16.2887	17.4596	17.1469	17.19	19.1857	19.1705	19.1318
	P16615	AT2A2	Sarcoplasmic/endoplasmic reticulum calcium ATPase 2	Homo sapiens	14.6343	14.9171	16.1759	16.9369	17.6657	15.9892	16.4966	16.7044	16.8123	17.0351	15.0592	16.9861	17.8855	18.0598	17.7583	17.229	16.3697	17.0037	18.8458	18.8637	16.1349	18.2506	18.2461	18.2131	16.2665	14.9548	16.4443	17.1872	17.0203	17.2715	18.7457	18.7376	18.7691	17.6474	15.1876	16.0586	15.2932	16.8364	16.9044	16.8405	16.8047	16.8396	17.2327	17.1727	17.0487
	P16671	CD36	Platelet glycoprotein 4	Homo sapiens	16.3071	15.3765	16.9469	15.8127	15.813	16.2573	16.8005	17.1759	16.9745	15.5624	15.0467	15.3551	16.3665	16.0118	16.4289	15.734	17.5396	16.7967	17.2052	18.0381	16.5328	16.2531	16.2338	16.4846	16.0756	16.0809	15.6533	16.316	16.3411	16.1758	16.4647	16.661	16.5173	17.4847	17.503	17.5017	15.3964	15.4744	15.3995	16.8628	16.8907	16.6941	16.0021	16.1318	15.9296
	P16930	FAAA	Fumarylacetoacetase	Homo sapiens	16.1203	15.4638	15.4809	14.1525	14.026	12.9138	15.5089	15.3522	15.077	13.6092	13.8746	14.0681	14.1015	14.6296	13.6021	15.8708	15.2748	15.1753	15.4441	13.52	14.2696	14.9716	15.4615	14.3514	14.257	13.9345	14.3852	14.1214	14.085	14.2479	15.115	14.5018	14.9711	14.059	14.3701	14.3464	14.7921	14.8754	14.9559	14.6081	14.4752	14.4902	13.7689	14.299	13.9031
	P17174	AATC	Aspartate aminotransferase, cytoplasmic	Homo sapiens	18.2461	18.5263	18.3792	21.086	21.1256	21.0342	19.3154	19.4117	19.4525	17.927	17.9114	18.0172	20.3606	20.2806	20.5461	20.6839	20.6902	20.609	21.2417	21.1402	21.2952	21.3738	21.2779	21.4713	19.694	19.7423	19.7507	20.9095	20.9752	21.0096	21.4076	21.4006	21.4378	17.8853	17.9154	18.0046	18.3796	18.5399	18.5456	20.2326	20.2535	20.2751	21.2005	21.1989	21.2247
	P17213	BPI	Bactericidal permeability-increasing protein	Homo sapiens	15.719	14.8342	15.5154	15.237	14.6636	15.1682	14.3067	15.0695	13.0274	14.5826	15.0658	15.593	14.2516	13.6031	13.4336	13.8801	13.5257	13.2986	14.5968	13.8138	12.8732	14.3379	14.1877	14.1713	14.4246	13.3529	14.5746	14.1443	14.1265	14.3235	14.1794	14.2573	14.5719	13.5218	14.654	14.4055	13.9023	14.3159	14.2081	13.64	13.2632	14.4487	14.2909	14.4085	14.9602
	P17540	KCRS	Creatine kinase S-type, mitochondrial	Homo sapiens	23.8822	24.0476	24.0463	19.8054	19.8515	19.5457	22.8198	22.8392	22.6494	23.2487	23.1401	22.9806	20.0611	20.0523	19.8101	22.0363	22.1569	21.9395	22.3093	22.2281	22.0536	23.4271	23.4857	23.3084	22.2467	22.2238	22.2204	23.2312	23.2169	23.1939	23.3501	23.3291	23.2902	20.9894	21.0942	21.0602	21.4121	21.3365	21.3038	22.986	22.965	22.8912	23.6251	23.5979	23.5187
	P17612	KAPCA	cAMP-dependent protein kinase catalytic subunit alpha	Homo sapiens	15.9244	15.9475	15.9073	13.223	13.2054	12.6697	15.2609	15.4973	15.3852	13.6335	13.33	13.7488	12.6514	13.1538	13.4283	13.222	13.5558	11.835	11.9857	12.7611	14.1549	14.4611	14.8797	14.6738	13.1825	13.2375	13.463	14.8874	14.9239	14.9009	14.4609	14.5705	14.5065	15.6067	10.8053	15.8679	11.5453	12.8559	13.0497	14.3669	14.3762	14.3705	13.9916	13.8219	13.6899
	P17655	CAN2	Calpain-2 catalytic subunit	Homo sapiens	14.3384	14.3061	14.3953	14.025	13.745	13.7284	15.2967	15.702	16.1247	11.697	14.3952	14.0793	13.4871	14.907	15.4587	16.0321	15.8122	13.1824	15.515	16.3142	16.0639	15.702	15.2469	13.05	14.3073	13.9599	14.9254	15.3315	15.4601	15.215	15.8131	16.3151	16.426	13.0824	13.127	13.3326	13.2367	13.9605	12.9871	14.5777	14.8708	15.123	14.5333	14.7949	14.4197
	P17661	DESM	Desmin	Homo sapiens	25.6291	25.4867	24.9418	21.094	20.8938	20.864	24.4624	24.3544	24.4059	24.6611	24.6435	24.7365	23.947	23.9625	24.0175	22.9489	23.0521	23.006	23.0824	23.057	23.1843	25.419	25.4522	25.4032	22.51	22.4853	22.609	23.9184	23.944	23.9757	24.4897	24.4715	24.512	24.2088	24.2504	24.274	22.5964	22.592	22.7264	23.1349	23.1468	23.1671	24.769	24.7809	24.6944
	P17931	LEG3	Galectin-3	Homo sapiens	17.6334	17.4773	17.303	18.9051	19.2927	19.355	17.9832	18.1582	18.0239	17.6272	17.5484	17.8306	19.5042	19.5453	19.6145	16.9558	16.147	16.4526	15.871	15.8045	16.8532	17.6375	17.7647	18.0416	18.7883	18.8671	18.9719	19.1487	19.2073	19.3426	18.5198	18.5169	18.6832	15.8633	16.1406	16.0059	17.3199	17.3267	17.5736	18.4859	18.5235	18.6695	18.2913	18.3247	18.3763
	P17987	TCPA	T-complex protein 1 subunit alpha	Homo sapiens	13.9398	14.9763	14.4788	12.782	16.6912	13.9892	14.7067	15.0116	15.2713	13.2445	14.0889	13.1352	16.5357	14.0086	14.3381	15.5556	15.0144	14.8451	15.2146	15.8191	15.4123	15.7323	15.7647	15.5449	13.9201	13.6625	15.2169	14.8136	14.9681	15.7223	14.9613	15.0094	14.9456	13.0313	13.1644	12.975	15.0597	15.0403	15.2083	13.4976	13.9103	15.4956	16.8513	16.877	16.8283
	P18085	ARF4	ADP-ribosylation factor 4	Homo sapiens	14.4701	15.4705	15.3833	17.2759	17.0167	16.8868	15.3587	17.3084	15.4407	15.1645	15.3892	12.23	15.6518	15.2105	16.6526	16.8756	17.1598	16.7952	17.7584	17.5349	17.5181	17.6194	16.1488	15.6589	17.7484	16.2006	17.5431	16.8805	16.8418	18.0558	17.0313	17.0133	16.9733	15.7758	14.7503	13.9816	14.1412	15.1086	15.0195	15.5323	15.7137	16.1994	16.5795	16.5564	15.7117
	P18124	RL7	60S ribosomal protein L7	Homo sapiens	16.5769	16.8951	16.7762	18.8522	18.7726	18.7149	16.7243	17.0285	17.1899	16.0968	16.4584	16.3953	16.8728	16.7034	16.636	15.4424	15.3359	15.534	15.1545	16.0321	14.5455	17.1524	17.1842	16.9998	15.6808	16.132	15.83	17.6668	17.7531	17.8311	17.7538	17.7577	17.7861	14.4709	15.1664	15.2202	15.5573	15.2308	15.6128	15.9036	15.9168	16.1089	17.3327	17.3924	17.3358
	P18206	VINC	Vinculin	Homo sapiens	21.1439	21.0807	21.0743	18.2638	19.1747	17.0072	20.4691	20.508	20.5543	21.0872	21.1619	21.1077	20.2014	20.2382	20.1667	20.3156	20.3622	20.3386	20.5183	20.5156	20.5857	20.773	20.7951	20.7143	20.1716	20.1238	20.2308	20.5887	20.6167	20.631	20.6622	20.6468	20.7182	20.247	20.2947	20.321	19.7579	19.7731	19.8357	20.5952	20.5779	20.6023	21.5436	21.5466	21.5569
	P18669	PGAM1	Phosphoglycerate mutase 1	Homo sapiens	19.4311	19.4877	19.4726	18.5327	18.108	17.718	18.2707	18.3825	18.4777	17.3629	17.5872	17.3344	16.9656	17.3797	17.1529	18.3336	18.6018	18.1575	19.3702	19.1364	19.4299	18.9679	19.098	19.0082	17.9833	17.8917	18.1869	18.9232	18.9573	18.837	18.6805	18.6624	18.5996	18.0648	18.0167	18.1527	16.5223	16.1777	16.7048	18.0104	18.0556	17.9003	19.3881	19.387	19.344
	P18859	ATP5J	ATP synthase-coupling factor 6, mitochondrial	Homo sapiens	18.3265	18.2474	18.1593	20.3333	20.4329	20.3071	18.3266	18.4283	18.2997	18.9525	18.9647	18.9805	21.2858	21.3508	21.2735	17.2059	17.4292	17.8016	17.4618	17.3311	17.9062	18.6872	18.6617	18.7787	19.1758	19.1948	19.2557	18.7917	18.819	18.9043	18.6604	18.6756	18.6325	21.2981	21.3284	21.3828	19.6883	19.6728	19.9172	19.4483	19.45	19.5071	17.6332	17.7566	18.3054
	P19013	K2C4	Keratin, type II cytoskeletal 4	Homo sapiens	15.2704	14.0895	15.2373	16.1759	17.2426	17.2627	14.9257	15.0592	15.5763	15.8642	15.0394	13.9219	16.9778	15.8195	16.6146	15.416	15.5714	15.947	16.347	17.746	17.5815	16.3839	16.3773	16.7915	18.049	18.0574	18.6338	15.3314	14.843	15.7179	16.7664	16.6328	16.7779	15.9006	15.1117	15.3023	14.9467	15.3064	15.8302	15.3495	14.9485	15.4777	15.5567	15.8753	14.9141
	P19022	CADH2	Cadherin-2	Homo sapiens	19.0436	19.2993	19.2806	14.3273	16.6091	16.5533	18.0929	18.0992	18.1183	19.0292	19.1185	18.886	18.1856	18.1476	18.3465	16.8992	16.648	16.6492	18.9961	18.9411	18.7059	19.0851	19.1815	19.1006	17.3842	17.4486	17.3751	17.9353	18.3223	17.9625	18.0175	18.1386	18.1436	20.0268	20.0581	20.0621	18.8758	18.8633	19.1076	19.0609	19.0381	19.1199	17.7551	17.8382	17.9543
	P19105	ML12A	Myosin regulatory light chain 12A	Homo sapiens	17.4955	17.5271	17.4873	16.4344	15.4554	14.2181	17.0125	17.0351	16.9956	17.2983	17.2532	17.3329	16.2813	16.1514	16.2785	16.1196	16.1794	16.0391	15.9724	15.9307	16.0317	16.6522	16.5482	16.7234	16.7014	16.7148	16.881	16.881	16.8315	16.9031	16.2994	16.2546	16.456	16.9185	17.0222	17.0823	17.2673	17.1451	17.338	16.8943	16.8697	16.8302	16.6969	16.7035	16.7006
	P19237	TNNI1	Troponin I, slow skeletal muscle	Homo sapiens	12.9503	12.8418	12.9207	14.998	15.1638	15.2978	12.9773	13	12.9207	15.6191	15.7096	15.852	18.0092	17.8575	17.8573	11.358	11.9592	11.8438	12.1852	14.2736	14.783	12.0402	13.5072	13.5072	15.3652	15.3986	15.5576	13.9298	13.9569	13.9875	16.0511	16.0548	12.5307	13.5355	11.6837	11.5074	14.7399	11.6335	15.1868	14.812	14.7047	11.5257	15.2158	10.9181	15.3792
	P19367	HXK1	Hexokinase-1	Homo sapiens	15.8165	15.8769	15.8919	18.538	18.4817	18.5601	15.9668	16.2199	16.0138	15.4198	15.5408	15.4802	18.7916	18.7742	18.8698	17.3677	17.3439	17.2106	16.5656	16.5274	16.7757	18.0095	17.8767	17.5153	16.588	16.1988	16.8281	18.0642	18.1096	18.1367	18.7556	18.7578	18.8558	14.9622	15.3163	15.6194	14.8157	15.7925	15.4411	17.3379	17.3285	17.4568	16.8376	16.9835	17.2094
	P19404	NDUV2	NADH dehydrogenase [ubiquinone] flavoprotein 2, mitochondrial	Homo sapiens	20.6483	20.9124	20.9498	19.265	19.4657	19.359	19.9248	19.9227	19.981	20.786	20.8671	20.7693	18.7228	19.2337	19.133	17.3053	18.0382	17.8089	17.884	18.3475	18.2325	19.722	19.7833	19.853	19.9678	20.0544	20.0826	20.4926	20.5357	20.4989	19.7574	19.7897	19.7664	20.4055	20.4601	20.5013	19.9715	19.9072	19.9966	20.1292	18.6525	20.1163	20.1164	20.1011	20.0835
	P19429	TNNI3	Troponin I, cardiac muscle	Homo sapiens	24.43	24.5922	24.3545	21.3471	21.2465	21.0969	22.9627	23.0401	23.1333	23.4054	23.4529	23.4822	24.1624	24.0644	24.2027	19.8389	19.8757	19.8903	19.3669	19.4502	19.5119	22.593	22.6378	22.4928	23.7029	23.7119	23.752	23.5871	23.6106	23.5766	23.4092	23.3851	23.3716	24.8197	24.8252	24.7567	21.9296	21.9006	21.993	23.5095	23.4863	23.4491	22.3712	22.3861	22.3499
	P19652	A1AG2	Alpha-1-acid glycoprotein 2	Homo sapiens	17.1946	17.276	17.323	20.1916	20.1856	20.0784	17.3716	17.9781	17.3128	16.4878	16.7865	16.7218	17.2403	17.2422	18.9804	16.679	16.6454	16.3867	16.6702	16.9345	16.4822	16.7867	16.8641	16.7175	17.8855	17.8218	17.9166	18.0206	18.007	17.6069	16.5285	16.5186	16.6874	18.6599	18.7094	18.3647	18.2887	18.1947	18.2876	18.3097	18.2848	18.2367	16.0163	15.9831	15.7377
	P19823	ITIH2	Inter-alpha-trypsin inhibitor heavy chain H2	Homo sapiens	15.494	13.9864	15.7491	15.7773	14.8178	16.4059	16.5867	16.7511	16.9383	15.7295	13.7509	15.2503	15.6578	15.9645	15.7617	16.9263	17.04	17.408	16.8956	16.9954	16.5504	16.758	16.6189	16.868	14.9806	15.4935	15.539	15.7457	15.9182	15.8695	17.1213	17.0041	17.2516	14.4718	15.2601	15.3344	14.9826	14.7923	15.3503	15.248	15.5214	15.5529	15.751	15.9622	16.1269
	P19827	ITIH1	Inter-alpha-trypsin inhibitor heavy chain H1	Homo sapiens	14.919	15.4418	15.1686	18.4124	18.7703	18.5887	16.1924	16.8117	16.2851	15.4959	15.2299	15.6795	16.6758	16.4082	16.5331	17.5418	17.3198	17.5819	17.084	17.0347	17.0726	17.3858	17.7961	17.7274	15.853	15.6131	16.1231	16.2535	16.4142	16.4881	17.4757	17.292	17.3664	15.3916	15.0837	15.7944	15.5742	15.9222	16.2414	15.849	15.8803	16.2917	16.1284	16.3186	16.0757
	P19971	TYPH	Thymidine phosphorylase	Homo sapiens	15.1591	15.3923	14.2406	14.1908	16.4202	14.5411	15.4654	15.8807	16.1023	15.1259	14.7948	15.0064	15.5172	15.3746	16.1	13.5293	15.6577	13.6376	14.7713	14.0437	15.2076	15.3139	15.2317	15.2927	14.6056	14.5586	14.8462	17.1058	17.1302	17.1198	15.4602	15.3968	15.5192	14.3709	14.1326	14.0207	14.3842	14.3443	14.1183	14.623	14.8115	14.729	15.7482	15.7533	15.6721
	P20073	ANXA7	Annexin A7	Homo sapiens	16.8707	16.9505	14.5786	15.9291	14.9511	15.2293	16.6207	16.7612	16.7083	15.7623	16.0205	15.9422	14.4996	13.7618	12.0845	15.9114	15.5983	16.1395	16.4092	16.1965	15.9819	17.0998	17.1269	17.2312	14.8373	15.1198	15.1897	16.2217	16.3104	16.2712	16.0805	16.1839	16.1381	14.7495	14.8624	14.9514	14.5186	13.2423	14.8838	15.5119	15.579	15.6139	16.7722	16.6614	16.6376
	P20160	CAP7	Azurocidin	Homo sapiens	15.0061	15.1091	15.4442	16.638	16.0189	16.1339	15.7912	15.5883	16.6651	14.9384	14.3319	14.8063	13.5669	15.7815	15.3047	15.7382	15.836	14.9722	14.5396	15.7921	17.1859	15.5091	15.4991	15.5469	14.7121	15.1626	15.3055	14.8848	14.9986	15.2089	16.1044	15.9422	15.4035	15.8164	15.31	16.3737	15.4811	15.3375	14.4628	14.6383	14.8689	14.595	14.6434	14.8166	15.2121
	P20674	COX5A	Cytochrome c oxidase subunit 5A, mitochondrial	Homo sapiens	23.1764	23.2471	23.1333	22.4774	22.459	22.5043	23.2425	23.2593	23.2705	22.6167	22.6132	22.6557	22.2021	22.1968	22.1654	20.4297	20.5297	20.4267	20.3291	20.3289	20.4669	22.627	22.6252	22.4319	23.0526	23.0174	23.0417	23.1616	23.0797	23.059	21.9824	21.9767	21.9453	22.5575	22.5867	22.5453	23.3093	23.288	23.2966	22.8631	22.8424	22.7813	22.1743	22.1552	22.1027
	P20774	MIME	Mimecan	Homo sapiens	19.8733	19.9178	19.9082	21.6686	21.4381	21.5863	19.9331	19.9494	19.9401	19.1495	19.1537	19.1682	19.278	18.8778	19.1098	22.1695	22.313	22.2439	21.1052	21.0878	20.9841	21.3419	21.2781	20.8753	19.6937	19.7273	19.4443	20.7846	20.7381	20.7842	21.3956	21.3758	21.2467	20.621	20.6656	20.6468	18.7739	18.7739	18.8634	18.8285	18.796	18.7934	21.1223	21.0959	21.0612
	P20810	ICAL	Calpastatin	Homo sapiens	15.3905	16.1528	15.3868	17.5414	16.1857	16.9542	14.9169	15.0324	16.9198	15.24	17.0308	16.9534	18.5178	18.6057	18.5664	17.1772	17.0574	16.8056	17.0219	17.0972	17.3341	17.1471	17.2023	16.8863	17.3985	17.397	16.8938	16.9781	16.8891	17.1078	15.4815	15.0918	14.9915	18.1619	18.1882	18.2289	18.1307	18.1791	18.2268	17.4282	17.3175	17.4405	15.928	15.9928	15.3419
	P20930	FILA	Filaggrin	Homo sapiens	12.2783	9.25536	9.22821	12.1066	13.0084	12.7062	13.7951	14.0173	14.0328	12.663	13.3549	13.0613	13.9457	13.9021	14.9891	13.3942	13.5331	13.63	13.6289	13.9157	14.0653	13.1269	12.9715	13.1117	15.9534	16.0168	16.614	13.5846	13.8456	14.1075	12.0453	12.2619	13.0864	12.6857	12.8054	13.147	12.7736	13.1035	13.5564	12.5358	12.5638	12.9966	11.0208	11.2146	11.6672
	P21266	GSTM3	Glutathione S-transferase Mu 3	Homo sapiens	15.4478	15.937	16.5538	16.5953	17.2953	15.7019	16.0737	16.1219	16.3147	15.8673	15.9354	16.1342	15.9746	16.0878	15.8966	17.3662	17.4363	17.7343	17.7523	17.4478	17.5301	17.3701	17.2977	16.7945	16.0754	15.3591	15.2567	17.1545	17.0378	17.1213	17.3678	17.3393	17.2188	14.8123	15.3823	15.4267	15.0438	15.0686	15.7467	15.8271	15.9999	16.299	17.3389	17.383	17.258
	P21333	FLNA	Filamin-A	Homo sapiens	15.5088	16.5169	16.5392	17.2861	16.2967	14.2621	17.2232	17.5881	17.5697	16.4179	16.4396	15.8212	16.2196	16.3405	17.3446	18.409	18.4106	17.5501	17.6606	17.4713	17.5187	17.8189	17.7496	17.9767	16.1054	15.6306	16.239	16.719	16.5753	16.7368	18.6807	18.6083	18.6851	16.1439	15.799	15.6931	15.4544	15.3808	15.8348	15.737	16.2758	16.0627	17.6281	17.5198	17.5731
	P21397	AOFA	Amine oxidase [flavin-containing] A	Homo sapiens	15.2662	15.4615	15.3028	16.7852	17.1744	17.264	16.255	16.2399	16.4047	15.8701	15.2832	14.6853	17.4211	17.3724	17.5051	15.4573	16.2831	16.2458	16.1653	16.0477	16.637	16.129	15.8948	16.5349	15.9674	15.2666	15.8075	16.3563	16.4007	16.3115	17.0589	17.0903	17.2216	16.0682	14.7612	14.5438	16.1418	14.8699	14.6954	16.583	16.727	16.6575	16.4488	16.3111	16.3486
	P21399	ACOC	Cytoplasmic aconitate hydratase	Homo sapiens	15.583	15.8693	15.902	13.389	12.9154	11.759	15.8694	14.6014	15.0144	15.923	14.9117	15.0382	12.6723	13.6385	12.3735	14.1592	16.8527	16.5996	15.4517	16.021	16.9141	14.7871	17.178	15.1853	13.9885	16.3943	16.2336	15.8105	16.4295	16.5508	15.2674	15.3351	15.8633	13.8686	15.271	13.3547	14.9257	13.014	13.7646	13.4346	13.2022	14.5443	15.8003	13.0628	13.8646
	P21695	GPDA	Glycerol-3-phosphate dehydrogenase [NAD(+)], cytoplasmic	Homo sapiens	14.0669	15.5586	14.807	17.853	16.0212	16.1772	14.6766	13.8147	16.1846	15.5782	15.2534	15.4676	15.0228	16.5629	14.4487	16.9255	16.6926	16.7942	16.1652	15.7157	15.684	15.5527	15.6571	15.7725	15.2856	15.0406	14.8267	14.9109	14.8345	15.8217	16.0569	16.1514	15.9348	14.3535	15.05	15.028	14.8249	15.2362	15.5711	14.4602	15.0979	15.3412	15.3771	15.2805	14.8932
	P21796	VDAC1	Voltage-dependent anion-selective channel protein 1	Homo sapiens	21.8367	21.6718	21.6746	22.7129	22.5632	22.6986	21.0548	21.2269	21.2464	21.3558	21.5427	21.6324	20.4715	20.4914	20.5999	21.0292	21.3272	21.2754	21.917	21.7825	22.0979	22.8695	22.8898	22.8923	21.3602	21.3854	21.4634	22.3575	22.3965	22.439	22.4936	22.4986	22.5378	19.4215	19.4422	19.4993	20.7017	20.6615	20.7951	22.0409	22.0433	22.0749	23.0972	23.114	23.1293
	P21810	PGS1	Biglycan	Homo sapiens	20.8661	21.057	21.0937	18.407	18.1723	18.0536	18.0188	18.2605	18.1699	18.3516	18.2665	18.2103	18.4914	18.5391	18.3245	21.1462	21.2122	20.9485	20.6231	20.6972	20.5019	21.3061	21.3994	21.2567	18.1687	18.3093	18.3792	19.6162	19.9886	19.6863	19.5476	19.6186	19.7125	19.7881	20.2147	20.3087	17.8036	17.6886	17.6059	19.0425	18.8812	19.0654	19.4045	19.4928	19.4171
	P21912	SDHB	Succinate dehydrogenase [ubiquinone] iron-sulfur subunit, mitochondrial	Homo sapiens	21.9863	22.1529	22.1416	20.0254	19.8609	19.8204	21.0191	21.1034	21.1534	22.3436	22.3813	22.4047	19.7216	19.7876	19.8135	20.8546	20.972	20.9145	20.3464	20.4345	20.5332	21.1893	21.2362	21.25	20.8205	20.899	20.9392	21.3887	21.456	21.4749	21.5688	21.5925	21.5841	20.7886	20.8403	20.8939	20.8723	20.897	20.9655	21.5099	21.5104	21.4836	21.9827	21.9865	21.9705
	P21964	COMT	Catechol O-methyltransferase	Homo sapiens	15.5051	15.395	15.9336	14.5551	16.9496	15.1204	14.7527	14.8525	15.3038	15.4933	14.9155	14.508	15.0929	13.7289	15.1043	15.8307	14.908	14.8601	13.2966	15.1305	15.9401	15.8037	15.9726	15.8585	13.8885	14.5711	14.4149	14.9206	15.0847	14.4238	15.555	15.4865	14.9269	15.7232	15.8599	15.6042	14.4467	14.7057	14.679	14.7037	14.2624	13.8481	15.2578	15.0532	14.9163
	P21980	TGM2	Protein-glutamine gamma-glutamyltransferase 2	Homo sapiens	17.816	18.0716	17.9619	18.6227	18.561	18.6512	17.3142	17.2664	17.6332	15.87	15.7676	15.7206	19.3979	19.627	19.6928	19.1074	19.3468	19.308	19.2008	19.3047	19.3123	20.1315	20.241	20.1481	17.162	17.0876	17.3559	18.2549	18.2657	18.3647	19.6451	19.6395	19.5546	15.7015	15.522	16.2524	16.6722	16.6672	16.5967	18.3295	18.2934	18.3296	19.3099	19.3171	19.3147
	P22061	PIMT	Protein-L-isoaspartate(D-aspartate) O-methyltransferase	Homo sapiens	19.164	19.1679	19.2873	20.261	20.3175	20.012	18.5737	18.5729	18.5827	18.74	18.9017	19.1832	19.7559	19.5571	19.8125	18.1962	18.2311	18.1847	17.8401	17.8022	18.3133	19.9037	20.0182	20.1259	18.6938	18.6278	18.7925	19.3448	19.4469	19.5622	19.0504	19.0323	19.3163	18.3139	18.4289	18.4174	18.2067	18.295	18.4738	18.3274	18.2953	18.5004	19.5565	19.6789	19.8076
	P22105	TENX	Tenascin-X	Homo sapiens	13.2072	13.4687	13.6413	16.4121	15.1463	14.5835	14.4715	14.8302	14.6505	13.6807	14.1661	14.2597	16.4807	15.6035	14.667	17.1504	16.6256	16.7131	15.7926	15.8207	15.4176	15.2618	15.6714	15.4119	15.0482	15.0439	14.1992	13.9839	13.7632	15.3478	16.6433	16.7626	16.9251	12.4021	14.1216	13.9128	14.3986	15.6958	13.8394	13.8075	13.4496	14.3061	15.6112	15.7624	15.8836
	P22307	NLTP	Non-specific lipid-transfer protein	Homo sapiens	10.0984	11.6572	11.7547	14.0115	14.8277	15.3976	13.4634	10.381	13.8562	14.692	13.8386	14.235	11.9872	14.9766	15.0771	12.4603	11.44	11.3025	13.0971	10.7374	13.2792	11.2915	13.5152	13.6302	13.5155	13.9103	13.8659	13.857	13.7502	13.9651	13.9825	13.857	13.9527	11.5036	10.5102	10.7691	14.2354	14.1297	14.5807	14.2896	14.1396	14.4693	14.228	11.3131	14.3249
	P22314	UBA1	Ubiquitin-like modifier-activating enzyme 1	Homo sapiens	16.2083	16.0438	15.2288	16.1017	15.4278	15.5413	15.1089	16.0458	18.7785	16.2037	15.9539	15.5078	15.5752	15.0453	15.3422	15.3417	15.3229	15.414	17.0487	17.2509	17.2186	16.6759	16.6076	17.0994	15.4401	15.0953	15.4458	16.3213	16.9	16.3926	16.9288	16.8957	17.101	15.515	15.3253	15.2479	15.0891	15.0556	15.1805	15.3871	15.2305	15.2911	16.0852	16.0282	16.2628
	P22352	GPX3	Glutathione peroxidase 3	Homo sapiens	18.7505	18.7508	18.9251	17.4072	17.1654	17.2509	18.3191	18.4127	18.2789	18.2948	18.9931	19.0397	14.5688	16.2735	16.8513	18.3491	18.3587	18.7992	17.9901	18.3287	18.3106	19.0259	19.0981	19.0373	17.403	17.1292	17.2228	17.9569	17.9377	18.1298	19.512	19.5049	19.5562	16.576	16.067	16.0391	16.6688	16.6225	17.2014	17.2563	17.3113	17.6004	18.8957	18.947	18.9351
	P22392	NDKB	Nucleoside diphosphate kinase B	Homo sapiens	17.0986	17.3598	17.3277	15.0098	14.5331	14.6706	16.7102	16.6825	16.6457	16.5924	16.65	16.2722	13.8537	14.8334	13.8931	15.9466	16.2254	15.8625	16.7917	16.5219	16.4352	17.1873	17.2231	16.8259	15.9013	15.8845	15.4955	16.9737	16.9845	16.9903	16.8375	16.7981	16.9269	15.4152	15.323	13.6914	15.0894	14.9361	15.0148	16.0321	15.892	15.9187	16.308	16.4419	15.874
	P22626	ROA2	Heterogeneous nuclear ribonucleoproteins A2/B1	Homo sapiens	17.0092	15.0751	15.0712	15.1006	15.026	14.7668	16.9693	17.0793	17.2055	14.9518	14.9594	15.2291	13.9382	14.191	14.4016	15.1944	15.8201	15.5114	16.4021	16.2658	15.4928	16.0713	16.0689	15.6295	14.4191	14.3977	14.3121	15.4828	15.6433	15.6139	16.3543	16.3369	16.4124	14.9357	18.132	13.8646	13.8808	14.2111	13.5769	15.2068	15.3162	15.3269	16.6023	16.651	16.6292
	P22676	CALB2	Calretinin	Homo sapiens	15.0375	14.8719	13.6289	13.4736	13.6269	15.4064	11.9835	13.4772	13.8812	14.9011	14.5805	12.3716	12.5129	12.7955	13.1593	13.7448	13.4852	14.1905	13.3117	14.0467	14.1478	13.9744	13.7023	14.1895	13.067	13.24	14.5131	13.4767	13.2464	13.6355	13.8147	13.6025	14.0828	13.6351	13.6621	13.4164	13.3692	12.4563	13.7064	13.9532	13.2349	13.6537	14.641	12.2057	14.2235
	P22695	QCR2	Cytochrome b-c1 complex subunit 2, mitochondrial	Homo sapiens	21.179	21.2795	21.1505	20.3751	20.5776	20.5775	20.6384	20.6709	20.7594	20.3083	20.2719	20.3567	19.1506	19.1226	19.1034	19.9846	20.7017	20.5821	20.6908	20.5951	20.7764	21.628	21.6124	21.6736	20.2305	20.2131	20.2454	21.5776	21.6208	21.6455	21.87	21.8896	21.9228	19.0786	19.103	19.1991	19.1266	19.0883	19.2493	20.9338	20.9342	20.9257	21.75	21.7548	21.7385
	P22735	TGM1	Protein-glutamine gamma-glutamyltransferase K	Homo sapiens	13.4975	13.8354	11.0163	11.8921	11.7441	13.9115	10.7721	13.5103	13.5694	10.3352	13.483	13.367	11.1146	10.9125	12.1428	12.957	11.9538	12.8976	13.139	12.9676	12.9777	13.724	13.5177	12.0877	12.4759	13.2369	12.7298	14.06	13.267	13.2395	12.7749	12.6677	11.5994	11.4641	11.0461	13.3327	11.2101	12.169	11.9726	12.5779	12.2982	13.4153	13.3453	10.5636	10.6487
	P23083	HV102	Immunoglobulin heavy variable 1-2	Homo sapiens	12.2586	12.3965	12.3118	17.4964	17.7391	17.4861	14.7011	14.9178	14.9656	12.3008	12.9976	12.7919	15.7853	15.927	15.9971	16.3159	16.4516	16.1431	15.7421	15.8901	11.654	15.6275	16.0517	16.1696	14.448	14.6262	15.0556	14.3588	14.8783	14.8501	16.4612	16.3721	16.5757	11.8213	11.4918	11.1186	11.6466	13.7385	13.9746	12.9148	14.8723	14.9065	15.9265	15.9521	16.0543
	P23141	EST1	Liver carboxylesterase 1	Homo sapiens	14.3967	15.7	15.8393	17.3805	16.8433	16.4301	15.9087	16.6853	16.986	15.0015	14.4159	14.7904	13.9633	15.9948	13.9348	14.5563	17.617	14.5818	14.5122	15.1586	16.0644	15.6291	15.5558	15.5421	15.0145	14.571	15.2579	14.7927	14.6215	14.7292	17.3894	16.9689	17.4354	15.0792	14.8869	15.2487	14.5815	15.0443	14.6513	14.6305	15.4234	14.6494	15.354	15.312	15.189
	P23142	FBLN1	Fibulin-1	Homo sapiens	13.6355	14.7048	13.6763	13.8373	15.611	14.3566	12.8976	13.864	13.2915	14.1457	14.4176	13.7247	13.419	12.5571	15.4858	15.9001	11.6642	16.0882	15.1236	15.1863	13.5484	15.4064	15.6506	14.6745	13.5601	12.5711	12.381	14.0599	14.3702	13.9829	14.5826	15.3551	15.4031	12.6741	13.7995	14.0045	12.6907	13.5458	12.8844	13.5304	13.0732	13.7001	14.2547	14.2704	14.2901
	P23284	PPIB	Peptidyl-prolyl cis-trans isomerase B	Homo sapiens	17.9957	18.4634	18.0026	19.9095	19.8544	20.0775	17.0527	17.4185	17.6956	17.7247	17.4322	17.6492	17.7675	17.857	17.4531	18.8198	18.5718	18.6128	18.6151	18.7613	18.3237	18.8173	18.9503	19.0106	17.445	17.7202	17.8297	18.6471	18.7138	18.8398	19.0565	19.0856	19.2151	17.4269	17.5102	16.4285	16.7068	16.6147	17.0415	18.2388	18.2429	18.3858	18.8319	18.8463	18.9756
	P23297	S10A1	Protein S100-A1	Homo sapiens	22.4723	22.6249	22.5463	18.8376	18.8515	18.5943	21.6916	21.6609	21.6838	20.9714	21.0092	20.5287	17.8688	18.3206	17.9531	19.3534	19.1859	19.1909	21.0973	20.9526	20.7871	20.7406	20.7384	20.2952	21.5203	21.4135	21.2455	21.4675	21.2904	21.2178	19.974	19.8391	19.7206	22.7793	22.7774	22.6634	22.1547	22.0783	21.9532	21.526	21.4564	21.2693	20.3374	20.2706	20.051
	P23327	SRCH	Sarcoplasmic reticulum histidine-rich calcium-binding protein	Homo sapiens	19.4814	19.4666	19.4593	17.2505	17.1074	14.6479	18.5467	18.5205	18.64	19.0602	19.0808	19.1653	20.5304	20.596	20.6817	19.8069	19.8615	19.851	20.5276	20.533	20.6444	20.2102	20.3133	20.2986	19.1453	19.1615	19.2067	18.89	18.9375	19.018	18.488	18.4673	18.5235	21.183	21.1873	21.2072	21.1889	21.2043	21.2751	21.2569	21.2638	21.2669	18.495	18.5386	18.5544
	P23381	SYWC	Tryptophan--tRNA ligase, cytoplasmic	Homo sapiens	16.1471	16.5331	16.4392	13.5257	14.1796	15.1072	16.2723	16.5632	16.3511	13.1715	15.1969	14.1613	13.1266	15.7915	14.1081	14.1673	14.4955	15.6091	16.1476	15.5009	15.5721	16.0733	16.1508	15.6243	14.5896	14.6768	14.5615	16.1834	16.2763	16.1836	16.4806	16.5813	16.6305	13.1757	13.4247	13.0189	13.4083	13.0069	12.9938	15.6825	15.6454	15.6404	15.735	15.8553	15.7017
	P23396	RS3	40S ribosomal protein S3	Homo sapiens	17.0586	16.0453	15.5433	18.8735	17.8733	18.7582	16.7869	16.2561	16.2249	16.606	16.5457	16.6338	17.7061	16.4798	17.7965	17.9404	17.7914	17.0361	17.976	17.5034	17.8858	17.5789	17.6506	17.707	16.7877	16.8542	17.0643	18.3447	18.3488	18.3441	18.0741	18.1296	18.1615	15.7964	15.4588	15.784	16.159	15.8137	16.0181	16.9055	16.3097	16.5589	18.066	18.0424	17.9554
	P23434	GCSH	Glycine cleavage system H protein, mitochondrial	Homo sapiens	17.7788	17.8415	17.9658	18.4034	18.0878	18.2793	18.2661	18.2474	18.356	18.8301	19.0196	19.0169	17.5726	17.5966	17.4504	16.5865	17.2052	17.0126	16.8257	16.7426	16.3788	18.3706	17.975	18.2467	18.3605	18.1602	18.3254	18.477	18.1757	18.1837	17.1015	17.5225	17.0311	17.3599	16.9836	16.9666	19.2944	19.2792	19.3082	18.48	18.4726	18.4463	18.1745	18.1841	18.1494
	P23526	SAHH	Adenosylhomocysteinase	Homo sapiens	15.0884	15.0198	15.3012	15.213	15.2326	16.6882	15.2652	15.4499	15.4067	14.6668	14.8822	15.047	16.2908	16.5839	15.8374	17.5523	17.7252	17.6356	17.5002	17.2927	17.5919	16.8755	16.8715	16.9116	15.9625	15.9012	16.1315	16.6246	16.6785	16.8841	17.0932	17.1293	17.2681	14.3516	13.7499	14.3397	14.9588	14.7632	15.1665	15.7413	15.7267	15.8526	16.7219	16.5281	16.6193
	P23528	COF1	Cofilin-1	Homo sapiens	20.2476	19.5064	19.4976	19.9581	20.2756	20.4421	18.5946	18.8107	18.7375	20.5787	20.5959	20.6382	19.0769	18.9928	19.3536	18.9181	18.9854	18.9734	19.0201	18.8089	19.1161	20.4353	20.474	20.4416	19.2623	19.2073	19.2981	20.0613	20.0658	20.1235	20.236	20.2234	20.3034	17.2824	17.4861	17.5675	18.9583	19.0301	19.1431	19.6052	19.6028	19.6461	20.1705	20.2532	20.2707
	P23946	CMA1	Chymase	Homo sapiens	15.9462	16.4683	16.4529	16.5169	15.3483	15.8474	17.3453	18.8428	18.1216	14.9228	15.452	14.9927	16.3503	15.876	16.2833	15.8331	16.9926	17.0274	15.4957	15.2464	15.0241	16.5251	16.5683	15.7744	14.717	15.9053	15.1495	16.8849	16.9397	16.9385	17.877	17.8501	17.9009	15.096	14.7333	15.4791	14.9022	15.8762	14.972	15.1871	15.284	15.7109	17.2004	17.1704	17.2158
	P24043	LAMA2	Laminin subunit alpha-2	Homo sapiens	18.8516	18.9084	18.8874	16.0857	16.6223	17.9271	18.3963	18.6177	18.3956	17.7232	17.8374	17.6274	16.4716	16.8819	16.867	17.0405	16.7081	16.8903	17.3629	17.493	17.3321	18.9615	19.0161	18.7883	17.6055	16.4523	17.2208	18.2351	18.7157	18.429	18.3599	18.3568	18.5564	17.5034	17.6451	17.2285	17.4504	17.4973	17.4083	17.8746	17.7605	17.6073	18.6307	18.5103	18.5999
	P24158	PRTN3	Myeloblastin	Homo sapiens	18.1442	18.0449	18.0141	16.67	19.176	17.4111	16.37	15.3785	15.665	15.5407	14.8213	14.867	15.9553	16.6717	15.5948	15.7398	16.1144	15.6034	16.7042	16.273	16.2762	16.279	16.2472	16.4384	15.6418	15.9067	15.9837	16.2965	15.8148	15.8205	17.0592	16.7837	16.6837	16.7253	16.8653	16.8759	16.0303	15.7608	16.4751	15.8927	16.2644	16.1642	16.1758	15.6547	15.4651
	P24310	CX7A1	Cytochrome c oxidase subunit 7A1, mitochondrial	Homo sapiens	18.0181	18.1819	18.084	20.5312	19.9887	19.9595	19.5567	19.6207	19.6391	17.4114	17.1037	17.1742	17.6787	19.0033	17.9117	17.2091	18.5187	18.5574	17.425	17.0203	16.9641	19.6704	19.7733	19.7367	18.0606	18.097	18.301	19.6186	19.5832	19.5892	19.2667	19.3055	19.2542	16.6287	16.6791	17.4628	17.9933	17.4117	18.0724	18.2634	18.3446	18.3229	19.8642	19.6823	19.7505
	P24534	EF1B	Elongation factor 1-beta	Homo sapiens	18.2455	18.3848	18.4194	17.3246	16.6993	16.9639	17.8706	17.7746	18.0345	18.7705	18.6121	18.75	17.2824	17.4479	17.4845	18.2206	18.072	17.2565	18.1603	17.0271	18.3152	18.0742	18.0371	18.1004	18.3254	18.427	18.376	18.3229	18.3854	18.443	17.5397	17.4044	17.5406	17.5555	17.6662	17.7979	18.7687	18.7721	18.8672	18.3675	18.4011	18.3407	18.081	18.0678	18.0865
	P24539	AT5F1	ATP synthase F(0) complex subunit B1, mitochondrial	Homo sapiens	18.8672	18.7582	18.7338	20.7796	20.6597	20.892	19.4592	19.5841	19.5064	17.5637	17.5628	17.8352	20.2783	20.3342	20.4018	19.5121	19.6529	19.6805	19.7295	19.8999	19.8519	20.2817	20.076	20.1643	19.4854	19.3151	19.5209	20.4384	20.4743	20.5522	20.4035	20.3816	20.46	20.1005	20.1445	20.1292	18.3102	18.2424	18.3249	19.4929	19.5172	19.5838	20.3065	20.3235	20.2387
	P24666	PPAC	Low molecular weight phosphotyrosine protein phosphatase	Homo sapiens	16.5527	16.4312	16.392	16.8343	16.7916	17.3277	17.1172	17.5528	17.4008	17.3724	17.7179	17.5035	17.4517	17.1816	17.5332	18.15	18.0577	18.0237	18.3143	18.5689	18.4548	18.1545	18.1502	18.1523	16.8769	15.1433	17.1994	17.6138	17.6681	17.8187	18.116	18.164	18.2256	16.4184	16.3035	16.528	16.0498	16.4873	16.6132	17.3791	17.3697	17.5326	18.2172	18.2886	18.2397
	P24752	THIL	Acetyl-CoA acetyltransferase, mitochondrial	Homo sapiens	20.0372	19.9927	19.9941	22.4689	22.6218	22.5841	21.8109	22.1055	21.9143	21.4783	20.9243	21.0549	21.7859	21.8729	22.0303	21.8164	21.9793	21.9727	21.9754	21.9369	21.9775	22.825	22.8002	22.7349	21.1968	21.1277	21.3437	22.3409	22.3977	22.4587	22.9431	22.8806	23.0043	18.9825	19.6033	19.9642	20.5121	20.7046	20.7946	21.6839	21.7284	21.7758	23.3442	23.3764	23.4171
	P24844	MYL9	Myosin regulatory light polypeptide 9	Homo sapiens	14.9577	14.8684	15.2753	15.0792	14.6665	13.6884	13.8147	12.9619	14.4426	15.2054	15.2058	15.6192	13.6804	15.2298	13.0557	14.092	15.0862	14.9691	13.0719	12.9262	13.5599	14.1198	14.513	14.3442	15.0091	15.0403	15.0384	14.7959	14.8942	14.7699	14.2871	14.3845	14.4406	14.3006	14.4988	14.4426	15.4333	15.36	15.5623	14.8242	14.7589	14.9045	14.8998	14.7972	14.6634
	P25311	ZA2G	Zinc-alpha-2-glycoprotein	Homo sapiens	16.704	17.3599	17.2504	18.0628	18.3778	18.225	18.3939	18.5008	18.4667	17.0188	17.0703	16.9407	18.9736	19.1246	18.9789	17.4191	17.693	17.5131	17.4608	17.4706	17.661	17.9665	17.8637	16.9962	18.3209	18.3241	18.4945	17.9682	17.8022	17.6972	17.8033	17.9297	17.9822	17.9274	17.7099	17.8795	17.5167	17.8784	17.9428	18.3087	18.3028	18.2544	16.7856	17.0274	17.0986
	P25398	RS12	40S ribosomal protein S12	Homo sapiens	17.5254	17.4915	17.4143	17.8814	17.1231	18.0332	17.146	17.3041	17.2545	17.9429	17.9228	17.8726	17.032	17.7467	17.3112	15.5741	16.4608	16.4217	16.47	15.9194	16.0423	17.698	17.7006	17.44	17.1844	17.1847	17.2309	17.7892	17.7904	17.8203	17.4781	17.3301	17.471	16.1266	15.5916	16.1688	17.1111	17.1266	17.2503	17.2692	17.2592	17.343	17.4696	17.4439	17.4108
	P25705	ATPA	ATP synthase subunit alpha, mitochondrial	Homo sapiens	24.3386	24.074	23.9647	23.1662	23.3085	23.3165	25.2293	25.0357	25.0229	23.673	23.6566	23.6219	22.3371	22.295	22.2752	23.9732	24.1421	24.0466	24.3331	24.2458	24.2048	25.3637	25.3686	25.35	23.5442	23.5451	23.5881	24.7932	24.8429	24.8211	25.3905	25.4059	25.3791	21.8766	21.9159	21.974	22.2562	22.2792	22.2998	24.3563	24.3645	24.3194	25.7945	25.782	25.7224
	P25786	PSA1	Proteasome subunit alpha type-1	Homo sapiens	17.4184	17.2847	17.4109	15.758	16.8975	17.1331	17.3209	14.8445	17.2783	13.7197	17.172	17.3564	13.8155	16.4848	12.6184	17.189	17.1888	17.1026	17.2307	16.8174	17.3538	17.1879	17.0151	17.0943	16.1917	16.32	16.4554	17.1356	17.3196	17.4998	17.2524	17.2791	17.4878	15.4267	15.8064	15.7283	13.5153	16.4133	13.8437	16.5774	16.3082	16.51	17.9804	17.9263	17.908
	P25787	PSA2	Proteasome subunit alpha type-2	Homo sapiens	15.8751	15.7259	15.859	14.4552	14.7413	16.1294	15.462	15.7071	15.6074	15.4231	15.6828	15.8023	14.9421	13.0512	13.6398	15.3075	11.6909	14.3446	15.428	15.242	14.7474	16.0155	15.8469	15.9973	14.7566	14.7974	15.0705	15.5278	15.6571	15.5123	15.6934	15.7342	15.7244	12.882	13.1361	13.0018	13.3235	14.2095	14.0499	14.6852	14.6566	14.8419	16.1011	15.9941	16.2242
	P25789	PSA4	Proteasome subunit alpha type-4	Homo sapiens	16.72	16.8563	16.7109	16.3864	14.1765	14.1302	16.0654	16.3084	16.2118	16.2365	16.0571	16.0499	13.9425	15.1974	15.0588	13.7376	16.2077	16.1211	16.5674	16.2309	13.6632	16.6474	16.6418	16.4435	15.8529	15.8439	15.8959	16.5797	16.6065	16.562	16.0743	16.1813	16.1513	13.6667	14.749	13.7698	15.1409	15.3492	15.2017	15.7701	15.8696	15.887	16.4298	16.3456	16.6845
	P25815	S100P	Protein S100-P	Homo sapiens	17.3688	16.5407	15.8043	17.1038	16.1634	15.5196	14.3893	15.8838	15.1362	15.0744	15.0386	15.4871	14.6822	14.3595	13.489	14.9128	13.0454	14.1275	15.9439	13.9335	14.9892	13.4734	14.1218	13.5935	14.232	14.3696	15.0853	14.4583	14.8813	15.5092	14.8115	14.8811	15.4071	17.394	17.5068	17.5299	14.9674	15.2794	14.7482	14.7208	14.7251	14.3279	14.6533	15.0512	15.1334
	P26038	MOES	Moesin	Homo sapiens	17.0325	17.1015	17.2161	15.15	15.4485	16.0293	17.5811	17.6172	17.7362	17.0084	17.0477	17.0017	17.1446	16.6742	16.686	17.9563	18.2398	18.1122	18.2255	18.2101	18.083	18.2635	18.3993	18.5349	16.4645	16.3936	16.4648	17.778	17.6835	17.8555	18.1309	18.083	17.778	15.9582	16.376	16.7528	16.338	16.692	16.3299	16.7881	16.8128	16.7535	17.8508	17.8583	17.9433
	P26440	IVD	Isovaleryl-CoA dehydrogenase, mitochondrial	Homo sapiens	14.3584	13.9321	13.9348	18.3734	18.5279	18.7232	15.8306	15.7312	15.8358	15.7756	15.8142	15.9934	17.7681	17.4553	17.6164	17.5648	17.5746	17.6701	18.0601	17.9777	18.3529	17.9141	18.0707	18.0826	16.1537	16.1901	16.5714	17.1057	17.2042	17.3784	18.2402	18.1922	18.3944	13.8756	13.305	14.3279	15.3585	15.2801	15.9132	16.8281	16.7371	17.0066	18.4317	18.4227	18.5666
	P26447	S10A4	Protein S100-A4	Homo sapiens	17.8232	17.7169	18.431	20.0569	20.1936	20.2473	18.0476	17.9992	18.0509	19.1255	19.2078	19.1378	19.5086	19.3329	19.6333	19.0021	19.2166	19.2604	18.7841	18.8899	18.886	18.1536	18.2298	18.1455	18.6613	18.7081	18.7344	18.7375	18.8094	18.8844	19.2333	19.2351	19.2062	19.868	19.916	19.9263	18.4535	18.5482	18.6483	19.1521	19.1457	19.1592	18.2113	18.2606	18.2456
	P26583	HMGB2	High mobility group protein B2	Homo sapiens	13.7535	13.7735	13.2636	16.2649	15.8297	15.8765	14.1568	14.2925	14.881	14.3926	14.368	14.4546	17.0089	17.0364	17.0721	15.2992	14.9243	14.9265	15.6234	15.6915	15.6287	15.0372	15.3156	14.7183	14.8016	15.3542	15.1396	13.8362	13.9408	14.2597	14.3209	14.1514	15.2026	17.1412	17.2197	17.3412	14.9742	14.6463	15.1309	15.9198	15.7716	16.0399	14.4504	14.5446	14.6443
	P26641	EF1G	Elongation factor 1-gamma	Homo sapiens	15.2478	14.985	14.7509	14.402	15.4217	11.7757	14.9788	15.2402	15.5237	14.0297	14.0583	14.2897	16.5205	16.5767	16.4682	15.7548	15.3791	15.6702	15.1243	14.2542	15.2917	15.6994	15.6099	15.8539	15.0106	15.3523	14.9608	16.3695	15.9703	16.5173	15.5496	15.8179	16.0182	13.2676	12.2627	12.6033	14.0502	13.4158	14.125	14.841	14.8042	15.0154	15.4399	15.3454	14.6294
	P26678	PPLA	Cardiac phospholamban	Homo sapiens	13.832	13.7875	10.477	20.3755	20.3986	20.4801	17.4737	17.6153	17.6683	16.2751	16.2851	16.5149	18.9711	18.8196	19.004	17.1774	17.2323	17.212	19.1361	19.0859	19.2307	19.3754	19.5339	19.564	16.8066	16.9021	17.1751	15.9208	16.0557	16.2498	18.6892	18.6593	19.0322	20.0532	20.1556	20.191	16.781	13.8327	17.1817	18.3776	18.4412	18.6932	16.1191	16.1836	16.3246
	P27105	STOM	Erythrocyte band 7 integral membrane protein	Homo sapiens	15.6649	15.9873	15.8208	16.2283	16.2836	15.657	15.2742	16.0092	17.675	15.6273	14.7076	14.3648	14.9585	14.3514	14.4317	13.7801	14.1639	14.8024	14.8724	16.2975	15.579	15.3894	15.0724	15.5436	15.2899	14.4242	15.0925	14.8719	15.3971	15.0741	16.0196	15.9096	15.9867	15.1404	14.7248	14.9301	14.4295	14.334	14.3923	14.9451	14.7818	14.7637	15.9781	15.505	15.4461
	P27144	KAD4	Adenylate kinase 4, mitochondrial	Homo sapiens	18.5318	18.5799	18.4015	19.1127	19.4897	19.3377	19.2099	19.2574	19.3467	19.7938	20.0243	19.828	18.9908	18.7219	18.7709	18.4971	18.3509	18.2801	17.8838	17.7446	17.6806	19.034	18.8925	19.1294	18.744	18.6986	18.8565	19.2627	19.3016	19.3645	19.3907	19.4242	19.51	18.7045	18.7184	18.7337	18.2373	18.3443	18.4039	18.9065	18.9396	18.9964	19.8345	19.7923	19.8679
	P27338	AOFB	Amine oxidase [flavin-containing] B	Homo sapiens	15.686	16.3197	16.3438	17.7413	17.8188	17.7452	16.8388	16.5886	16.951	14.7175	14.9276	14.4229	18.3341	18.2227	18.3837	17.1728	17.3804	17.201	17.7471	18.1539	17.8378	18.2495	18.3149	18.2874	16.3546	16.4637	16.16	17.8934	17.9746	18.0268	18.7319	18.7049	18.8076	14.5258	14.8926	15.6505	15.555	15.6691	15.6496	17.3818	17.3229	17.4201	17.6274	17.5491	17.5895
	P27348	1433T	14-3-3 protein theta	Homo sapiens	18.2191	18.3551	18.6976	19.9454	20.08	20.0716	18.0991	18.2216	18.3373	17.9833	18.072	18.1402	18.1621	18.3266	17.8393	18.2069	18.3862	18.1216	19.3311	19.3308	19.643	19.3538	19.3311	19.3533	18.7456	18.8009	18.8364	18.7137	18.7771	18.8539	18.4511	18.4497	18.5667	18.5668	18.6276	18.7047	17.8673	18.0828	18.0583	18.2013	18.4691	18.5631	19.1953	19.2284	19.237
	P27482	CALL3	Calmodulin-like protein 3	Homo sapiens	18.3268	18.8566	18.7586	17.1484	18.9633	18.6076	17.3	17.3267	18.8057	20.091	20.0115	19.9598	19.8671	16.4151	17.8772	17.1038	17.4518	16.5468	18.217	18.3639	18.405	17.9539	17.9876	17.8986	18.9752	18.9458	18.9559	18.853	18.8598	18.8835	17.4537	17.3725	14.6002	20.0733	20.0862	20.0485	20.0352	20.0033	20.0231	19.1187	19.1224	19.0703	17.7889	17.6902	17.6882
	P27797	CALR	Calreticulin	Homo sapiens	17.5073	17.2477	17.4869	18.4593	18.3139	17.8059	18.1243	18.1026	17.8432	18.0977	18.4082	17.7473	16.8778	16.5601	16.1878	17.3027	17.5395	17.1661	19.5996	19.5101	19.6498	19.1079	19.295	19.0598	17.0352	17.2166	17.3461	18.0191	18.2929	18.0008	17.836	17.789	17.8277	17.4863	17.4859	17.5065	18.8772	18.7293	18.8163	19.4068	19.4162	19.4142	17.0165	17.2002	17.0708
	P27816	MAP4	Microtubule-associated protein 4	Homo sapiens	15.2974	15.2724	15.5669	15.4866	15.7569	17.1483	14.292	14.3533	14.521	15.2114	15.427	15.32	15.9971	16.6395	15.0422	15.3142	15.0597	15.6193	15.3085	13.6202	15.7932	15.4617	15.7343	15.4979	15.8025	15.7375	15.834	15.4163	15.364	15.6357	14.8759	14.8023	14.8212	15.7519	15.8772	15.913	15.7423	15.8995	16.2601	16.1344	16.212	16.206	15.7303	15.6605	15.6178
	P27824	CALX	Calnexin	Homo sapiens	16.5597	17.197	17.2926	17.6589	18.1304	18.155	17.5342	17.7507	17.5564	17.2106	17.4116	17.3159	18.6104	19.486	18.6569	19.2387	17.0304	19.205	18.1502	19.7603	18.1218	19.1849	19.2109	19.2372	16.9425	16.9588	17.1011	17.9138	17.9478	18.0553	18.0483	18.043	18.1112	17.2401	17.2375	17.2892	17.9493	17.9978	18.1536	18.7879	18.7954	18.8694	17.2495	17.3336	17.3742
	P28066	PSA5	Proteasome subunit alpha type-5	Homo sapiens	14.4932	14.4538	14.3784	17.2936	17.5229	17.2966	14.3593	14.3259	14.4319	15.0866	14.8558	15.2287	16.3453	16.1969	16.2494	16.2584	16.4085	16.2912	16.0415	16.0697	16.3532	16.28	16.569	16.3816	15.8206	15.6972	16.0882	15.8556	15.8981	15.5268	15.555	15.8343	16.4006	14.4853	14.5506	14.9316	14.6104	14.6147	15.3956	15.3558	14.5784	15.6075	16.4601	16.5118	16.6038
	P28161	GSTM2	Glutathione S-transferase Mu 2	Homo sapiens	18.8338	18.7087	18.9622	17.8796	19.1731	16.5211	18.1714	18.3555	18.1444	18.5587	18.6298	18.7629	17.8428	17.5914	17.7216	18.6255	18.7762	18.9787	17.5403	17.4818	17.4234	18.5424	18.8305	19.0125	18.0727	18.0369	18.0177	18.7078	18.7356	18.7943	18.5928	18.5634	18.5389	17.5722	17.5645	17.4063	16.4966	17.0183	17.0547	18.012	18.0508	17.989	19.0716	19.0832	19.0767
	P28289	TMOD1	Tropomodulin-1	Homo sapiens	20.7235	20.4845	20.7217	17.1332	16.9214	17.4201	20.0485	20.0976	20.1252	20.831	20.8134	20.7445	19.0772	18.9872	19.1231	18.7866	18.8273	18.7305	18.6482	18.4804	18.4463	19.9483	19.9433	19.9761	19.7069	19.6999	19.7649	19.9758	20.0177	19.8728	19.8158	19.8307	19.8517	20.0303	20.0813	20.1008	19.5563	19.572	19.62	19.9285	19.9389	19.9243	20.3947	20.4063	20.3829
	P28331	NDUS1	NADH-ubiquinone oxidoreductase 75 kDa subunit, mitochondrial	Homo sapiens	20.7106	20.8051	20.728	18.3444	18.3734	18.7669	20.9729	20.9611	21.0325	20.5611	20.5036	20.4314	18.7311	18.9697	19.1806	19.8175	20.1648	19.8369	20.6796	20.6385	20.5463	21.5088	21.583	21.5593	19.7204	19.7345	19.5896	21.0073	21.0097	21.0446	21.2998	21.3192	21.3253	18.1698	18.3014	18.4864	18.7848	18.597	18.7141	20.5103	20.4955	20.488	21.3521	21.3522	21.336
	P28676	GRAN	Grancalcin	Homo sapiens	15.0004	13.5532	15.3828	16.1947	16.2984	15.3252	13.7003	15.2286	15.0472	13.6649	14.1959	15.1909	17.0488	17.7906	16.3629	15.2572	15.8099	15.7754	14.0708	16.1513	15.5227	14.4815	15.2928	14.2357	13.7124	13.7917	14.2509	15.933	15.962	14.0564	15.8778	15.7533	15.5112	16.3206	16.3103	16.298	15.706	14.2103	15.9985	15.0906	15.4389	14.5022	15.1292	14.7871	14.7511
	P28838	AMPL	Cytosol aminopeptidase	Homo sapiens	16.3697	16.4466	16.1847	17.8455	16.9942	17.6087	17.1078	17.0182	17.4069	16.559	16.6866	17.0856	15.4667	15.8001	16.3697	17.7704	17.7533	17.8142	16.9952	17.6694	17.485	18.0704	18.1233	18.0851	16.1246	16.0611	16.4197	17.501	17.5655	17.7182	18.0125	17.87	18.0205	14.6441	14.5664	17.0909	15.6375	15.7144	15.8926	17.0754	17.0154	17.0422	17.8667	17.93	17.852
	P29373	RABP2	Cellular retinoic acid-binding protein 2	Homo sapiens	13.8678	14.0843	14.1568	16.2165	16.1092	14.6137	13.5179	13.6395	13.2388	12.5986	12.9332	11.1006	14.4231	13.11	16.2958	13.5853	12.8799	14.1859	13.869	12.8446	13.4799	14.8697	14.5642	14.3466	14.916	14.8475	13.7235	17.1684	17.1976	17.1598	13.5309	13.8245	13.7273	12.9298	12.6444	12.6641	13.5145	13.4254	13.0765	12.7975	12.6986	12.7166	14.3783	14.2924	14.2043
	P29401	TKT	Transketolase	Homo sapiens	16.9142	16.1523	14.1724	16.9487	16.8542	16.4677	15.3955	17.3097	15.6733	15.7779	14.5061	14.0856	14.6909	15.129	14.6565	14.968	16.9529	16.1809	15.6813	15.8856	17.2932	16.5856	16.3717	16.6023	15.7109	15.6067	15.9935	16.4702	16.2479	16.4912	17.1593	17.187	17.1727	13.6386	14.642	14.6754	14.4306	14.1205	14.5348	14.6265	14.8639	14.5885	16.1824	15.573	16.1233
	P29508	SPB3	Serpin B3	Homo sapiens	16.508	17.1608	16.4882	14.9273	16.2268	15.5251	14.828	16.0894	15.9955	15.6633	14.4801	14.5103	16.6026	16.1575	16.149	16.4371	14.4775	15.591	17.0972	16.8153	16.3002	16.0466	15.8151	15.9946	16.2514	16.1543	16.3251	18.5293	18.7431	18.6108	15.5571	15.3117	14.9522	15.5695	15.876	15.7925	15.5582	15.5365	15.865	15.626	15.3828	15.635	15.4627	15.566	15.495
	P29692	EF1D	Elongation factor 1-delta	Homo sapiens	18.4067	18.4563	18.4589	16.374	17.3147	17.4072	17.9616	18.048	17.9659	19.0453	19.1323	19.1392	17.7053	17.3075	17.2888	18.3491	18.6158	18.6646	18.6848	18.5571	18.29	18.5356	18.6555	18.6426	18.4099	18.4888	18.5512	18.7694	18.7913	18.7971	18.2324	18.3701	18.3433	17.3169	17.554	17.6723	17.7981	17.8178	17.9855	18.5504	18.6022	18.6039	18.7952	18.7995	18.8117
	P30038	AL4A1	Delta-1-pyrroline-5-carboxylate dehydrogenase, mitochondrial	Homo sapiens	16.6347	16.5736	16.426	20.4182	20.1803	20.1862	17.5142	17.5118	17.6131	16.3032	16.3366	16.4674	16.9676	17.0814	17.0601	17.9378	18.3351	18.3923	18.2836	18.3465	18.4479	18.4437	18.9213	18.8373	17.1178	16.529	16.966	18.1046	18.2459	18.3555	18.7354	18.8745	19.1149	14.8553	15.4094	16.1472	16.0177	16.1799	16.5426	18.0108	18.063	18.2324	19.4873	19.4417	19.6235
	P30040	ERP29	Endoplasmic reticulum resident protein 29	Homo sapiens	17.5085	17.0281	17.553	16.7539	16.9818	17.7046	17.2345	17.4209	17.5058	17.4177	17.5774	17.472	14.6531	15.7962	16.0576	15.7591	14.9676	16.543	16.6826	16.5453	15.7021	16.3402	16.4237	16.8611	16.7963	16.8436	16.8363	16.593	16.8824	16.8023	17.1388	16.8279	17.2328	15.2226	15.245	16.1549	17.0078	16.9515	17.1099	17.5848	17.8389	17.5377	17.4497	17.4159	17.1676
	P30041	PRDX6	Peroxiredoxin-6	Homo sapiens	21.9513	21.982	21.8686	20.6874	20.6837	20.7172	21.3708	21.3486	21.463	21.3866	21.4917	21.4625	19.313	19.352	19.4459	20.6191	20.7438	20.7439	20.7353	20.6364	20.7804	21.8593	21.8706	21.9261	20.4405	20.4597	20.523	21.3466	21.406	21.432	21.6696	21.6788	21.7001	18.5321	18.5014	18.9477	20.0417	20.0754	20.2111	20.7962	20.7765	20.8137	21.8553	21.8417	21.8494
	P30043	BLVRB	Flavin reductase (NADPH)	Homo sapiens	20.2766	20.2474	20.1407	17.721	18.0786	18.1633	18.9914	19.113	19.0092	19.0502	18.994	18.9801	16.7483	17.0408	17.2446	18.6701	18.8728	18.8485	20.1935	19.9903	19.7815	19.8941	19.963	19.9148	18.0322	17.9895	18.058	19.248	19.2389	19.3163	19.9525	19.9706	19.9933	16.6673	16.7002	16.6627	17.1047	17.1003	17.7964	18.3301	18.4471	18.4396	19.7814	19.7644	19.7323
	P30044	PRDX5	Peroxiredoxin-5, mitochondrial	Homo sapiens	21.2689	21.2353	21.1392	20.3763	20.0929	20.0778	21.1232	21.2691	21.247	21.3674	21.2064	21.2653	18.7122	18.7513	18.9842	19.391	20.1444	19.4534	20.0212	19.5215	19.7622	20.7839	20.9408	20.8565	20.3852	20.5582	20.627	21.1801	21.1798	21.2543	20.8827	20.9019	20.9276	19.5909	19.8028	19.8897	19.9324	20.0611	20.2459	20.2911	20.2857	20.0991	21.4489	21.448	21.4112
	P30046	DOPD	D-dopachrome decarboxylase	Homo sapiens	16.7886	16.8826	16.7765	18.1552	16.7737	14.4038	14.6445	14.7668	15.1832	15.1055	15.153	15.5306	14.175	14.1081	17.5909	13.3669	15.7448	15.815	13.6604	15.2173	15.8447	16.4917	16.4912	16.3872	15.0428	15.1734	15.1755	16.6117	16.7063	16.775	16.3743	16.2214	16.3253	14.0512	13.7056	13.6064	12.9796	14.9682	13.5823	14.9044	15.043	14.8906	16.6769	16.7044	16.5906
	P30048	PRDX3	Thioredoxin-dependent peroxide reductase, mitochondrial	Homo sapiens	22.5252	22.6535	22.646	21.2569	21.0211	21.3643	21.7793	21.8875	21.8801	22.0069	21.8742	21.801	19.4177	19.4332	19.3652	20.7176	20.9509	20.793	21.4227	21.327	21.4306	22.4309	22.4607	22.4251	21.1969	21.2474	21.2748	22.0128	22.0531	22.0445	22.1993	22.1884	22.1878	19.4696	19.6131	19.5512	21.2352	21.2492	21.3203	21.8608	21.8503	21.8091	22.714	22.7008	22.6836
	P30049	ATPD	ATP synthase subunit delta, mitochondrial	Homo sapiens	18.8361	18.86	19.0273	19.3032	19.1355	20.3262	18.4528	18.6754	18.6281	18.2373	18.3812	18.4849	15.6759	18.1869	17.7129	15.7073	18.5513	17.244	16.5339	15.9978	16.1974	19.0484	18.9542	18.5038	19.0858	19.0962	19.0141	19.5155	19.378	19.5533	17.9391	17.855	17.8054	17.7704	17.8337	17.8562	17.9317	17.9134	18.0091	18.1808	18.2978	18.2756	19.5039	19.5035	19.3684
	P30050	RL12	60S ribosomal protein L12	Homo sapiens	13.3805	14.9396	13.026	13.2534	13.1616	13.615	15.4828	11.0075	13.8283	12.6915	12.8	13.0967	11.8746	15.6968	14.8862	14.9483	14.1271	12.5014	14.5429	14.5716	12.1616	14.8859	14.9619	14.6514	13.1266	13.1739	13.0789	14.9824	15.0135	15.0049	14.7084	14.623	14.8253	15.364	11.1032	12.3678	12.5518	12.8546	12.853	13.8472	13.113	13.1632	14.753	14.7565	14.6035
	P30084	ECHM	Enoyl-CoA hydratase, mitochondrial	Homo sapiens	21.4436	21.5281	21.5606	18.6622	18.5074	18.737	20.8454	20.9066	20.8825	20.9107	20.9857	20.7643	18.4673	18.6699	18.4173	20.1381	20.2199	20.12	20.6157	20.6604	20.6617	21.4933	21.538	21.3598	19.864	19.8627	19.9065	20.9686	20.9494	20.9952	20.9702	20.9652	20.6913	18.9625	18.7836	18.8421	19.4084	19.3648	19.0966	20.4134	20.3914	20.3855	21.363	21.2996	21.2483
	P30085	KCY	UMP-CMP kinase	Homo sapiens	15.2428	15.4358	15.3793	14.5792	15.0627	13.889	17.2663	15.1207	14.6573	13.6377	15.0473	16.407	15.6274	16.6748	16.5346	16.0124	15.1864	16.229	16.5702	15.8214	16.2814	16.3936	15.6311	15.9139	15.8725	15.7969	15.0254	16.2474	16.3514	16.398	16.2186	16.1607	16.3123	14.6965	13.1813	13.6235	14.7055	14.5922	15.3156	16.2173	16.2015	16.2526	16.0931	15.9747	16.1183
	P30086	PEBP1	Phosphatidylethanolamine-binding protein 1	Homo sapiens	20.0363	20.0246	19.9464	20.9306	20.8439	20.9508	19.8225	19.9002	19.8979	19.285	19.2829	19.2857	21.0925	21.1413	21.1399	17.9493	17.9138	17.7984	18.0565	17.9115	18.0768	20.3696	20.3752	20.4254	20.1928	20.1913	20.3103	20.5928	20.648	20.6921	19.9593	19.9588	19.9199	18.0766	18.1516	17.8474	19.2434	19.2311	19.3553	19.9691	19.9704	20.0201	19.3747	19.3635	19.2202
	P30101	PDIA3	Protein disulfide-isomerase A3	Homo sapiens	19.9373	19.7671	20.0512	17.7777	16.8054	17.6385	19.2384	19.2701	19.2384	19.4186	19.5213	19.4606	17.5958	17.0044	17.4023	18.7332	19.0898	19.0738	19.3327	19.4015	19.3981	19.6419	19.683	19.6766	18.6171	18.7178	18.7447	19.4525	19.4794	19.5031	19.5712	19.5975	19.614	16.6923	16.7772	17.2202	17.8309	17.8911	17.8059	19.4335	19.4691	19.4446	19.7147	19.7547	19.7542
	P30153	2AAA	Serine/threonine-protein phosphatase 2A 65 kDa regulatory subunit A alpha isoform	Homo sapiens	18.3466	18.7151	18.7416	17.15	17.222	15.1585	17.7862	18.0136	18.1418	17.0624	17.1233	17.2401	16.3306	17.4335	17.9428	17.6848	17.4383	17.6051	17.8285	17.6595	17.8815	18.3184	18.3618	18.1783	17.5234	17.3751	17.4188	18.2493	18.1355	18.286	18.1445	18.1224	18.1684	17.5506	17.5325	17.2465	16.2459	16.1398	16.0272	17.3629	17.4339	17.4683	18.2712	18.3078	18.3404
	P30405	PPIF	Peptidyl-prolyl cis-trans isomerase F, mitochondrial	Homo sapiens	18.0929	16.6886	16.295	19.0811	19.3841	17.2379	17.3411	16.5757	17.1354	19.0584	18.6656	17.1582	19.0234	18.9604	18.3712	15.4589	17.0798	16.0023	16.2485	15.4578	16.8959	18.1096	17.9988	18.0555	16.8233	17.6224	17.8235	19.1677	17.8556	18.7566	18.362	18.458	17.6625	16.781	16.711	16.6215	17.0709	16.3845	16.8358	17.5219	18.7	17.5923	19.2874	19.1231	18.9891
	P30508	1C12	HLA class I histocompatibility antigen, Cw-12 alpha chain	Homo sapiens	17.0485	18.6715	18.6357	17.4792	19.7061	17.5802	16.6576	17.033	17.2292	17.9917	18.0572	18.0931	15.4758	15.5389	15.9157	17.0452	16.3747	17.4921	16.6813	16.1244	17.6006	18.6277	18.0795	18.1985	15.2412	15.6269	16.7008	17.3946	17.4682	17.2247	18.1811	18.1674	18.0501	16.4725	16.128	16.8903	15.2281	16.605	15.5474	16.6841	17.3898	16.7973	18.1536	18.2739	18.1276
	P30622	CLIP1	CAP-Gly domain-containing linker protein 1	Homo sapiens	15.2111	15.5221	15.6793	13.311	12.813	13.0604	15.7962	16.0408	15.9873	12.9368	13.091	13.0806	13.538	12.8746	11.5954	14.1885	14.2239	14.1216	15.5969	15.3785	15.4055	15.8841	15.8862	15.9677	13.3508	13.7448	14.1573	14.8545	14.469	14.4375	15.5519	14.9519	15.0976	15.2578	12.5046	15.1767	13.2558	13.1115	13.7129	14.2066	14.1404	14.0718	13.3829	13.0604	13.1263
	P30626	SORCN	Sorcin	Homo sapiens	17.4637	17.3361	17.3783	17.5934	18.5375	17.5639	16.614	16.6129	16.7861	16.9063	16.6805	16.5706	17.3858	17.4433	18.8747	16.8322	16.9077	16.8896	16.1633	16.4314	16.5841	16.9448	17.0841	17.2524	17.2578	17.2051	16.9821	17.215	17.3192	17.5272	16.9011	16.9066	16.9457	17.4719	17.5662	17.5724	17.5606	17.5186	17.8199	17.0535	17.0884	17.2095	17.3873	17.3618	17.569
	P30711	GSTT1	Glutathione S-transferase theta-1	Homo sapiens	17.5578	17.5704	17.5582	15.3931	14.4104	15.7317	15.3242	15.5517	14.873	14.6389	14.5262	14.0909	13.8382	14.968	15.3422	15.4825	16.3521	15.255	15.4134	14.68	15.304	17.0631	17.0389	16.7398	15.5771	15.5315	15.5729	16.9052	16.8624	16.9766	15.7946	15.7541	16.0374	14.7063	14.6461	14.5362	14.3276	14.2219	14.0632	15.8239	15.7495	15.9116	15.8858	15.9292	16.1906
	P30740	ILEU	Leukocyte elastase inhibitor	Homo sapiens	15.6304	16.7109	15.1476	17.8392	17.7533	16.5211	15.351	15.6634	15.7126	15.0524	14.4513	14.9867	16.3368	16.9898	17.3362	16.395	15.896	16.0937	15.7492	15.344	16.3757	16.1561	16.7144	16.4697	16.9305	15.5336	17.1623	16.1917	17.0278	16.1596	16.5434	16.7467	16.5624	15.0261	14.6982	15.1647	15.4261	15.6788	15.0836	16.6933	15.0089	15.1595	15.4406	16.1572	16.0636
	P31025	LCN1	Lipocalin-1	Homo sapiens	14.0351	14.1892	14.1563	13.7356	13.4756	12.9218	12.2011	12.5282	12.2192	12.9399	12.9154	12.9038	16.058	15.742	15.902	12.8475	12.866	11.729	13.5221	13.6265	13.3892	12.3347	12.7563	12.583	14.0284	14.0082	14.2701	13.7848	13.9636	14.2037	13.313	13.2691	13.0838	13.7018	13.5866	13.8754	13.9726	14.036	14.1162	12.935	13.1409	13.3048	13.2053	13.4489	13.0831
	P31040	SDHA	Succinate dehydrogenase [ubiquinone] flavoprotein subunit, mitochondrial	Homo sapiens	17.9283	17.9056	17.954	17.2989	17.766	17.6352	19.4629	19.6297	19.6362	17.8105	17.8896	18.001	18.7699	18.8236	18.2778	19.9917	20.1014	19.9063	20.359	20.3206	20.58	20.2382	20.1949	20.1125	18.7807	18.6885	18.7558	20.107	20.1095	20.0749	20.4065	20.3752	20.3931	16.3268	16.9658	16.4704	17.361	17.4111	17.3107	19.3001	19.2426	19.2453	20.0182	20.0245	20.0312
	P31146	COR1A	Coronin-1A	Homo sapiens	14.6381	17.366	17.502	14.8495	14.2699	15.5233	13.5054	16.1661	14.1448	13.5472	13.9949	14.8839	14.3421	13.8253	13.652	13.5035	14.6426	13.0262	14.3337	15.5425	14.727	15.0323	15.2864	14.6057	13.7689	13.6592	13.857	14.0169	14.414	14.2643	15.8255	15.7865	15.8165	14.2373	13.9421	14.1078	13.2985	13.4282	14.399	13.9262	14.0128	13.6371	14.3546	14.5231	14.8757
	P31151	S10A7	Protein S100-A7	Homo sapiens	14.1103	16.5977	14.4815	18.4692	19.015	18.7355	15.6697	15.4061	15.5013	18.3454	18.4884	18.5117	16.6793	16.895	16.6331	15.9475	15.1997	15.0125	16.0905	16.0006	15.835	15.0316	15.3999	15.4452	17.7665	17.8079	17.8617	19.7306	19.7378	19.79	15.3598	15.2857	15.4687	18.1391	18.1793	18.1669	16.4789	16.4801	16.6099	16.3993	16.4348	16.5206	15.2883	15.6622	15.6504
	P31323	KAP3	cAMP-dependent protein kinase type II-beta regulatory subunit	Homo sapiens	15.1095	15.1934	14.7905	17.9147	16.9763	17.186	15.2979	15.8061	15.6066	14.999	16.9463	15.6722	16.2488	16.1574	14.9614	16.4525	16.552	16.6621	15.1919	16.3705	17.0248	16.1564	16.1189	16.375	15.6404	15.1325	15.7268	15.7912	15.7138	15.8234	16.0948	15.9333	16.0998	15.3397	15.0701	15.1882	15.6617	15.6361	15.8627	15.6776	15.5461	15.8583	15.9808	16.1444	16.2178
	P31415	CASQ1	Calsequestrin-1	Homo sapiens	14.6652	13.508	13.0506	15.0968	15.9137	16.1961	14.1567	14.4437	13.8148	13.998	13.8442	14.0386	15.1814	13.8819	15.4747	13.3506	14.5314	14.4714	14.9154	14.8211	14.8787	13.8255	15.1776	15.484	14.1956	14.3372	13.5506	14.0356	14.4484	14.4193	14.2693	14.7446	14.3225	13.3571	13.3529	14.2397	14.3813	14.2087	13.7525	14.5642	13.3648	13.6756	14.9914	14.9319	14.9693
	P31930	QCR1	Cytochrome b-c1 complex subunit 1, mitochondrial	Homo sapiens	20.0027	20.0158	19.95	21.354	21.2262	21.4733	21.3297	21.327	21.3571	19.9651	19.9667	19.9143	19.8172	19.944	20.003	21.484	21.7989	21.6579	22.4169	22.3232	22.385	22.292	22.3618	22.31	20.6827	20.7089	20.8422	21.8779	21.8927	21.9179	22.1844	22.2087	22.2337	19.7114	19.7514	19.9025	19.9675	19.9233	20.0577	21.3697	21.3697	21.4204	22.2666	22.2826	22.2987
	P31937	3HIDH	3-hydroxyisobutyrate dehydrogenase, mitochondrial	Homo sapiens	19.6968	19.8054	19.4064	19.0998	17.1093	17.6344	19.4191	19.5133	19.5114	19.5933	19.6329	19.5543	18.1474	18.2465	18.541	18.9173	19.0773	18.8327	18.7808	18.9281	18.7344	19.0038	19.1504	19.1511	18.7556	18.6399	18.7794	19.4974	19.5532	19.4278	19.2525	19.2662	19.2534	19.0922	19.2546	19.2606	19.0221	19.0688	19.1361	19.3172	19.3571	19.2999	19.7339	19.7622	19.7831
	P31943	HNRH1	Heterogeneous nuclear ribonucleoprotein H	Homo sapiens	14.1053	14.9685	15.2989	16.07	15.4903	14.9259	14.3785	14.3901	14.535	14.4067	13.6161	14.718	13.748	15.1265	13.5962	15.2312	14.6297	14.2602	15.4066	12.1121	16.7821	15.8211	15.6417	16.1634	14.4902	13.8815	13.9064	15.5459	15.474	15.5357	15.735	15.6138	15.7113	14.1825	13.6518	12.4712	13.3601	13.8377	13.1044	13.6316	15.3498	15.4741	15.5252	15.608	15.519
	P31944	CASPE	Caspase-14	Homo sapiens	14.2234	14.1026	14.7381	15.1392	16.1084	15.7206	15.1629	15.4818	15.311	14.8549	15.1133	14.673	16.7343	16.1998	16.4289	15.6877	15.0752	15.5401	15.5773	15.327	15.4803	15.049	15.3428	15.6572	16.2146	16.3381	16.4875	15.9063	15.7893	15.8934	14.9192	15.3279	15.0656	15.2738	15.3526	15.5227	15.9574	15.7633	16.0217	14.8668	15.0087	14.786	15.1002	14.503	14.4597
	P31946	1433B	14-3-3 protein beta/alpha	Homo sapiens	15.9924	16.0613	14.9733	18.1815	17.8095	18.1069	15.9253	16.2736	16.5259	17.0115	16.8398	17.0004	17.7267	17.6913	17.4762	17.3587	17.2596	17.4953	17.6866	17.7781	17.871	17.5668	17.5512	17.4973	17.2074	17.3473	17.4873	17.302	17.3394	17.3672	17.286	17.4461	17.4066	16.7575	16.8813	16.9515	16.4583	16.4666	16.6963	17.2732	17.3916	17.5608	17.6328	17.6685	17.8146
	P31947	1433S	14-3-3 protein sigma	Homo sapiens	13.4565	15.5441	15.4412	18.7345	15.9626	16.0787	14.5913	15.9039	15.3875	14.6112	14.2372	14.3383	16.3375	15.8847	16.819	15.6262	16.7942	15.2517	16.3829	15.8622	16.0441	15.6054	15.0808	15.885	17.0781	17.0499	17.2761	18.735	18.7573	18.8245	15.9252	15.9619	16.0983	14.6531	14.6371	14.7871	14.4727	14.8023	15.0073	14.6161	15.2052	14.1569	16.224	16.2016	16.2434
	P31948	STIP1	Stress-induced-phosphoprotein 1	Homo sapiens	18.0222	17.9228	17.952	17.3541	17.1814	16.3131	17.3541	17.4141	17.6726	18.1284	18.3154	18.6961	17.4273	17.4532	17.4728	16.5997	17.4356	16.5758	16.2209	15.8123	16.2757	17.0779	17.2534	17.4672	17.9742	17.7963	18.036	17.6606	17.7976	17.9102	17.7434	17.1749	17.176	17.1413	17.2339	17.298	18.1111	18.0579	18.2074	18.1669	18.191	18.1923	17.4715	17.5447	17.4791
	P31949	S10AB	Protein S100-A11	Homo sapiens	16.6183	16.398	17.5616	18.436	18.4386	18.5433	16.638	16.9297	16.9186	15.9043	15.7073	15.9527	17.6519	17.795	17.8228	15.9316	15.2862	16.2474	16.4045	16.4214	16.0429	17.2446	17.3636	17.1864	16.7117	17.2389	17.0528	16.2969	17.4201	17.4304	15.7058	16.9224	16.5398	18.6508	18.7041	18.7509	16.3929	16.9559	16.6479	16.3914	16.8505	17.0246	15.2634	15.8168	15.7472
	P31997	CEAM8	Carcinoembryonic antigen-related cell adhesion molecule 8	Homo sapiens	15.5655	15.7635	15.5727	15.6148	16.0164	16.5197	14.2914	15.2553	15.4456	14.0615	14.3024	13.6935	14.7726	15.9755	15.469	15.4224	15.217	15.5499	17.5112	13.2647	16.8827	14.8621	14.7734	15.2514	14.0229	14.575	14.038	15.1111	15.0751	15.1061	14.6182	15.1921	14.808	18.1773	18.2313	18.316	14.4176	14.6527	14.0714	14.9954	15.0188	14.4586	14.9382	15.2963	14.9131
	P32119	PRDX2	Peroxiredoxin-2	Homo sapiens	20.7546	21.1443	21.2247	20.5235	21.1116	20.9774	20.2009	20.3002	20.3596	20.96	21.0739	21.0592	19.2751	19.4931	19.5815	21.1688	21.474	21.2329	22.1593	22.0656	22.1695	21.5812	21.6788	21.7237	20.6837	20.7116	20.761	21.3223	21.3016	21.2761	21.7245	21.698	21.7	18.7106	18.8316	18.9682	20.3977	20.4291	20.4814	21.0877	21.0761	21.1154	21.5633	21.5684	21.5314
	P33121	ACSL1	Long-chain-fatty-acid--CoA ligase 1	Homo sapiens	16.9505	17.3426	17.055	17.6375	17.0395	17.8909	16.8071	17.0824	17.774	16.0996	16.2886	16.0727	18.607	18.7949	18.3913	16.4217	16.9199	16.541	15.8932	16.3402	15.842	17.3012	17.2921	17.5882	16.547	16.3124	16.1967	17.7432	17.6592	17.9493	18.1168	18.1529	18.2241	14.8735	16.7698	16.6603	15.4499	15.1001	17.1208	17.6868	17.6545	17.5945	17.3715	17.1606	17.5056
	P35030	TRY3	Trypsin-3	Homo sapiens	23.7652	23.6544	23.8933	23.7493	23.3594	23.1186	24.5828	24.5676	24.5254	24.8868	24.8708	24.7809	24.8961	24.8349	24.5263	25.2243	24.8262	25.116	25.0854	25.2221	24.9388	24.6776	24.0031	24.6742	24.7251	24.8231	24.1604	24.4493	23.7404	24.4381	24.5548	24.5738	24.4777	24.4926	24.205	24.5921	25.3072	25.2692	24.3501	24.39	24.3909	24.2761	23.7972	23.6869	23.6599
	P35221	CTNA1	Catenin alpha-1	Homo sapiens	18.4175	18.503	18.5358	18.4395	15.9437	17.6473	17.68	17.5965	17.6228	18.0238	17.9821	17.9926	16.6329	16.5998	15.9565	16.9723	16.6424	16.8244	17.2154	17.521	16.6674	18.1288	17.8934	17.7819	17.6279	17.5848	17.5225	18.1847	18.1642	18.134	17.2228	17.2063	17.4768	17.921	18.0343	17.9616	17.0272	17.1118	17.1531	17.6553	17.4543	17.6161	18.0822	18.0597	17.8815
	P35232	PHB	Prohibitin	Homo sapiens	21.0926	21.1802	20.9485	19.1027	19.0737	18.7912	20.2552	20.3555	20.3229	20.2896	20.3157	20.2882	18.2478	18.344	18.5848	19.4999	19.5655	19.6031	19.6534	19.7215	19.5165	20.7468	20.7787	20.7779	19.316	19.2514	19.3516	20.5044	20.5505	20.5735	20.6549	20.6988	20.6891	19.0012	19.0594	19.2333	18.1979	18.2321	18.2582	19.6321	19.6658	19.6569	21.0405	21.0624	21.0336
	P35237	SPB6	Serpin B6	Homo sapiens	18.1331	18.2862	14.873	15.6392	13.3836	16.3746	17.0871	17.1652	17.0708	16.3442	16.3576	16.4906	13.3918	12.8536	15.2125	16.551	17.015	16.8419	16.8022	14.7235	17.5495	17.2739	17.2226	17.2974	16.1884	16.2598	16.2582	16.9109	16.967	17.0008	17.2561	17.3305	17.3314	14.8116	12.3954	14.1726	13.6401	13.6714	15.7018	16.7861	16.8286	16.8695	17.0748	17.2254	17.1581
	P35270	SPRE	Sepiapterin reductase	Homo sapiens	16.6627	16.8942	16.7735	17.7074	18.2805	18.1841	16.3996	17.0949	16.9212	15.0743	16.4664	16.5723	17.4724	17.0279	17.3701	17.8206	17.6133	17.2781	17.3809	17.5333	17.3614	17.6295	17.7181	17.6056	16.3579	16.6666	17.0497	17.326	17.2851	16.988	17.5652	17.5676	17.7453	17.3064	17.3694	17.3753	16.2909	16.154	16.5305	16.9623	17.0592	17.1381	17.8766	17.8792	18.001
	P35443	TSP4	Thrombospondin-4	Homo sapiens	14.8747	14.8163	15.0661	17.8405	18.0231	18.0501	15.143	15.1911	15.2285	16.7215	16.7413	16.8146	16.3612	16.612	16.6839	18.4916	18.5314	18.4534	18.1598	18.0529	18.2272	18.097	18.3955	18.5814	15.8999	16.5572	15.7917	16.4412	16.5915	16.6699	17.2908	17.3872	17.5806	16.0689	14.6362	17.2072	16.3552	15.985	15.6349	14.7008	15.805	15.2202	17.2465	17.4329	17.3767
	P35527	K1C9	Keratin, type I cytoskeletal 9	Homo sapiens	18.5045	18.4689	18.4666	21.3703	21.4408	21.4092	19.9126	19.9402	19.9683	20.2141	20.231	20.2729	22.977	22.9811	23.0449	20.7881	20.864	20.8376	22.237	22.2238	22.314	21.0427	21.0555	21.0951	24.1206	24.0773	24.1526	20.1218	20.1947	20.2467	20.3726	20.3862	20.4013	20.378	20.4655	20.4875	21.6616	21.7122	21.8618	20.6272	20.6477	20.6791	19.9425	19.98	19.9806
	P35579	MYH9	Myosin-9	Homo sapiens	16.2411	16.6717	16.1106	16.5354	16.5911	16.869	17.6811	17.7006	17.7176	15.6139	16.2563	14.8217	16.3131	16.0865	16.4135	15.8776	15.2606	15.8505	16.3676	16.4911	15.7758	17.051	17.1937	17.0736	15.9842	16.0215	16.0597	17.061	17.0552	16.8562	17.0144	17.1029	17.1475	16.5929	16.4378	16.6578	14.9353	14.9854	15.1246	15.9845	15.8025	16.1007	15.5124	15.433	15.506
	P35580	MYH10	Myosin-10	Homo sapiens	15.6561	12.3938	12.9175	13.4648	12.9621	13.9857	12.6126	12.8434	13.2221	14.0757	14.4124	13.9644	16.3927	15.6499	16.6669	15.4895	15.0563	14.6604	13.9109	14.7037	14.8917	15.8271	16.3237	15.8996	14.7149	14.3837	14.7315	14.8146	15.8042	14.3866	14.5609	12.3212	15.0934	12.8179	12.6831	14.2601	11.8323	11.9242	13.3289	11.9643	15.2581	13.8649	13.4995	13.4197	12.5417
	P35609	ACTN2	Alpha-actinin-2	Homo sapiens	22.493	22.4543	22.3912	16.4869	16.596	16.7239	23.3442	23.3359	23.2892	21.1852	21.1783	21.2642	22.9773	22.9886	23.0233	22.294	22.3745	22.3434	23.1048	23.0839	23.0957	23.7556	23.754	23.7131	22.238	22.2609	22.3033	23.24	23.26	23.2454	23.7519	23.7631	23.7551	20.7907	20.8644	20.8477	20.2413	20.0031	19.9866	23.1692	23.1703	23.1561	23.3465	23.3417	23.341
	P35613	BASI	Basigin	Homo sapiens	15.7182	15.5861	15.7394	17.7112	14.0422	16.9948	15.7101	15.5315	15.8791	16.0985	15.3391	15.9153	16.3835	15.5965	16.8114	14.9312	15.2686	15.4756	16.14	16.085	16.1993	16.4563	16.5623	16.3211	16.0207	16.1552	16.0876	16.4666	16.5629	16.6685	15.9082	15.8656	16.1297	15.122	15.0747	15.4161	16.073	15.3523	15.3967	15.9436	15.9715	15.8151	16.6098	16.5649	16.6209
	P35754	GLRX1	Glutaredoxin-1	Homo sapiens	18.1475	18.2691	18.4323	18.4116	17.7334	17.4735	17.0204	16.9781	17.0838	17.9798	18.2054	18.9334	19.4959	18.429	19.2751	18.4375	18.3026	18.6804	16.6844	19.4242	18.7539	17.4956	17.6308	17.5724	18.3677	18.6445	18.6767	17.996	18.1094	17.7174	17.9155	16.8997	16.9563	19.056	19.0936	19.1412	19.5589	19.6291	19.6743	18.683	18.7434	18.6732	17.5791	17.3371	17.5082
	P35908	K22E	Keratin, type II cytoskeletal 2 epidermal	Homo sapiens	17.9923	18.0276	18.0245	20.0856	19.9918	19.9429	21.1832	21.1907	21.1921	19.5986	19.5735	18.9924	21.0246	20.9016	21.0175	19.4094	19.2683	19.208	20.5885	20.1584	20.5101	20.0182	20.0823	20.0307	20.9411	21.0385	21.0511	19.2238	19.3464	19.3913	19.9409	19.8941	19.9614	20.1229	20.1717	20.1734	20.4357	20.4709	20.5964	19.5367	19.4943	19.5186	18.7193	18.8369	18.7622
	P36542	ATPG	ATP synthase subunit gamma, mitochondrial	Homo sapiens	18.7549	18.7245	18.7841	22.773	22.3698	22.5304	18.9923	18.9622	19.0716	19.1713	19.1586	19.286	20.688	20.7219	20.7699	20.3446	20.3753	20.4661	20.139	20.2255	20.4498	21.6809	21.7471	21.7664	19.9839	19.9939	20.315	21.0555	21.0632	21.2207	21.5509	21.5367	21.7044	17.7275	17.9899	18.0795	18.4457	18.5343	18.6381	20.4339	20.4672	20.5544	21.8805	21.853	21.9792
	P36871	PGM1	Phosphoglucomutase-1	Homo sapiens	18.8394	19.274	19.3869	19.5994	18.8475	18.9074	18.0597	18.1306	18.1845	16.3561	16.4852	16.4562	18.2197	18.4714	18.6033	18.9691	19.1419	19.1547	19.3637	19.2522	19.2693	19.295	19.569	19.4693	17.6738	17.4922	17.4429	19.0905	19.1895	19.5321	19.7904	19.7733	19.983	17.5753	16.9979	16.8026	17.5303	16.4271	17.6798	18.7166	18.7062	18.6499	19.2815	19.2372	19.2702
	P36955	PEDF	Pigment epithelium-derived factor	Homo sapiens	14.1375	14.8265	14.724	15.3052	15.6818	15.6917	14.8034	14.655	14.6808	12.4966	14.3596	13.9174	14.2482	13.4118	13.9301	16.7292	16.8856	17.0095	15.5494	15.6339	15.9792	15.9368	14.9215	15.7311	13.4043	13.426	14.2857	13.8843	14.8725	14.6923	16.0617	15.742	15.3175	15.4629	13.2529	14.5985	13.4025	13.727	14.1097	13.8927	13.8015	14.1344	15.3441	15.2008	15.2409
	P36957	ODO2	Dihydrolipoyllysine-residue succinyltransferase component of 2-oxoglutarate dehydrogenase complex, mitochondrial	Homo sapiens	21.0826	20.9893	20.9069	19.8956	20.1133	19.7116	21.6635	21.7344	21.8065	21.5775	21.7782	21.7249	20.5195	20.4628	20.7229	20.9209	21.0976	20.9974	21.3549	21.2751	21.4609	21.9962	22.0041	22.0687	21.0058	21.0293	21.104	21.8127	21.8678	21.9482	22.027	22.0686	22.0997	18.8494	19.0066	18.9776	20.4947	20.3867	20.4794	21.6584	21.6644	21.7184	22.438	22.4509	22.4967
	P36969	GPX4	Phospholipid hydroperoxide glutathione peroxidase	Homo sapiens	17.0336	17.1729	16.9056	16.1289	15.3018	14.9852	16.3606	16.3933	16.6859	16.5174	16.6669	16.7941	14.8257	14.3018	15.1198	17.2767	17.4583	16.8157	17.6567	17.2592	16.4022	17.1034	16.9972	16.8162	15.8691	15.7469	15.9701	16.7744	16.769	16.7916	16.9837	16.9293	17.0509	15.3166	13.9494	14.2952	15.4334	15.5228	15.2271	16.4374	16.4982	16.5812	17.3025	17.4069	17.4001
	P37802	TAGL2	Transgelin-2	Homo sapiens	18.5199	18.4929	18.4824	17.6735	17.0696	18.3345	18.5309	18.3631	18.591	18.103	17.9273	18.1388	17.732	17.1013	16.6349	16.8753	17.4668	17.466	16.6756	17.3029	17.2929	17.5326	18.1013	17.9623	17.6876	17.8342	17.7237	18.2554	18.2979	18.0546	18.0436	18.0994	18.1619	19.0962	19.1308	19.1451	17.7601	17.7779	17.6418	17.9263	18.052	18.0619	17.4874	17.4492	17.5243
	P37837	TALDO	Transaldolase	Homo sapiens	17.4661	17.6504	17.893	18.4879	18.3314	19.0651	17.3038	17.802	17.8879	17.788	17.8142	18.1071	17.5751	17.384	18.117	17.9716	17.7449	17.9808	18.2813	18.6756	17.9294	17.6675	17.5854	18.3699	17.9051	17.8802	17.8012	18.5169	18.5377	18.4665	18.483	18.5099	18.3352	17.5058	17.5802	17.6631	16.9419	16.9659	17.3516	18.0111	18.0186	18.1144	18.6255	18.6189	18.5693
	P38117	ETFB	Electron transfer flavoprotein subunit beta	Homo sapiens	20.1728	19.9247	19.7988	21.0484	21.2017	21.2635	20.7852	21.0056	20.9919	21.1327	21.2394	21.4578	21.4159	21.4167	21.6563	21.551	21.7069	21.721	21.3909	21.3696	21.5029	22.0249	22.0621	22.1573	21.6288	21.6545	21.7976	21.9073	21.9476	22.0743	22.1011	22.0919	22.2701	19.5986	19.6405	19.6637	20.7078	20.7332	20.9135	21.3194	21.308	21.4409	22.9645	22.9821	23.0759
	P38646	GRP75	Stress-70 protein, mitochondrial	Homo sapiens	21.4683	21.516	21.5014	18.0987	17.7465	17.6795	20.885	20.9054	20.934	21.6854	21.6134	21.6188	19.7446	19.8243	19.9198	20.8118	20.8296	20.6968	20.9545	20.8691	20.7193	21.3899	21.4209	21.4426	20.9054	20.9156	20.9694	21.4741	21.5104	21.5096	20.9725	20.9955	20.991	19.3409	19.367	19.4096	20.3618	20.3956	20.4553	21.2178	21.2462	21.2331	21.8974	21.8731	21.859
	P39059	COFA1	Collagen alpha-1(XV) chain	Homo sapiens	16.8	16.7996	16.7019	16.9524	17.026	16.7675	18.0792	18.212	18.5152	18.4032	18.1663	18.3157	18.2486	18.4395	18.8326	18.4997	18.8702	18.717	18.3812	18.2045	18.4263	18.6466	18.7104	18.7134	17.2974	17.1424	17.3765	18.0651	18.2939	18.31	18.622	18.6877	18.7086	17.4527	17.5366	18.1087	16.5975	16.8118	16.9266	17.2922	17.317	17.3908	18.6271	18.6387	18.7549
	P39060	COIA1	Collagen alpha-1(XVIII) chain	Homo sapiens	16.4011	16.1805	16.7337	16.7615	17.3953	16.1586	16.2306	16.6674	16.7565	15.0343	15.7387	15.5189	15.9585	15.2028	16.0852	15.0458	15.5624	15.3357	15.6406	15.4556	16.9732	16.416	16.4632	16.7493	15.5266	15.1026	14.8522	16.2857	16.0904	15.7664	16.9106	16.9557	17.1143	15.3693	14.7616	14.8663	14.4649	15.0175	14.9893	15.5944	15.5241	15.354	16.8777	16.8842	16.7783
	P39687	AN32A	Acidic leucine-rich nuclear phosphoprotein 32 family member A	Homo sapiens	16.6475	17.5817	17.474	17.1387	16.8733	16.3662	16.6098	16.6423	16.7962	17.3827	16.8919	17.4462	18.639	18.7074	18.2847	15.6515	15.6076	15.5597	17.1624	16.9462	17.3325	17.4741	17.5681	17.6114	16.3645	16.4656	16.5	16.9151	16.9794	16.9453	16.2153	16.0601	15.9798	18.4761	18.5055	18.5471	18.3847	18.359	18.4745	18.2866	18.2859	18.264	15.2033	15.4851	15.3363
	P40121	CAPG	Macrophage-capping protein	Homo sapiens	14.9995	13.7129	12.871	13.9494	14.1295	13.7729	14.1803	14.554	14.3254	13.6668	14.459	11.8302	12.6052	13.7683	14.9335	14.7906	15.7675	14.275	16.183	13.0557	14.6214	14.4601	14.3879	14.5005	13.4695	13.1068	13.2496	14.6723	14.4936	14.5091	14.3484	14.7299	15.1223	14.3109	14.5811	13.9439	12.8887	12.8866	13.0561	13.8019	12.4451	14.3987	14.2135	14.3256	13.9007
	P40925	MDHC	Malate dehydrogenase, cytoplasmic	Homo sapiens	23.6208	23.4304	23.7469	21.3504	21.2364	21.1428	22.6997	22.6477	22.5154	22.8504	22.8102	22.8401	20.4144	20.1086	20.1732	22.4156	22.6458	22.5401	23.0529	22.9555	22.9836	23.6227	23.6404	23.637	21.9604	21.9418	22.0139	23.0353	23.0568	23.0524	23.2747	23.2821	23.2683	20.3134	20.2712	20.3732	21.3363	21.3836	21.4093	22.5314	22.5246	22.4916	23.7889	23.7893	23.7847
	P40926	MDHM	Malate dehydrogenase, mitochondrial	Homo sapiens	22.4157	22.5237	22.5237	22.2369	22.2957	22.1826	22.8865	22.8488	22.809	22.4732	21.6759	22.6364	20.2841	20.4678	20.5714	21.4257	21.6548	21.5826	21.6759	21.8982	21.8675	23.2932	23.3441	23.3591	21.6756	21.6863	21.7988	22.8553	22.8987	22.9627	23.1795	23.193	23.2483	20.4391	20.5138	20.5096	21.2584	21.3012	21.3757	22.0886	22.0906	22.1424	23.5465	23.556	23.5997
	P40939	ECHA	Trifunctional enzyme subunit alpha, mitochondrial	Homo sapiens	18.2848	18.3074	18.9009	19.6407	19.6841	19.7549	21.4136	21.4053	21.4526	19.5183	19.5657	19.7094	20.4508	20.4421	20.6427	20.398	20.6052	20.4941	20.9156	20.8917	20.9844	21.2723	21.3414	21.2608	19.5332	19.4119	19.5865	20.7262	20.7502	20.8061	21.5868	21.6247	21.6655	18.0515	18.1713	18.118	18.6991	18.6638	18.7509	20.675	20.6842	20.7285	22.0499	22.0666	22.1221
	P41218	MNDA	Myeloid cell nuclear differentiation antigen	Homo sapiens	14.8126	15.2271	13.7665	16.7448	16.7255	16.992	13.5763	14.0116	14.1009	13.9029	13.1516	14.3241	14.2274	15.6023	14.249	17.1652	15.0152	17.3623	17.7897	15.1106	18.0321	15.0296	15.2041	15.4576	13.5128	13.9215	14.1414	13.8463	13.917	15.1289	15.6141	15.4765	15.7506	18.1627	18.1732	18.1687	13.8806	13.4353	13.7351	13.8902	13.9446	14.1252	14.8024	14.8686	15.3956
	P41222	PTGDS	Prostaglandin-H2 D-isomerase	Homo sapiens	17.5502	16.4494	17.3526	18.2569	14.8892	15.2186	16.3805	16.1554	16.4184	17.9682	18.1266	17.9834	16.4069	16.5522	16.3325	15.6733	17.2065	16.7834	14.7252	16.1676	15.638	17.2333	16.5	17.2889	17.3342	16.7269	16.8221	17.1821	16.9321	16.9218	16.5372	16.8119	16.5803	15.4258	16.0291	16.0569	17.7829	17.5389	17.8113	17.5362	17.4649	17.2981	17.2893	17.2725	17.2141
	P41567	EIF1	Eukaryotic translation initiation factor 1	Homo sapiens	16.1504	16.3693	16.3621	15.0341	16.2144	14.8972	15.8619	15.9787	15.9759	15.9787	16.0357	16.0755	16.2179	15.9759	16.3299	14.5521	14.796	14.7141	14.6385	14.2665	14.1383	15.3792	16.1911	16.0419	16.1791	16.2005	16.2295	16.166	16.3586	16.2877	14.9795	15.2239	15.3254	15.5034	15.5037	15.4793	15.7231	14.9954	15.8346	15.6473	15.5221	15.4931	15.1507	15.2489	15.182
	P42126	ECI1	Enoyl-CoA delta isomerase 1, mitochondrial	Homo sapiens	21.2246	21.2323	21.1525	20.1496	20.6233	20.0564	20.486	20.5896	20.6287	20.4787	20.4715	20.6693	19.3166	19.2105	19.7298	18.497	19.3744	18.3831	19.4335	19.9835	19.5756	20.9182	20.9972	20.987	20.3983	20.3443	20.4374	20.9481	21.029	21.0504	20.8749	20.8265	20.8794	18.1888	18.3031	18.3946	19.1169	19.2158	19.2268	20.7297	20.7681	20.8341	21.2745	21.2675	21.2757
	P42330	AK1C3	Aldo-keto reductase family 1 member C3	Homo sapiens	15.4327	13.3061	13.3899	12.5821	14.4487	14.3188	12.7133	13.7782	13.828	12.6271	12.6918	15.5253	14.9078	14.6812	13.3406	15.4273	15.2327	15.2431	15.8036	15.9768	15.5494	14.8554	14.7804	15.1701	13.0375	12.8678	14.0599	14.2348	13.3317	13.9383	15.7234	14.483	14.5901	13.2788	13.8421	13.9451	13.7943	13.5242	13.2467	13.0083	13.0105	12.7866	14.848	15.3312	14.9577
	P42704	LPPRC	Leucine-rich PPR motif-containing protein, mitochondrial	Homo sapiens	12.8917	13.0925	13.2531	15.5936	11.9777	14.7307	14.0491	14.4846	14.3031	13.6021	13.2193	13.4822	16.4319	16.2842	16.5408	13.0594	15.0778	14.8948	13.6768	14.8327	15.5289	14.9666	15.1476	14.153	14.1835	14.0397	13.7149	15.2713	15.3723	15.4119	16.0454	16.0916	16.1922	13.0541	12.2159	14.877	12.6194	11.9594	12.3995	15.2508	15.4134	15.4071	14.6101	13.6926	14.921
	P42765	THIM	3-ketoacyl-CoA thiolase, mitochondrial	Homo sapiens	18.6828	18.3626	18.1953	21.2186	21.4491	21.3238	21.5017	21.6169	21.6702	20.1758	20.2192	20.3762	21.0731	21.044	21.1553	20.469	20.7504	20.6005	20.3514	20.3107	20.5502	21.6366	21.6982	21.7347	19.8873	19.9347	20.0622	20.897	20.9392	21.0972	21.7278	21.8105	21.9158	18.646	18.6881	18.168	19.4611	19.3125	19.8813	20.4677	20.4781	20.7247	22.4433	22.4755	22.6441
	P43121	MUC18	Cell surface glycoprotein MUC18	Homo sapiens	17.9361	17.8173	17.7439	15.5538	15.0786	16.4329	16.9698	16.9419	17.6808	17.5358	17.7405	17.4945	15.1485	16.4838	15.4005	15.7582	15.9542	16.5114	17.1702	16.9027	16.2575	16.9684	17.1748	16.9183	16.3283	16.0145	16.0594	16.4188	16.5716	16.4589	17.1682	16.9874	17.0907	16.6616	15.7512	16.8976	15.6233	15.7796	15.8669	16.0135	16.1989	16.2335	16.9639	17.0936	17.0753
	P43652	AFAM	Afamin	Homo sapiens	12.7467	13.673	13.3077	15.5847	16.0645	15.2984	13.7373	14.077	13.9978	14.1651	14.0972	13.9133	15.4189	14.9903	15.6597	15.9073	16.1864	15.953	13.4821	15.0687	15.6675	15.0093	15.1908	14.737	14.6304	14.0818	14.895	14.6646	14.6155	14.6839	15.3894	15.3558	15.1773	13.631	13.6019	13.2021	13.5617	13.5309	13.4227	14.9412	14.9127	15.2127	14.7644	14.8081	14.8277
	P45378	TNNT3	Troponin T, fast skeletal muscle	Homo sapiens	14.9171	14.807	14.9329	16.3857	17.6354	17.7603	13.7688	14.7776	15.881	14.0536	14.2703	14.2639	14.9539	16.3202	17.8752	14.2777	16.2516	14.8858	15.5685	14.9787	13.2312	14.8618	15.8363	16.2465	14.7088	14.9956	15.7982	15.2132	14.3006	14.7015	15.3622	15.2441	15.8324	14.1704	16.2311	14.8754	13.9912	14.9263	15.4647	13.8	13.7731	14.3083	14.4839	14.757	14.7312
	P45379	TNNT2	Troponin T, cardiac muscle	Homo sapiens	23.2641	23.2278	23.2261	19.3229	19.4766	19.4521	23.3388	23.2598	23.2701	21.1599	21.1474	21.1164	23.9387	23.978	24.0181	18.0625	18.3232	18.3574	19.2929	19.356	19.3107	22.4108	22.4057	22.2017	21.5709	21.5303	21.5603	21.7804	21.7907	21.8153	22.5476	22.5249	22.5412	25.1962	25.2141	25.1361	21.0649	21.054	21.1676	22.2918	22.2682	22.2997	19.0775	19.0577	19.1446
	P45880	VDAC2	Voltage-dependent anion-selective channel protein 2	Homo sapiens	22.2777	22.1715	22.0209	22.7434	22.7294	22.6722	21.5659	21.5589	21.5932	21.4339	21.284	21.4434	19.9746	19.674	19.955	20.6348	20.8275	20.74	21.4072	21.3554	21.4316	22.7529	22.7818	22.7637	21.3262	21.3413	21.4061	22.4793	22.5032	22.508	22.3602	22.3596	22.4129	19.238	19.3789	19.4508	20.5526	20.5457	20.6631	21.7927	21.8055	21.8121	22.8621	22.8586	22.8485
	P45954	ACDSB	Short/branched chain specific acyl-CoA dehydrogenase, mitochondrial	Homo sapiens	17.6311	17.7197	17.4188	18.1558	17.0423	17.7774	16.0481	16.4916	16.5799	17.7213	17.9389	18.0078	16.572	16.4446	16.8976	17.7954	17.4332	17.3058	18.4287	18.2136	18.462	18.4007	18.4522	18.5575	17.0169	17.01	17.089	17.3567	17.8953	17.617	18.4867	18.4946	18.5264	15.2183	15.063	15.6375	16.3555	16.2394	16.0956	17.6688	17.7495	17.7154	19.163	19.0972	19.2045
	P46100	ATRX	Transcriptional regulator ATRX	Homo sapiens	14.4436	13.8879	14.7793	12.3549	13.2043	12.6006	8.76177	12.3249	10.6543	12.5955	11.1326	11.8113	11.4544	15.2216	14.7063	10.8943	12.2905	12.5945	10.7695	12.0805	11.9671	14.2088	13.4644	14.3193	10.4374	12.8354	11.6277	11.4777	10.7428	13.5243	14.8519	14.4344	14.3573	10.8015	12.9958	12.1766	11.6187	12.4307	11.9904	10.6438	10.7891	13.3634	14.7577	11.4737	14.8084
	P46940	IQGA1	Ras GTPase-activating-like protein IQGAP1	Homo sapiens	12.3859	14.7005	14.8974	12.2981	11.6482	11.7082	12.9461	13.3815	13.1999	14.6574	11.0356	14.0696	12.869	11.3888	10.4045	11.579	12.4846	12.2405	11.6159	12.2142	10.6361	11.7686	13.4275	13.2129	11.6798	10.9795	10.4015	13.3909	13.7191	13.457	14.1737	14.0804	14.2256	12.1809	12.5091	10.7071	11.416	10.6416	12.1112	12.2064	12.1574	11.5193	11.9261	10.9521	11.8223
	P46976	GLYG	Glycogenin-1	Homo sapiens	19.2777	19.393	19.1222	20.6582	20.6496	20.6741	18.0563	18.3074	17.9912	19.2848	19.3612	19.3285	21.731	21.8391	21.7668	18.9944	19.138	18.832	18.808	18.8631	18.7797	19.6111	19.6226	19.6004	19.9656	19.9863	20.1742	19.6624	19.7092	19.8044	18.063	18.0348	18.317	20.1571	20.2403	20.3079	21.191	21.2212	21.395	20.5235	20.5466	20.703	17.6584	17.8544	17.7943
	P47755	CAZA2	F-actin-capping protein subunit alpha-2	Homo sapiens	16.3029	16.217	16.1197	16.225	16.2756	17.6676	12.954	15.705	15.6394	15.187	14.6373	14.6513	16.8038	16.1082	16.608	15.6921	15.8325	15.7103	16.4621	16.0178	15.6729	17.0084	17.1132	17.1837	15.4454	15.6413	15.2369	16.3673	16.4656	16.4425	16.7426	16.6479	16.8207	14.5605	14.6038	14.731	15.032	14.6143	15.0237	16.3121	16.1572	16.327	16.4344	16.357	16.3822
	P47756	CAPZB	F-actin-capping protein subunit beta	Homo sapiens	17.8982	16.0453	16.8089	18.3513	18.1599	18.2343	16.4701	16.5687	16.3669	16.5025	16.8826	17.0929	18.2301	18.5334	19.0601	18.0669	18.5738	18.239	18.5803	18.544	18.758	18.4569	18.5924	18.5002	17.4982	17.5279	17.7444	18.0033	18.0408	18.2206	18.4113	18.4134	18.5057	16.2868	15.3302	16.3041	16.7871	16.6955	16.8651	18.0184	17.9757	18.0323	18.6088	18.5877	18.6648
	P47929	LEG7	Galectin-7	Homo sapiens	13.2821	14.5225	14.8194	16.1511	16.4344	15.6584	13.6293	16.8349	15.275	14.8252	16.1566	15.5425	18.8955	18.8042	18.8837	16.4288	15.6153	16.4198	16.3671	16.1796	18.0339	15.4693	16.118	16.3404	18.6082	18.5842	18.679	19.7107	19.7772	19.8016	15.316	15.6373	16.1154	16.2083	16.1138	16.1398	15.0416	15.2347	15.4954	14.9207	14.9056	14.5288	15.9304	15.9553	15.9795
	P47985	UCRI	Cytochrome b-c1 complex subunit Rieske, mitochondrial	Homo sapiens	21.2575	21.1223	20.824	22.3244	22.2163	22.2073	20.9184	20.8878	20.9048	20.3604	20.2951	20.4576	19.922	20.1048	20.135	20.4819	20.5769	20.3995	20.9977	20.8445	21.1716	22.2389	22.3142	22.2866	20.6371	20.604	20.6728	21.6511	21.7203	21.7665	22.1431	22.1342	22.1998	19.2034	18.6469	18.339	19.6944	19.7745	19.8212	21.3294	21.3189	21.3729	22.4021	22.3951	22.4048
	P48047	ATPO	ATP synthase subunit O, mitochondrial	Homo sapiens	23.6464	23.4334	23.3902	22.5215	22.4926	22.4662	22.5996	22.6344	22.7305	23.8292	23.7855	23.9654	21.9428	21.9884	22.0308	21.13	21.2356	21.2468	20.5358	20.5472	20.6041	22.5002	22.5274	22.5937	22.6406	22.6549	22.7404	23.128	23.1911	23.2402	22.9165	22.9073	22.9762	22.6874	22.7252	22.7473	21.8254	21.8043	21.9684	22.586	22.5828	22.6119	23.6608	23.6736	23.6748
	P48059	LIMS1	LIM and senescent cell antigen-like-containing domain protein 1	Homo sapiens	16.9523	16.8489	17.1087	14.4376	17.2282	16.2364	16.4541	16.6278	16.1181	16.8263	16.7179	16.8241	14.9834	16.1007	15.7642	16.2536	15.9874	16.5675	16.4455	19.0459	16.69	17.1282	16.9883	17.0983	16.2362	15.9732	16.3551	16.5315	16.5342	16.6452	16.8636	16.8777	16.878	14.1883	14.8349	15.2191	15.0127	16.4802	15.1755	16.2147	16.3236	16.297	17.306	17.2628	17.3331
	P48594	SPB4	Serpin B4	Homo sapiens	14.5838	16.1358	14.4325	16.3783	15.7226	17.0751	15.2011	15.4995	14.3493	13.9295	14.1106	14.0023	16.615	17.2677	15.9566	13.5701	14.7081	14.3978	16.4476	15.5928	15.696	15.3831	15.5674	15.2461	15.4509	15.2893	15.3611	18.7834	18.7789	18.8865	15.4995	15.1639	15.0708	15.2182	14.8641	15.3511	14.5165	14.562	15.3538	14.6171	14.98	14.6285	15.1687	14.711	15.3106
	P48681	NEST	Nestin	Homo sapiens	17.7579	19.2299	18.1189	17.973	15.9046	17.1895	17.3368	16.9719	17.2084	17.8211	17.3037	17.8638	15.3275	16.8675	16.0998	15.5096	15.4726	16.0355	17.1632	17.0869	16.9406	18.6096	18.6762	18.6163	16.1945	15.8894	16.0205	16.9469	16.9484	16.9565	16.7118	16.3819	16.6285	19.1261	19.1624	19.1881	17.2584	17.079	17.2814	17.631	17.5933	17.5919	16.8304	17.0449	16.7036
	P48735	IDHP	Isocitrate dehydrogenase [NADP], mitochondrial	Homo sapiens	22.6276	22.581	22.5951	19.4756	19.6551	19.3465	21.9492	21.9938	21.973	20.7145	20.7469	20.8179	20.8982	20.8696	21.0268	21.5413	21.7276	21.6896	22.2066	22.1359	22.253	22.7249	22.7888	22.7758	21.4309	21.4246	21.4936	22.2918	22.3384	22.3779	23.0669	23.0919	23.1106	19.2347	19.2533	19.4125	20.16	20.197	20.284	22.5661	22.565	22.5758	23.0223	23.0084	22.9854
	P48788	TNNI2	Troponin I, fast skeletal muscle	Homo sapiens	13.803	14.6855	17.5081	15.917	18.7205	18.6737	18.5913	15.443	14.6232	15.1395	15.153	14.791	19.6055	14.6722	16.3833	19.3832	16.7459	16.1511	14.5146	14.7617	19.8536	16.0893	15.6175	15.552	14.9384	15.4816	15.9709	15.0953	15.7089	15.3061	16.0417	16.0211	16.204	16.1512	15.6723	15.0071	15.7593	15.5633	16.2689	14.8017	15.4444	18.0079	15.7452	15.4622	15.3495
	P49189	AL9A1	4-trimethylaminobutyraldehyde dehydrogenase	Homo sapiens	14.7865	14.4921	15.1662	18.3269	18.2569	18.0574	15.8513	16.0015	15.986	15.7052	15.5703	16.0347	17.2878	17.6444	17.5944	16.5771	16.6343	16.4764	17.6621	18.1055	18.0299	17.5938	17.6376	17.7201	16.0662	16.4333	16.1436	16.7978	16.9844	17.2792	17.9869	17.9279	18.0712	14.2665	14.1459	14.9117	15.139	15.3748	15.3705	16.4303	16.416	16.6423	17.6892	17.9185	18.1034
	P49411	EFTU	Elongation factor Tu, mitochondrial	Homo sapiens	20.2829	20.2887	19.9567	19.4336	19.2316	19.4764	19.6121	19.7167	19.7314	19.8224	19.9092	19.962	19.006	19.1506	19.1713	19.8962	20.2511	20.0851	20.8011	20.5026	20.9026	21.1703	21.2076	21.2676	19.4718	19.4974	19.346	20.5481	20.5944	20.6078	21.195	21.2116	21.2498	17.71	17.7166	17.9485	18.462	18.2413	18.5507	20.2073	20.1969	20.2428	21.5173	21.4983	21.5292
	P49419	AL7A1	Alpha-aminoadipic semialdehyde dehydrogenase	Homo sapiens	17.9873	17.8074	17.6866	16.3992	18.4318	18.7821	17.9706	18.2318	18.1811	16.7643	16.7674	17.3091	17.201	17.1022	17.8498	17.7676	17.6262	17.6531	19.0211	18.7213	18.9464	18.9451	18.9897	19.0205	17.1644	16.8507	17.23	18.3498	18.4341	18.4862	18.97	19.022	19.0112	15.2403	15.925	15.6492	17.0145	17.0815	17.1257	18.095	18.182	18.1641	19.1794	19.2171	19.2057
	P49454	CENPF	Centromere protein F	Homo sapiens	9.76562	10.7599	10.3351	13.4204	12.4172	12.7836	10.2147	14.5396	11.9238	15.5806	13.4413	10.6014	13.5783	12.8027	13.9813	14.4218	12.7647	13.2436	11.4254	14.0701	12.8136	14.3868	14.6962	13.9257	13.7567	13.6279	12.2889	13.2823	10.0303	14.1794	12.7538	11.4203	12.9734	10.9305	10.7527	13.3523	10.3182	11.062	11.6021	12.0987	12.456	12.5411	13.7647	14.4268	11.6197
	P49748	ACADV	Very long-chain specific acyl-CoA dehydrogenase, mitochondrial	Homo sapiens	18.2388	18.2042	18.1931	20.2151	20.2344	20.2708	20.0274	20.1618	20.1609	17.9794	17.9844	18.0021	20.8783	20.9629	21.0127	20.5683	20.7143	20.6693	20.7205	20.6772	20.7206	21.0518	21.0985	21.1389	19.5467	19.3239	19.3552	20.7825	20.8026	20.86	21.437	21.488	21.488	17.7273	17.863	18.4355	18.4629	17.7862	18.0056	20.5886	20.6002	20.6068	21.2401	21.2724	21.2581
	P49753	ACOT2	Acyl-coenzyme A thioesterase 2, mitochondrial	Homo sapiens	18.7659	18.6958	18.6818	17.1842	17.1415	17.3265	18.4936	18.6488	18.6077	17.1208	17.2018	17.1342	17.4798	17.5244	17.6472	19.2824	19.4747	19.4913	19.3767	19.4746	19.1473	19.4387	19.5244	19.5657	17.5971	17.6748	17.6275	18.6473	18.7203	18.7163	19.4974	19.5797	19.643	16.2734	15.5865	16.7479	16.684	16.6163	16.8466	18.1625	18.1642	18.2071	19.8875	19.9041	19.8933
	P49773	HINT1	Histidine triad nucleotide-binding protein 1	Homo sapiens	14.7361	14.8337	14.9244	17.2477	17.3778	17.4559	14.2311	14.4889	14.2983	14.826	14.8187	14.8054	17.1759	17.215	17.1565	15.3758	15.4343	14.5022	14.6695	15.2267	14.5441	15.6696	15.771	16.2221	15.8634	15.8601	16.447	16.0035	16.1902	16.3631	14.7012	15.1681	15.3225	15.9571	16.1886	14.2978	14.5938	14.2511	15.4871	15.7153	15.9727	15.2181	14.8602	15.2646	15.4574
	P49821	NDUV1	NADH dehydrogenase [ubiquinone] flavoprotein 1, mitochondrial	Homo sapiens	19.1905	19.6279	19.4144	19.3791	18.5911	19.3761	19.0958	19.3516	19.2948	18.2779	18.2507	18.3381	17.5692	17.4682	17.8839	17.9742	18.7001	18.6111	19.9323	19.914	19.6271	20.1087	20.1904	20.222	18.6045	18.2989	18.6554	19.4893	19.4491	19.7818	19.8221	19.7483	20.1236	17.3322	17.1775	17.576	17.2782	17.4612	17.2985	19.0442	19.0275	19.195	20.4024	20.3911	20.35
	P49913	CAMP	Cathelicidin antimicrobial peptide	Homo sapiens	13.0554	15.51	13.3416	18.9993	19.1909	17.4067	14.1053	14.0546	14.3633	13.6678	12.3936	14.7154	16.3622	15.5748	16.7094	15.0787	15.1934	17.1606	14.3922	15.49	14.7757	13.3615	13.0406	13.7605	14.0048	12.7781	14.5308	14.6488	14.9197	13.3243	15.4489	15.4227	15.3276	18.7405	18.7696	18.7731	13.6261	14.1924	13.9597	14.8474	13.4247	14.7066	14.1732	14.5728	14.8668
	P50213	IDH3A	Isocitrate dehydrogenase [NAD] subunit alpha, mitochondrial	Homo sapiens	19.184	19.0393	18.9093	20.3891	20.6473	19.992	19.8235	19.9164	20.0669	20.0943	20.2311	20.2717	19.2691	19.4401	19.6492	20.3373	20.5088	20.489	20.6518	20.5751	20.8334	21.2541	21.2652	21.2617	20.0371	20.0715	20.2021	21.1809	20.439	20.5467	20.8394	20.894	20.9848	18.0131	18.2294	18.367	19.3721	19.4493	19.5611	20.8233	20.2583	20.9209	21.2783	21.2994	21.3679
	P50395	GDIB	Rab GDP dissociation inhibitor beta	Homo sapiens	17.4289	17.3882	17.4445	16.7894	17.8325	17.6641	17.6887	17.6941	17.6063	16.0123	16.0463	16.1597	18.3014	18.7546	18.6675	17.8076	17.9593	17.9009	18.1675	18.3194	18.6089	18.5044	18.5258	18.2933	17.4266	17.3824	17.3802	18.3497	18.2846	18.4071	18.5053	18.5033	18.5704	15.4264	15.7054	16.0511	16.7867	15.6453	17.2551	17.7977	17.7444	17.8094	18.1622	18.1377	18.1404
	P50454	SERPH	Serpin H1	Homo sapiens	16.0933	15.9322	16.1592	18.6028	15.6735	17.6877	16.2386	16.4245	15.2647	14.8662	15.3766	18.5685	17.6358	16.8259	19.1631	15.9736	14.9397	16.4586	16.4338	15.388	15.3627	17.3057	17.2196	17.2222	15.792	15.9984	16.0115	17.2444	15.608	15.9772	16.979	17.327	18.3511	14.8713	15.3739	15.9298	15.9149	14.6414	15.1441	16.0364	16.5773	17.3223	17.0901	17.1451	16.2643
	P50461	CSRP3	Cysteine and glycine-rich protein 3	Homo sapiens	19.2084	19.1155	19.1415	17.6796	17.8038	17.7728	19.9235	19.9879	20.1007	20.6314	20.6408	20.8536	22.2958	22.4187	22.3441	18.4226	18.5435	18.5249	20.1354	20.0493	20.3547	21.8214	21.9251	22.0191	19.8506	19.8587	19.9178	20.1145	20.1623	20.2988	20.3841	20.448	20.4351	18.1704	18.1667	18.1609	19.8097	19.8431	20.0294	20.5604	20.5992	20.5891	21.6931	21.6844	21.7713
	P50502	F10A1	Hsc70-interacting protein	Homo sapiens	18.6392	18.3372	18.5955	18.2625	17.4775	17.4531	18.2017	18.4106	18.4444	18.7323	18.7368	19.1361	17.5188	18.0701	16.9512	16.5217	16.6648	16.7137	16.9369	16.8278	17.0363	17.8302	17.9575	18.2616	18.1474	18.1731	18.3007	18.1755	18.2916	18.3344	17.2552	17.3148	17.3213	17.7728	17.8959	17.9275	18.4657	18.4964	18.7001	18.7095	18.7642	18.7744	17.4137	17.3784	17.4872
	P50990	TCPQ	T-complex protein 1 subunit theta	Homo sapiens	17.8378	17.9351	17.9874	16.6386	16.5519	17.1563	17.9929	18.0382	17.8514	16.2825	17.0502	16.6006	20.6594	20.6206	17.0575	17.396	17.099	17.2132	17.3119	17.4826	17.2743	18.0826	18.131	18.1457	16.8828	17.0012	17.147	18.0651	18.2107	18.2057	17.9049	18.1199	18.4237	20.2396	15.9169	20.3639	15.715	15.8065	16.1675	17.2669	17.3569	17.4374	18.0844	18.2104	18.3414
	P50991	TCPD	T-complex protein 1 subunit delta	Homo sapiens	16.6042	16.7785	16.7561	12.9176	13.4803	14.1345	16.5138	16.5661	16.6399	15.1867	15.3115	14.7557	14.4784	14.5488	12.4987	14.0946	12.6855	13.175	15.0768	15.0334	14.5451	16.318	16.2829	16.5688	13.4618	14.7611	14.6939	16.1458	16.2787	16.1854	16.0641	15.9888	15.9864	13.7054	13.9178	14.0987	12.35	13.085	13.4149	14.3285	14.7109	14.5994	15.4472	15.4265	15.3883
	P50995	ANX11	Annexin A11	Homo sapiens	18.7745	19.1666	19.1821	18.2563	17.9976	18.3036	18.1529	18.6447	18.4135	19.2874	19.2522	19.0599	17.7814	17.4396	17.8059	18.5643	18.8748	18.7606	19.5018	19.4801	19.7775	19.5001	19.5724	19.5367	18.4858	18.4109	18.5444	18.886	18.9289	19.0093	19.2973	19.2753	19.3737	18.5853	18.5373	18.6534	17.8131	17.7541	17.9654	18.9792	18.9716	19.0198	19.8743	19.9012	19.9434
	P51148	RAB5C	Ras-related protein Rab-5C	Homo sapiens	16.6369	16.4291	16.2833	17.9382	16.2344	17.7741	16.9464	17.1043	16.6793	14.331	14.8143	14.6645	17.6748	17.7543	16.978	15.8009	15.1918	15.8865	15.934	15.7975	15.8217	16.6684	16.6577	16.6214	15.6648	15.8475	15.7414	17.209	17.2545	17.307	17.0857	17.0907	17.1755	16.9811	13.6904	14.0954	14.4336	16.242	16.6766	15.7815	15.4742	15.3544	16.4852	16.5041	16.566
	P51149	RAB7A	Ras-related protein Rab-7a	Homo sapiens	16.5439	16.4751	15.2339	18.3608	17.6039	18.0813	15.6743	15.9427	16.3403	16.4318	15.6631	16.386	17.7998	17.4193	18.0016	16.7555	16.441	17.3414	16.6159	17.0853	17.3255	16.9449	16.4349	17.0075	16.3839	15.8992	15.9856	17.2644	17.2805	17.6881	17.4115	17.4573	17.2286	16.2282	16.4471	16.1586	16.9112	16.2488	16.909	15.7166	15.9379	16.0931	16.8877	16.9626	16.8198
	P51452	DUS3	Dual specificity protein phosphatase 3	Homo sapiens	16.7296	16.9953	17.0572	18.248	18.2889	17.6235	15.8577	16.2422	16.7797	17.6104	17.7489	17.7372	17.5924	17.9817	17.8076	17.2351	17.0913	17.0944	15.9165	16.1616	16.1309	17.7633	17.8442	17.8384	17.2926	17.3148	17.4256	17.5741	17.6511	17.7273	17.622	17.6706	17.7423	16.7425	16.6002	16.6364	16.6556	16.6824	16.9575	17.1916	17.1884	17.2169	18.0643	18.0973	18.0855
	P51570	GALK1	Galactokinase	Homo sapiens	13.2205	13.5382	13.3062	15.823	16.261	12.4806	11.1326	12.6277	12.2301	10.7324	13.2544	14.1424	14.1517	14.2251	14.6335	14.8912	14.6606	13.4678	11.2661	11.0524	10.1683	13.6992	13.9347	13.8351	13.5362	12.9251	12.8429	15.5066	15.7021	15.5012	11.8804	12.7486	12.4126	12.7082	13.2232	10.4681	12.3221	11.4723	11.6244	15.2567	12.7068	13.921	15.008	12.1981	13.3089
	P51636	CAV2	Caveolin-2	Homo sapiens	14.7515	15.0578	14.9089	12.6213	11.1749	12.235	13.2081	13.5581	11.4617	12.9683	14.8404	13.7777	13.815	13.1194	13.324	11.4031	12.406	12.259	11.4741	11.6377	12.7358	11.0831	14.2508	14.3522	10.6731	12.2615	11.7632	13.2024	13.1864	13.5144	14.1884	12.8657	12.4348	13.0489	13.0951	13.1585	13.1844	12.2899	11.8302	13.83	13.9347	10.7132	13.085	12.468	12.6369
	P51649	SSDH	Succinate-semialdehyde dehydrogenase, mitochondrial	Homo sapiens	15.3482	14.9729	15.4184	15.8887	17.6454	18.8036	15.258	15.646	15.6142	14.7479	14.4508	14.7118	16.9639	17.7035	17.5943	16.4828	17.2275	17.0435	15.5345	15.7666	16.2138	17.2734	17.2204	17.5673	15.1831	15.2432	15.5053	16.9394	16.9094	17.0355	17.569	17.5912	17.6677	13.6753	14.0647	14.6483	14.2389	14.4449	14.579	16.7131	16.793	16.9915	17.2559	17.1516	17.3523
	P51665	PSMD7	26S proteasome non-ATPase regulatory subunit 7	Homo sapiens	14.3824	14.4198	11.876	16.4489	15.6935	15.2542	14.1334	17.3215	17.149	16.0384	16.1967	15.9521	15.6065	16.476	16.5911	15.4363	14.7893	14.5925	13.0589	17.0066	17.2156	18.1871	18.1645	14.6949	15.4721	14.6633	15.4514	16.0087	15.9856	14.4208	17.3898	17.5657	14.2953	14.9847	14.5321	15.0791	13.4531	15.158	13.8063	16.0426	15.9335	15.8493	17.666	17.742	17.6625
	P51884	LUM	Lumican	Homo sapiens	21.3872	21.4809	21.4298	23.2897	23.2045	23.2324	21.2748	21.3806	21.3612	20.7975	20.5687	20.554	22.5489	22.508	22.5801	21.1496	21.2804	21.2057	20.297	20.2638	20.253	21.6233	21.5092	21.708	21.3903	21.4029	21.4553	22.4008	22.4292	22.4823	21.5869	21.6166	21.681	22.9892	23.0291	23.0395	20.6101	20.6071	20.754	21.1152	21.123	21.1648	20.6906	20.7112	20.7352
	P51888	PRELP	Prolargin	Homo sapiens	20.7185	20.7694	20.7176	21.0955	20.7908	20.9541	17.546	17.871	17.9552	18.6233	18.4594	18.5826	17.847	17.7967	17.752	17.9729	17.9477	18.0798	16.9121	16.9865	16.5747	18.3092	18.3502	18.2682	18.3479	18.0595	18.068	19.6677	19.7008	19.4484	19.985	20.0042	20.0755	21.4277	21.4746	21.4675	16.0218	16.0947	15.974	17.3793	17.2441	17.2994	17.6507	17.6362	17.6229
	P51970	NDUA8	NADH dehydrogenase [ubiquinone] 1 alpha subcomplex subunit 8	Homo sapiens	21.6651	20.2113	21.6785	20.0398	20.4103	20.2	21.7811	21.8777	20.4529	21.5866	20.3129	20.3302	19.5513	20.6345	19.7265	20.1821	18.5676	18.7152	20.6506	18.7785	18.8349	20.6188	20.6428	20.3987	20.7193	20.9696	20.969	21.2623	21.273	21.2803	20.5511	20.5757	20.5982	19.8334	19.8468	19.8639	20.4588	20.4206	20.5374	20.9751	20.8275	20.8562	21.206	21.2749	21.1927
	P52179	MYOM1	Myomesin-1	Homo sapiens	18.0183	18.5478	18.4474	14.3757	14.8654	14.7238	19.1132	19.1844	19.1899	17.8814	17.886	17.8728	17.7817	17.9015	18.0191	19.0765	18.7366	18.9638	19.67	19.6058	19.6345	19.4581	19.8348	19.5183	17.6738	17.6298	17.5699	19.3682	19.4204	19.4128	20.2739	20.2558	20.2811	16.4309	16.3799	16.5706	16.7847	16.6473	16.2806	18.2838	18.3116	18.3708	19.7278	19.7294	19.7254
	P52209	6PGD	6-phosphogluconate dehydrogenase, decarboxylating	Homo sapiens	15.1905	16.4573	14.8531	16.3595	17.0997	17.5014	15.9222	16.0952	16.4505	14.0496	15.2562	14.7643	16.7063	18.0366	18.0271	15.5806	16.6299	16.4537	16.0984	16.3755	16.0286	16.5385	16.4401	16.7161	16.0183	15.9862	16.011	16.8974	16.9266	16.7725	17.1192	17.1217	17.2645	14.4481	15.3465	15.4684	14.8371	15.1903	14.999	15.7957	15.9801	15.9473	15.8135	16.1682	16.2511
	P52272	HNRPM	Heterogeneous nuclear ribonucleoprotein M	Homo sapiens	15.09	16.297	16.5345	14.5575	13.2475	12.7018	16.175	16.0845	16.0608	15.6047	15.6058	15.3838	14.8922	15.5465	13.5888	16.7365	16.621	16.7451	15.9767	16.0313	15.8682	16.8644	16.936	16.839	15.0183	14.8647	15.46	16.5411	16.5299	16.5777	16.6162	16.5459	16.4063	14.9671	14.9666	15.1815	14.3894	15.1769	13.2957	15.4626	15.7904	15.7261	16.4766	16.4834	16.3506
	P52294	IMA5	Importin subunit alpha-5	Homo sapiens	16.3774	16.7369	16.905	10.4177	11.9992	10.9784	19.0594	19.1231	19.3181	14.0475	14.3	14.0998	17.854	17.7613	17.5267	17.7043	17.717	17.4882	18.5367	18.509	18.5421	20.0717	20.1225	20.0149	15.1466	15.1192	15.0374	18.7898	18.6498	18.6111	20.404	20.2198	20.2183	14.9479	14.8242	14.9315	14.7211	14.6581	14.5881	16.137	16.1001	15.8234	16.7719	16.6929	16.5233
	P52565	GDIR1	Rho GDP-dissociation inhibitor 1	Homo sapiens	17.024	17.1461	16.7844	19.4421	18.274	18.5852	16.737	16.8366	17.0743	16.5305	16.5116	16.7424	16.9009	16.6792	16.8274	17.3509	17.6126	17.5653	18.0644	18.1152	18.3843	18.0553	18.108	18.1223	17.2085	17.6625	17.5889	17.9036	17.9705	18.024	17.9822	17.9191	18.044	14.786	14.9157	16.3422	16.5731	16.3674	16.7738	17.6044	17.5662	17.6089	18.3441	18.2407	18.3297
	P52566	GDIR2	Rho GDP-dissociation inhibitor 2	Homo sapiens	15.9743	15.852	16.1831	18.5537	17.6421	18.2442	15.943	15.6423	15.7686	15.4935	15.8235	15.9026	15.579	17.7222	16.6214	16.205	16.3984	16.4638	16.4678	16.483	15.8063	16.9695	17.1184	17.1356	15.4922	15.709	15.9697	16.2624	16.3577	16.46	17.1917	17.0724	17.2606	14.9807	14.4668	15.1205	14.9078	15.5487	15.2856	16.3555	16.29	16.3906	17.1908	17.1673	17.2369
	P52815	RM12	39S ribosomal protein L12, mitochondrial	Homo sapiens	17.8006	17.6785	17.5927	18.1709	18.1587	17.7547	16.233	14.9893	15.2988	17.063	16.8595	14.7424	18.7295	15.7395	18.6779	16.4318	16.5555	16.2228	17.9068	15.5739	16.3651	16.8546	17.0365	16.9783	18.0956	18.1592	18.213	17.7166	17.7193	17.8351	16.2514	15.6445	15.5686	18.1095	18.1335	18.1822	17.904	17.89	18.1224	17.7398	17.6146	17.6575	14.674	16.1329	16.1639
	P52895	AK1C2	Aldo-keto reductase family 1 member C2	Homo sapiens	14.458	14.428	14.5605	15.5221	12.1988	12.6881	12.1122	11.2029	12.7005	11.8769	12.2147	12.7595	11.9637	13.9536	10.1358	13.9218	13.7721	13.3189	13.3709	11.8379	12.4538	12.5159	13.2876	12.9248	12.9669	12.0889	12.9438	12.0382	12.4948	12.124	13.6412	13.7582	13.5908	13.027	13.3727	12.5672	13.5959	12.9706	13.7597	11.4124	11.4521	12.823	12.4775	12.6391	12.7088
	P52907	CAZA1	F-actin-capping protein subunit alpha-1	Homo sapiens	16.7165	16.7298	16.8106	15.3378	16.0459	15.2087	16.1562	17.3277	15.5801	15.4161	14.8827	14.5499	14.9587	16.1761	17.9468	16.8064	16.8796	16.9547	15.3382	15.3406	15.7841	16.4421	16.7158	17.0959	15.5524	15.2891	15.5732	15.501	16.7581	16.7359	16.3246	16.988	15.8423	15.261	15.169	14.7644	15.8986	15.6943	16.8846	13.9504	16.1979	15.4275	16.0225	16.4278	16.28
	P52943	CRIP2	Cysteine-rich protein 2	Homo sapiens	16.1614	16.1461	16.098	16.1368	16.5631	16.3406	14.396	14.5161	14.7002	15.71	15.6083	15.6546	18.3918	18.5706	18.4493	14.6724	14.8029	14.215	14.9192	14.4672	14.5092	15.9668	15.7478	15.7351	17.2136	17.2091	17.3799	17.1372	17.2208	17.2788	14.2015	14.2987	14.1987	16.3631	16.4031	16.3004	16.3189	16.367	16.4812	16.9795	16.9926	16.9957	15.4569	15.393	15.2828
	P53007	TXTP	Tricarboxylate transport protein, mitochondrial	Homo sapiens	12.3078	13.0207	12.4168	11.7391	13.2078	12.5081	12.3239	11.9096	11.9448	10.6791	13.4149	11.8965	9.07945	10.323	11.3677	10.6322	10.7146	12.6523	13.2961	10.8728	13.3523	12.0669	12.3354	11.5801	11.0983	11.275	11.596	12.3273	11.1475	11.7074	13.2388	13.228	13.0367	10.0039	12.2624	12.4319	11.8961	11.0341	11.7284	11.8985	11.8969	9.58312	10.8817	9.37082	11.7142
	P53597	SUCA	Succinate--CoA ligase [ADP/GDP-forming] subunit alpha, mitochondrial	Homo sapiens	20.4755	20.43	20.4685	20.0899	19.5343	19.5335	21.1919	21.2491	21.2074	20.5409	20.6088	20.4978	20.0131	20.2875	20.2886	19.6085	19.5701	19.6983	20.6662	20.6226	20.4346	21.0278	21.0901	21.0504	19.3535	19.1866	19.4336	20.5104	20.5427	20.6122	21.0975	21.0876	21.153	18.6348	18.199	18.6466	19.9263	20.0303	20.119	20.195	20.2297	20.2381	21.3159	21.3196	21.346
	P53999	TCP4	Activated RNA polymerase II transcriptional coactivator p15	Homo sapiens	15.2772	15.3337	15.3236	15.2041	15.0823	14.4438	15.2906	15.2557	13.4251	15.4122	15.3336	15.7384	17.1076	17.3345	17.2154	15.1556	14.2633	15.3371	16.1171	16.1121	16.1017	16.1587	16.2218	16.1864	15.1446	15.2259	15.244	15.8015	15.7727	14.9201	14.9482	15.2251	15.1654	15.4785	15.6949	15.6821	15.9555	15.9765	16.0533	16.8341	16.7653	16.8332	14.2978	15.0957	15.3815
	P54296	MYOM2	Myomesin-2	Homo sapiens	17.4144	17.5101	17.3912	15.327	14.9269	14.305	18.4073	18.4543	18.4887	16.6718	16.6087	16.6779	19.0899	18.9132	19.182	18.4069	18.5791	18.5257	19.2067	19.1542	19.1751	19.2881	19.3117	19.487	17.3934	17.4696	17.4971	19.15	19.1304	19.2089	19.9946	20.0021	20.0611	15.5428	16.1963	16.4628	16.3737	16.4013	16.8819	18.1718	18.1362	18.2281	18.9171	18.9602	18.9731
	P54578	UBP14	Ubiquitin carboxyl-terminal hydrolase 14	Homo sapiens	14.6908	14.9578	14.7346	13.5436	14.3441	15.6881	15.3215	15.9594	15.5652	16.1821	16.151	16.4585	16.5337	16.1434	17.0484	16.4575	16.7948	16.8114	17.4625	16.8269	17.3714	16.852	16.8239	17.0058	15.2948	15.7757	15.7267	16.2753	16.347	16.3863	16.6212	16.7263	16.9589	13.8035	14.3567	12.9246	15.4096	14.9572	15.8604	16.3386	16.3906	16.5984	16.4685	16.4802	16.1933
	P54725	RD23A	UV excision repair protein RAD23 homolog A	Homo sapiens	17.1063	16.8872	16.7977	17.4155	15.1771	17.0343	16.0525	16.2295	16.3166	17.1899	16.9446	17.3991	16.1446	16.7491	16.1727	16.0327	16.6609	16.0101	16.2315	15.6472	16.721	16.7635	16.7354	16.978	16.6886	16.6858	16.7754	16.734	16.7706	16.9447	16.5982	16.5865	16.6186	14.941	14.7382	14.9502	17.0692	17.1475	17.2428	16.9843	17.0334	17.1391	17.2557	17.3223	17.3123
	P54727	RD23B	UV excision repair protein RAD23 homolog B	Homo sapiens	16.1381	16.0679	16.2512	15.5306	14.6858	15.5102	15.8352	15.7929	15.5551	15.3329	15.56	15.9596	16.6898	16.8355	16.6764	13.8784	14.2303	14.0728	14.9744	15.3276	15.2354	15.9234	16.2499	16.0907	15.7922	15.8052	15.5652	16.1137	16.1429	16.1092	15.3343	14.633	15.4478	15.8493	15.8764	15.8962	16.4957	16.5305	16.5821	16.133	16.129	15.9926	14.5889	15.6715	14.2181
	P54819	KAD2	Adenylate kinase 2, mitochondrial	Homo sapiens	19.3551	19.3691	19.5589	18.8633	17.9927	17.5719	18.2987	19.4131	18.2775	19.0395	19.0317	19.5574	19.0165	18.8524	18.7668	18.9675	18.8955	18.8177	18.2299	18.8212	17.6442	19.2136	19.4009	19.2214	18.6458	18.7088	18.7095	19.3666	19.2941	19.3859	19.176	19.2379	19.2734	18.5087	18.4962	18.5159	18.1534	18.0831	18.0089	18.9388	18.9347	18.8392	19.7713	19.7939	19.5729
	P54920	SNAA	Alpha-soluble NSF attachment protein	Homo sapiens	17.6401	17.9532	17.8675	16.6859	17.1271	16.6793	16.657	16.7337	16.7438	17.0046	17.1159	17.1243	16.572	16.4681	16.9664	16.9138	16.8865	16.8422	17.6967	17.5997	17.6364	17.0655	17.3123	17.359	17.0046	16.986	17.1591	17.4169	17.4942	17.472	17.0262	16.8553	16.8939	17.6258	17.6474	17.6045	16.7203	16.6309	16.8716	17.087	17.1645	17.1276	17.0404	17.1223	17.1347
	P55010	IF5	Eukaryotic translation initiation factor 5	Homo sapiens	15.3265	15.5085	15.5311	12.7382	12.9331	12.9796	14.2997	14.8045	14.8677	15.347	15.448	15.3395	11.9508	11.868	12.4463	13.1544	13.837	13.6762	15.3922	14.5059	14.6205	14.8688	15.2093	14.7547	14.4905	14.6492	14.6202	15.3031	15.1597	15.1988	14.5587	14.2175	14.3111	11.7819	13.9382	13.5472	14.6121	14.6811	14.8273	14.734	14.7987	14.7258	14.9579	14.9369	14.8297
	P55072	TERA	Transitional endoplasmic reticulum ATPase	Homo sapiens	19.4103	19.5573	19.5421	16.3599	15.4979	16.1504	19.5607	19.6735	19.6389	18.8834	18.8726	18.8086	16.2982	17.6073	17.6819	18.6767	18.9875	18.7728	19.2158	19.291	19.0916	19.5924	19.611	19.6989	17.6826	17.8406	17.554	19.4312	19.4201	19.3681	19.7719	19.7919	19.7699	16.794	15.7871	16.8031	16.4324	16.608	17.0892	18.6161	18.5373	18.1851	19.6957	19.741	19.7371
	P55084	ECHB	Trifunctional enzyme subunit beta, mitochondrial	Homo sapiens	18.351	19.0365	18.9693	20.1003	20.2848	20.3626	21.8212	21.8516	21.8968	20.0189	20.0793	20.1846	21.3882	21.3569	21.5555	21.1553	21.3431	21.1911	21.1702	20.9819	21.1765	21.5657	21.5338	21.6477	19.8068	19.8694	20.0696	21.0965	21.211	21.256	22.1698	22.1759	22.2693	18.1643	18.035	20.1691	19.0305	18.8113	19.0693	20.9011	20.9449	21.0221	22.8635	22.9066	22.9877
	P55268	LAMB2	Laminin subunit beta-2	Homo sapiens	17.2853	17.4631	17.4293	16.2668	16.1994	16.2555	18.7161	18.8749	19.008	17.7326	17.8712	17.8814	18.7291	18.5601	18.8331	19.1535	17.442	17.2975	18.7246	18.8468	17.5331	18.485	18.8546	18.5876	17.3414	17.2301	16.9888	18.2762	18.3664	18.3867	19.0648	19.0258	19.2465	16.2435	17.0214	17.0345	17.1512	17.1727	17.2053	17.7701	18.1533	18.1274	19.0498	18.9984	19.0271
	P55290	CAD13	Cadherin-13	Homo sapiens	17.9494	18.3829	18.0977	19.6693	19.5246	19.7403	18.5257	18.6864	18.5689	18.7948	19.2554	19.1237	19.4865	19.2821	19.2215	17.1506	17.2788	17.7001	18.7372	18.7191	18.9305	19.4054	19.4498	19.4682	18.4714	18.5439	18.6637	18.2487	18.2567	18.3627	18.858	18.8415	18.9506	20.5443	20.5832	20.5809	18.8716	18.8152	18.9669	19.5885	19.6323	19.6624	16.8284	16.811	16.9445
	P55786	PSA	Puromycin-sensitive aminopeptidase	Homo sapiens	15.3222	15.6776	15.7032	12.9774	14.5194	15.743	15.4851	15.0146	15.6892	13.5981	14.1281	14.0189	16.5797	15.888	16.4519	14.8718	14.9524	14.7364	14.613	15.5061	14.7547	15.2832	15.6175	16.3831	14.82	14.8183	14.9325	15.9824	16.111	15.9568	16.3533	16.2632	16.3667	13.2456	13.5023	13.9738	14.134	14.0514	14.0377	15.3168	15.256	15.3379	15.4776	15.5092	15.5523
	P55809	SCOT1	Succinyl-CoA:3-ketoacid coenzyme A transferase 1, mitochondrial	Homo sapiens	19.8469	19.5913	19.5557	19.7222	19.443	19.5449	18.6127	18.7508	18.6347	20.1077	20.3468	20.4337	18.1709	18.4842	18.2437	19.0544	19.3216	19.2154	20.7813	20.8508	21.0796	20.6872	20.724	20.707	18.9941	18.9356	18.8176	20.0814	20.101	20.1923	20.6993	20.6626	20.8257	16.982	17.3706	17.1306	18.3131	18.0131	18.1355	19.8878	19.8793	20.0319	21.4649	21.4507	21.5257
	P55822	SH3BG	SH3 domain-binding glutamic acid-rich protein	Homo sapiens	16.5603	10.8234	13.975	16.6595	17.0274	15.494	16.7412	16.7519	16.7834	17.4167	17.5967	17.4424	15.9492	17.2022	15.8436	16.1049	16.216	15.8633	16.8678	16.7841	16.8065	16.8237	16.8469	16.6728	16.6903	16.6703	16.577	17.194	17.4163	17.375	16.1062	16.1325	15.9375	15.5459	15.5749	15.446	17.0224	17.1033	17.1594	17.0347	17.0256	16.9265	17.1157	17.1488	17.0769
	P56134	ATPK	ATP synthase subunit f, mitochondrial	Homo sapiens	18.7454	19.0195	18.9601	19.6259	19.6942	19.7217	17.9161	18.1286	18.191	17.2014	17.2191	17.1307	17.651	17.2465	17.2859	17.2798	17.8341	17.4089	17.6675	17.4488	17.691	18.8412	18.9176	18.9515	17.1534	17.1404	17.3059	18.5016	18.5343	18.5483	19.2879	19.2883	19.2527	18.4592	18.5491	18.532	17.3124	16.1477	17.4577	17.9192	17.855	17.8228	18.858	18.8863	18.8295
	P56378	68MP	6.8 kDa mitochondrial proteolipid	Homo sapiens	17.5473	17.7994	17.7999	19.0492	18.4684	18.7043	17.2829	17.2707	17.2873	17.3224	17.4927	17.4075	17.8776	17.6836	18.0605	15.5457	16.0878	15.6851	14.611	14.8991	14.991	17.4547	17.5253	17.6131	16.9915	16.9892	17.201	17.8994	17.8989	18.0577	18.1636	18.1728	18.2868	18.9546	18.9553	19.057	15.5191	15.3766	15.6692	17.2346	17.2579	17.2992	17.6364	17.6829	17.6829
	P56385	ATP5I	ATP synthase subunit e, mitochondrial	Homo sapiens	19.1533	19.0941	19.0683	22.0494	22.0811	21.9617	19.1402	19.4197	19.4348	19.4368	19.4458	19.363	21.1224	21.2527	21.3454	17.9192	17.9396	17.9801	17.8538	17.8326	17.8165	20.089	19.6882	19.8136	19.9691	19.996	19.9942	20.3185	20.5	20.4815	20.4638	20.5741	20.6286	20.2731	20.3303	20.3453	19.2544	19.4536	19.4487	20.0539	20.0339	20.0323	19.6662	19.719	19.7492
	P56556	NDUA6	NADH dehydrogenase [ubiquinone] 1 alpha subcomplex subunit 6	Homo sapiens	17.9023	17.783	17.7092	15.8421	15.8126	15.6034	17.3384	17.1371	17.263	17.6529	17.4859	16.8897	16.608	16.6812	16.7765	14.0422	15.389	14.3048	15.4816	14.6393	15.5545	17.2028	17.3127	16.6466	16.4294	16.7423	16.6525	17.7523	17.7669	17.7202	17.3112	17.3412	17.3514	15.4624	15.5133	15.4508	15.421	15.3437	15.5474	16.4778	16.5502	16.41	17.7379	17.6954	17.6948
	P58107	EPIPL	Epiplakin	Homo sapiens	15.2258	14.4581	15.3571	15.5556	15.007	14.6465	13.9339	14.3556	14.6568	14.6647	13.9746	13.3487	14.1437	14.3737	14.6401	13.9361	15.8596	14.399	17.3933	13.9504	17.2814	15.6603	14.8561	16.2299	15.117	15.101	15.1718	16.0327	15.7921	16.1164	15.5966	17.2293	15.2958	14.245	14.3921	13.9202	13.9684	13.7412	14.2921	15.4896	14.3727	14.3592	15.1224	15.3594	15.0824
	P59666	DEF3	Neutrophil defensin 3	Homo sapiens	10.8187	11.6145	11.3588	16.3444	13.9539	16.3846	16.0925	16.0796	16.3071	13.3881	13.5035	14.1455	16.7465	17.0651	17.0998	15.5955	15.6215	15.5758	14.4569	14.1169	14.3383	13.8709	14.0994	13.9499	13.1908	12.8179	13.2046	13.4129	13.4392	13.7811	15.9717	15.932	16.4434	16.2453	16.3836	16.4686	13.0462	13.3314	13.313	14.4854	14.5412	14.8748	14.7659	14.7249	15.0697
	P59998	ARPC4	Actin-related protein 2/3 complex subunit 4	Homo sapiens	14.426	14.2295	14.3184	17.5138	16.789	15.7068	14.1026	14.6709	14.6179	12.8684	13.1272	13.2998	14.8714	12.7005	15.6012	14.1951	15.1161	14.5265	12.7627	14.3198	14.3227	15.3193	15.2026	15.5185	14.0283	14.3811	14.3478	15.5905	15.5924	15.6774	15.6416	15.4765	15.6442	11.6464	12.2753	13.8976	11.8887	11.4789	14.1654	13.9721	13.9384	13.66	15.1146	15.3645	15.0338
	P60033	CD81	CD81 antigen	Homo sapiens	13.1054	13.8765	15.0978	12.4091	13.5922	13.8825	13.6667	15.2473	13.28	13.1748	13.429	13.301	12.4267	14.0323	11.4934	13.9209	12.3529	13.7204	14.4862	13.8082	12.2433	13.3863	14.0308	14.0651	13.0069	12.8272	13.3716	12.6474	12.6845	12.1645	14.4928	14.6245	14.4065	13.231	12.6867	13.721	13.41	13.2841	13.7485	13.7298	13.5183	13.2719	12.9923	11.9537	13.1073
	P60174	TPIS	Triosephosphate isomerase	Homo sapiens	22.7065	22.9537	22.6845	22.5112	22.39	22.4274	22.1121	22.1193	22.1673	22.9768	23.0923	23.1402	20.8529	20.7467	20.8592	21.6198	21.7979	21.689	22.1152	22.1176	22.2318	22.628	22.6799	22.7318	22.031	21.9567	22.1114	22.666	22.6915	22.7324	22.4189	22.4305	22.4841	21.0948	21.1422	21.1525	21.8892	21.8829	21.9076	21.9935	21.9861	21.9841	23.2317	23.2442	23.2546
	P60660	MYL6	Myosin light polypeptide 6	Homo sapiens	19.3419	19.3298	19.4686	18.4704	18.1197	17.9333	19.0908	19.3322	19.1949	19.7705	19.9301	19.8456	18.9752	18.8628	19.4197	19.575	19.5386	19.6994	18.3562	17.8592	18.3175	18.813	18.7709	18.7003	18.8975	18.9291	19.0039	19.1015	19.1434	19.2151	19.2227	19.2461	19.2048	19.0271	19.0443	19.0668	19.8899	19.8404	19.9579	19.3303	19.3077	19.262	19.2794	19.298	19.3047
	P60709	ACTB	Actin, cytoplasmic 1	Homo sapiens	19.4177	20.1662	20.0914	13.9022	15.3031	16.6045	18.8566	18.2456	18.1415	18.8832	18.8586	17.6714	17.6967	14.6543	17.5881	15.8671	17.9211	17.4915	17.97	18.7796	18.9794	19.6783	19.7572	19.7319	16.7099	16.7124	16.8592	18.1162	18.1126	18.0933	19.5496	19.5398	19.5086	17.2918	17.3489	17.4113	15.4848	15.5457	15.5971	17.3438	17.3234	17.2352	18.7678	18.7288	18.676
	P60842	IF4A1	Eukaryotic initiation factor 4A-I	Homo sapiens	13.3123	13.2974	13.383	14.5809	15.0285	15.3174	15.0904	15.1742	14.9326	12.6998	12.2173	13.6143	15.8523	15.7388	16.2939	15.767	16.1074	16.09	13.9353	15.6865	16.0654	15.3194	15.2711	15.4544	15.3935	15.5291	15.534	16.5338	16.6812	16.6826	15.6914	15.7281	15.7878	12.9104	12.4645	13.3024	13.2984	13.8472	13.9396	14.2077	14.0269	14.503	14.6592	15.2771	15.2839
	P60903	S10AA	Protein S100-A10	Homo sapiens	18.2745	18.5858	18.5548	17.1648	17.209	17.5338	18.1057	18.1209	18.2065	18.6104	18.603	18.595	16.7717	16.8929	15.4557	16.3954	16.594	16.486	16.8311	16.6082	15.9253	16.6307	16.686	16.5125	17.1024	17.1575	17.1063	17.614	17.6136	17.6183	18.2772	18.2655	18.2363	19.0899	19.1367	19.0648	17.4618	17.5513	17.518	17.209	17.1895	17.1374	17.4557	17.4349	17.4476
	P60953	CDC42	Cell division control protein 42 homolog	Homo sapiens	16.0839	16.4465	16.225	19.3645	19.1808	19.2509	15.9025	15.9443	16.1683	15.3138	15.3568	15.3876	17.575	17.4996	17.6078	16.8107	17.0193	16.8618	16.751	16.95	17.1278	17.0778	17.3537	18.5941	15.896	16.1071	15.8781	17.3473	17.0631	17.2658	18.0387	17.9747	18.0694	15.9989	15.4431	15.868	15.0809	14.2051	16.0657	16.3804	16.5155	16.4153	17.5458	17.5984	17.5992
	P60981	DEST	Destrin	Homo sapiens	19.6345	19.0901	19.9573	19.0666	18.9901	19.089	18.1804	18.0995	18.2624	19.2032	19.3558	19.4445	17.3444	17.9378	17.3964	19.1825	19.4451	19.1615	19.5813	19.6056	19.8502	20.0613	20.0559	19.8091	18.846	18.8505	18.8296	19.8015	19.7962	19.7169	19.3694	19.3987	19.3796	16.6489	17.0614	16.9768	18.5709	18.5394	18.7467	18.9075	18.8783	18.8182	19.9524	19.9188	19.8528
	P61019	RAB2A	Ras-related protein Rab-2A	Homo sapiens	14.9841	17.9728	16.538	16.6116	15.6011	16.2137	16.4042	15.5212	15.5623	15.3782	14.3624	15.0663	16.6024	16.3075	15.9527	16.675	15.9065	16.7753	15.7276	15.5696	17.2266	15.4762	15.8347	16.3183	15.8752	15.8622	15.8278	16.1671	16.1562	16.1613	16.3401	16.3452	16.3783	14.7982	15.3281	15.6066	15.294	16.7839	16.8819	15.3251	15.4818	16.1686	15.1377	15.7265	15.2265
	P61026	RAB10	Ras-related protein Rab-10	Homo sapiens	16.0065	15.9938	16.1346	13.3592	12.4277	13.1659	15.7751	15.7147	15.9636	13.6001	13.309	13.5982	12.3787	11.9477	11.8379	12.348	12.9486	13.2463	11.4296	11.986	13.8969	14.1497	14.5467	14.2698	13.4067	12.6218	13.3144	15.7642	15.6836	15.6217	15.4874	15.3037	15.1629	13.2481	12.2025	11.5111	12.2385	11.869	11.0468	13.9106	14.0312	13.8207	13.6513	13.2579	13.1495
	P61088	UBE2N	Ubiquitin-conjugating enzyme E2 N	Homo sapiens	17.1505	17.2602	17.2293	19.8631	19.7665	20.0414	17.3605	17.5766	17.4726	18.1247	17.9924	18.076	19.0411	19.0814	19.2348	18.0346	18.409	18.3057	17.2246	17.3625	17.2046	18.5279	18.5539	18.5955	18.3304	18.3105	18.4582	18.7592	18.8052	18.9478	18.7598	18.7744	18.9366	16.2797	16.2793	16.3781	17.8783	17.9808	18.2292	18.2389	18.2408	18.3664	19.226	19.2717	19.2597
	P61158	ARP3	Actin-related protein 3	Homo sapiens	16.3792	17.8291	16.5207	15.5475	13.9461	15.3754	16.785	16.4329	15.8317	15.0117	14.94	15.3456	15.57	15.0098	15.0426	16.3084	15.1904	16.8288	16.511	16.799	16.9541	16.4158	16.5777	16.3073	15.2982	15.3149	15.4416	16.5264	16.629	16.8319	17.029	16.9996	16.9083	13.8615	14.8913	15.0134	14.3715	15.1098	15.3235	15.9728	15.3735	15.5838	16.3875	16.5327	16.6053
	P61160	ARP2	Actin-related protein 2	Homo sapiens	18.0395	17.8376	16.8784	15.8707	15.1036	12.515	15.3236	16.2727	15.6585	14.5796	14.9557	14.482	16.2897	16.1458	16.1528	16.736	16.6627	16.3955	16.7356	16.1543	16.4831	16.7992	17.0333	16.9957	15.4239	15.2736	15.1314	16.8293	16.8634	17.0775	17.2175	17.0455	16.9679	14.8463	13.9493	13.5936	14.7143	14.0175	14.2888	15.4101	14.6235	15.4734	16.8354	16.9223	16.787
	P61163	ACTZ	Alpha-centractin	Homo sapiens	14.494	14.7298	15.2297	13.7105	13.028	13.1025	10.4663	13.7857	12.4926	14.2056	11.8279	12.2798	12.3507	11.831	12.9374	12.0661	10.8552	11.87	12.2565	12.9007	15.0519	14.3211	14.4162	13.9313	12.8678	12.1874	11.2894	13.994	13.636	13.8886	14.1698	14.1822	13.9673	12.1744	12.3628	10.3462	10.4017	12.3273	12.6422	12.1453	12.4444	11.3158	13.6581	13.5492	13.2674
	P61224	RAP1B	Ras-related protein Rap-1b	Homo sapiens	12.6875	14.3105	12.3636	16.0697	14.8554	15.8642	14.1693	11.0427	12.1186	12.1307	14.2207	12.2586	15.4602	14.3791	14.9815	14.6621	14.4938	12.3909	14.419	13.3082	12.854	13.946	13.3459	14.0978	13.086	12.1892	14.618	13.5373	13.7767	13.713	14.8375	14.8425	14.8859	12.6473	14.7404	15.0318	12.4085	12.427	14.6977	13.0743	13.2066	13.0351	14.4122	14.3883	14.523
	P61247	RS3A	40S ribosomal protein S3a	Homo sapiens	14.0923	15.2307	12.2678	14.3102	14.8082	14.454	13.4774	12.6886	13.357	14.0202	13.469	12.2477	13.6668	14.7003	13.953	14.6706	11.5009	12.9651	14.5821	14.8849	14.5141	13.8472	14.165	14.3478	13.5519	13.2967	13.2894	13.8289	13.9338	14.3857	15.0601	14.8148	14.1702	13.193	12.5177	12.7692	13.0088	13.2836	13.3775	13.801	13.9287	14.0097	14.8961	15.0271	14.7183
	P61586	RHOA	Transforming protein RhoA	Homo sapiens	16.0697	15.9687	16.1083	19.5321	19.6586	19.7548	18.0676	18.1245	18.3164	17.6609	16.2861	16.1849	18.9608	19.1644	18.3204	18.9958	19.0868	19.0413	19.0937	19.0659	19.0495	18.7182	19.3664	18.5795	17.4862	16.9312	17.4834	18.5791	18.2916	18.2636	19.8023	19.4292	19.62	15.8306	16.2117	16.7834	16.3874	16.6926	17.055	18.1333	18.0718	18.3314	19.4066	19.4196	19.6283
	P61604	CH10	10 kDa heat shock protein, mitochondrial	Homo sapiens	20.045	20.0318	20.0018	22.6547	22.6698	22.7225	19.1855	19.2918	19.3228	19.8234	19.8275	19.9572	21.105	21.0813	21.2262	18.276	18.3032	18.127	17.4072	17.32	17.6103	19.6595	19.7742	19.9026	21.0505	21.075	21.2069	20.9383	21.057	21.0849	19.75	19.6489	19.7117	17.4293	17.2907	17.6849	21.387	21.4016	21.552	21.099	21.1067	21.1828	20.1996	20.2483	20.1912
	P61626	LYSC	Lysozyme C	Homo sapiens	16.9652	16.8546	16.9305	16.5704	15.551	17.0166	15.8809	15.555	15.2148	15.5024	15.3526	15.4021	17.9294	18.4989	19.0709	16.468	16.7391	17.0007	16.2708	16.9395	16.9201	16.23	16.4822	16.2959	15.8521	15.7981	16.127	15.794	15.5726	16.2424	17.5256	17.475	17.5129	16.4742	16.7336	16.7903	15.7533	16.0719	15.9181	15.4859	15.7716	15.6961	17.2753	17.3456	17.342
	P61758	PFD3	Prefoldin subunit 3	Homo sapiens	15.4847	15.7931	15.4346	12.667	14.9752	14.0547	14.4407	15.0297	14.8081	15.8795	15.8871	15.7355	12.5606	14.1114	15.6381	12.7055	14.0761	14.4523	14.4625	13.9481	14.4097	14.6621	14.1107	14.5667	14.9203	14.8596	15.0678	14.6866	14.8272	14.9391	15.0284	15.1231	15.1486	14.6165	14.5259	14.7442	11.1464	13.3984	11.978	15.0643	14.9842	15.0746	14.7418	14.7455	14.5381
	P61970	NTF2	Nuclear transport factor 2	Homo sapiens	16.4879	16.4214	16.6011	19.1893	19.4846	19.4207	16.3204	16.4414	16.4592	17.7673	17.7238	17.3607	17.086	17.0569	17.4162	17.8685	17.8949	17.7677	18.2525	18.3589	18.6111	18.32	18.1194	18.1672	17.0549	16.9406	17.3005	17.5939	17.8011	17.4517	18.6122	18.6401	18.7176	16.4984	16.1202	17.2032	14.9726	15.1167	15.2256	17.5752	17.5901	17.5658	18.8458	18.8442	18.8949
	P61978	HNRPK	Heterogeneous nuclear ribonucleoprotein K	Homo sapiens	17.5856	17.6953	17.6366	16.5903	16.6529	16.284	15.6313	16.0337	16.9018	17.4864	17.4781	16.9614	16.5729	18.8662	18.9454	17.0995	17.4815	17.1575	15.9851	16.8107	17.4384	18.0093	18.0049	17.9996	16.4838	16.8254	16.9118	17.6096	17.6312	17.6373	18.125	18.0979	18.1967	16.4959	16.5885	16.614	15.458	16.2085	15.9372	16.6676	16.7082	16.746	18.1694	18.2205	18.2554
	P61981	1433G	14-3-3 protein gamma	Homo sapiens	19.9699	19.8886	19.725	18.8837	19.5154	19.2195	18.7786	18.9842	19.225	19.0751	19.0558	19.1928	17.8356	18.4115	18.7566	18.1467	18.8605	18.3856	19.6829	19.6501	19.9105	19.8607	19.876	19.7474	19.1964	19.1053	19.1816	19.3645	19.3262	19.2376	19.0079	18.9665	18.9656	18.9295	18.918	18.9517	18.3067	18.3467	18.4083	19.0614	19.0513	18.9741	19.849	19.8587	19.9186
	P62081	RS7	40S ribosomal protein S7	Homo sapiens	17.791	17.9933	18.0747	14.02	12.8857	14.7748	16.9414	16.2913	16.5841	16.8799	16.9075	16.4549	13.3896	13.0014	13.6053	15.5365	15.1808	15.9178	16.8953	16.9638	16.5643	17.2911	17.4924	17.128	15.5865	15.7289	15.3521	17.8355	17.7907	17.6943	17.4716	17.3077	17.2228	15.4639	14.5533	13.148	14.5894	14.9507	14.7877	15.1201	14.1845	14.0181	17.0637	16.9635	16.5242
	P62140	PP1B	Serine/threonine-protein phosphatase PP1-beta catalytic subunit	Homo sapiens	16.5378	16.5669	16.6271	14.6181	18.6909	15.5068	15.775	15.8329	15.8919	15.7654	15.466	15.3666	13.6724	16.8616	17.3091	16.5243	16.6796	16.9209	17.7531	17.691	17.8131	17.8987	17.9245	17.8605	15.7219	15.9801	15.9807	17.187	16.8933	17.2533	17.5825	17.4485	17.4926	14.5625	13.9685	14.953	15.4878	15.0725	14.6996	16.1866	16.2499	16.2996	17.3398	17.3259	17.3838
	P62241	RS8	40S ribosomal protein S8	Homo sapiens	14.6572	14.711	14.6873	17.3723	15.0703	17.4679	15.8214	12.1054	15.8395	16.6357	16.6157	15.9656	13.1196	13.7927	15.0214	14.5212	15.829	13.665	14.8612	14.4459	14.7149	14.6701	15.8101	15.9486	14.701	14.0882	14.9879	14.5484	13.6102	15.43	18.6632	18.632	15.6975	14.5286	15.0346	15.221	13.9554	12.6242	14.7693	14.325	15.1999	13.5946	17.4254	17.4103	17.213
	P62244	RS15A	40S ribosomal protein S15a	Homo sapiens	14.9285	14.7875	15.1515	18.1903	18.0262	18.1896	15.2679	15.6439	15.1266	15.1128	15.3803	15.1859	15.9198	16.4625	15.8631	16.3317	15.7493	16.3645	16.4333	16.9038	16.7671	16.7413	16.8859	16.758	15.4662	15.4746	15.1103	17.3514	17.3504	17.4369	17.381	17.2657	17.2028	14.0181	13.9842	14.7086	14.6237	14.2934	13.4907	15.4462	15.7297	13.7949	17.218	17.1982	17.3654
	P62249	RS16	40S ribosomal protein S16	Homo sapiens	17.1175	17.3132	17.1558	17.1936	15.8634	17.2894	16.1557	16.4812	16.3765	16.5424	16.4719	16.3957	17.4722	13.6541	15.3186	14.2599	14.0321	14.4809	15.0148	14.6247	12.6466	16.5176	16.5812	16.7189	15.7952	15.4621	15.451	17.6844	17.679	17.7221	17.2732	17.3662	17.3251	14.0397	13.3904	13.9516	14.0962	14.022	13.917	15.0964	14.9541	15.1817	16.5797	16.6111	16.6007
	P62258	1433E	14-3-3 protein epsilon	Homo sapiens	20.8787	20.948	20.8802	20.1284	20.0467	20.0796	19.9665	20.0532	20.1704	20.5936	20.7156	20.7812	19.047	19.5951	19.0773	19.7275	19.8053	19.3239	21.0476	20.9439	21.1599	20.7772	20.8373	20.7819	20.4569	20.4932	20.554	20.7697	20.7713	20.8029	20.246	20.2387	20.1059	20.039	20.0488	20.086	19.5594	19.4656	19.8521	20.5428	20.5038	20.5735	20.8571	20.8475	20.8578
	P62269	RS18	40S ribosomal protein S18	Homo sapiens	17.0874	17.0253	17.1173	18.3972	18.9254	19.1047	17.421	17.5649	17.4781	17.494	17.2673	17.6709	17.9348	17.9797	16.6068	15.9452	16.5902	16.11	15.1827	16.0267	14.5232	16.7508	16.6507	17.255	16.1328	17.1709	15.9699	18.1721	18.1808	18.4516	18.2193	18.2224	18.3977	16.9406	16.9754	17.0801	15.7554	16.1151	16.2149	16.856	17.0047	17.3703	17.6724	17.773	17.9271
	P62277	RS13	40S ribosomal protein S13	Homo sapiens	16.4726	16.3922	16.4554	18.7675	18.5601	18.9195	16.5727	16.669	16.6289	15.398	15.2564	15.5714	17.3796	16.4427	17.4193	14.245	14.8131	14.4997	13.7034	14.9354	14.878	16.5583	16.81	16.1241	15.9622	16.326	16.6273	17.3976	17.4571	17.4343	17.9401	17.9123	17.9334	16.3903	16.5878	16.5796	13.7451	14.402	15.9076	15.8625	16.0591	16.0447	14.1149	15.1186	15.8442
	P62304	RUXE	Small nuclear ribonucleoprotein E	Homo sapiens	16.6032	16.874	16.733	15.2464	14.2866	14.1244	14.4776	16.5125	15.715	15.8323	15.5449	15.3837	13.4501	14.19	13.5343	13.8717	13.9567	13.4987	15.6631	15.7059	14.4995	15.7638	16.0071	15.8043	14.7316	14.8391	14.8581	16.0531	16.2331	15.9974	16.2963	16.2543	16.133	14.7872	15.0606	15.0038	14.5633	13.846	14.1589	12.3106	14.3454	13.855	14.2164	14.6858	14.1907
	P62328	TYB4	Thymosin beta-4	Homo sapiens	13.3502	13.8753	13.6922	15.9251	16.3245	16.4615	13.3988	13.6259	12.821	15.2386	15.3407	15.1927	14.8521	14.3798	14.5183	14.3068	14.2179	15.1815	13.1919	13.7167	13.598	14.3823	14.5201	14.5114	14.7424	14.5463	14.8835	13.415	13.8512	12.5783	13.0199	13.999	13.8561	14.7314	14.6057	14.7226	15.5393	15.4445	15.6844	15.0442	15.0743	15.1102	13.4065	13.7885	14.296
	P62330	ARF6	ADP-ribosylation factor 6	Homo sapiens	14.1136	14.1085	14.3338	17.1358	13.9337	15.7937	15.4393	15.0847	14.4456	13.8546	14.5707	14.4076	16.0989	13.9731	16.8683	13.0159	14.8742	15.7411	14.0582	15.0163	13.5098	15.2859	15.2451	14.9729	13.8283	15.5708	13.5895	15.6004	15.5258	15.2881	15.3537	15.8595	15.4637	13.8267	14.1477	16.3121	14.1833	13.6874	13.6511	15.0142	13.9212	13.9781	14.4108	14.0384	14.3462
	P62333	PRS10	26S proteasome regulatory subunit 10B	Homo sapiens	14.0215	15.0032	13.8712	13.361	12.7056	14.1494	15.9895	13.9154	16.4084	13.8281	16.0042	13.5054	13.4747	13.2786	12.2152	12.5679	15.1376	11.705	15.5306	16.1842	15.7447	15.9895	16.4115	16.3526	13.6966	13.7387	12.7018	15.0154	15.0546	14.0832	14.1259	14.9887	14.2224	14.5575	14.5948	13.5717	13.5231	13.2959	13.7915	14.4575	14.0516	14.1026	13.8975	14.2085	13.8723
	P62701	RS4X	40S ribosomal protein S4, X isoform	Homo sapiens	16.9555	17.1222	16.8385	16.7681	16.5083	16.0372	17.3643	17.748	17.1896	16.431	16.1736	15.9981	17.7704	13.7894	17.5426	15.1958	15.2889	15.7966	15.4606	16.5394	18.3361	17.3129	16.7297	17.382	15.7864	15.8551	15.5973	17.3398	17.3395	17.3643	17.955	18.0668	18.0375	14.7245	15.7419	15.0708	14.7785	14.6755	15.8085	15.8877	16.2567	16.1477	17.4223	17.4713	17.4247
	P62805	H4	Histone H4	Homo sapiens	21.9524	21.9359	21.9174	21.8832	21.6355	21.6706	22.0889	22.1017	22.0784	22.0356	22.134	22.1452	21.3125	21.3636	21.4098	19.5205	19.5106	19.6374	19.6543	19.6235	19.6072	20.8378	20.7944	20.8282	21.147	21.1701	21.2323	21.9567	22.0245	22.0449	22.1043	22.1322	22.1663	22.8205	22.8664	22.8779	20.2795	20.307	20.3879	20.9383	20.9792	20.9788	21.6389	21.6365	21.6468
	P62826	RAN	GTP-binding nuclear protein Ran	Homo sapiens	17.5483	17.1016	17.1484	20.2137	19.9038	19.8133	16.9617	17.1827	17.6993	17.4549	17.6039	17.6991	18.3042	18.1044	18.3032	18.7313	18.9936	18.5995	19.6425	19.6879	19.693	19.3308	19.2148	19.4969	17.2086	17.0412	17.3566	18.8026	18.9084	19.0127	19.4007	19.5499	19.5604	15.8745	16.0882	16.9632	16.5376	16.8557	16.6195	17.9101	18.2226	18.2355	19.6964	19.5579	19.6907
	P62837	UB2D2	Ubiquitin-conjugating enzyme E2 D2	Homo sapiens	13.7224	15.8724	13.7888	12.4062	15.2025	11.0854	14.8828	14.7928	14.7446	14.991	14.6198	14.1527	12.4805	15.8769	13.7102	12.281	14.4109	11.6001	15.6104	13.0899	14.4177	15.2553	15.2688	15.1053	12.8401	12.618	14.5567	14.3226	14.5943	14.106	14.5959	14.9722	14.2476	12.3522	13.7125	13.4535	11.5652	13.0614	13.21	13.6605	12.7553	13.4196	15.683	15.5896	15.5038
	P62873	GBB1	Guanine nucleotide-binding protein G(I)/G(S)/G(T) subunit beta-1	Homo sapiens	14.0593	15.0037	14.651	16.3813	17.6147	16.9925	14.8525	14.9961	15.3976	14.2511	15.0643	15.3197	16.6068	16.8741	16.5816	17.0346	16.3498	16.8252	16.1654	16.3821	16.2676	16.5536	15.9964	16.0492	15.4891	15.5192	16.0346	15.2462	15.4116	15.3131	16.6345	16.4871	16.8862	14.8247	14.9403	17.2059	14.9795	15.2352	14.9313	14.7197	15.0885	15.6051	16.1787	15.984	16.4127
	P62879	GBB2	Guanine nucleotide-binding protein G(I)/G(S)/G(T) subunit beta-2	Homo sapiens	15.1998	15.8637	14.1054	16.6179	18.4187	17.3734	14.5906	15.1487	15.9419	14.4313	15.3002	15.0344	16.7662	15.3045	16.7499	16.2378	16.5885	15.923	16.2394	16.7385	16.5158	16.2215	16.022	16.4274	14.5022	14.5083	15.5645	15.035	16.3952	15.9529	16.5309	16.609	16.6608	16.3348	16.0155	16.0956	14.1963	14.9676	14.7901	15.5278	15.8856	15.66	16.7951	15.9732	16.9952
	P62937	PPIA	Peptidyl-prolyl cis-trans isomerase A	Homo sapiens	23.2125	23.2518	23.1842	21.074	20.9204	21.0103	20.9544	20.9806	21.0934	21.8605	22.086	22.1368	20.484	20.563	20.4205	19.9275	20.5089	19.9505	20.2316	20.2341	20.1794	22.1823	22.157	22.0343	21.0068	21.0445	21.0501	22.0364	22.0646	22.0584	21.9646	21.9676	21.9829	18.805	18.8292	18.8688	20.4223	20.4791	20.5193	21.5871	21.5829	21.5505	22.2227	22.1734	22.1609
	P62942	FKB1A	Peptidyl-prolyl cis-trans isomerase FKBP1A	Homo sapiens	17.0158	16.9705	17.0558	18.4795	18.5621	18.6244	16.9801	16.8591	16.9515	17.1765	17.3017	17.4313	18.8975	18.9519	18.9797	15.2097	15.447	15.2497	15.3833	15.426	15.0835	17.3739	17.0239	17.4927	17.8973	17.9093	18.0943	17.721	17.6541	17.8467	16.5021	17.2537	16.6207	13.6063	14.1872	14.761	17.8558	17.8894	18.0164	18.0021	17.9446	18.039	17.1401	17.2019	17.3418
	P62987	RL40	Ubiquitin-60S ribosomal protein L40	Homo sapiens	20.5447	20.5318	20.4816	21.0617	21.1569	21.1412	20.4713	20.6105	20.6362	21.657	21.7192	21.7482	21.5523	21.5768	21.6134	20.7041	20.7511	20.7195	20.8598	20.8729	20.9037	21.2068	21.2288	21.2249	20.9697	20.9623	21.2431	21.0161	21.1194	21.1905	20.7449	20.7327	20.9595	20.96	21.0233	21.0823	21.4731	21.5284	21.8152	20.8094	20.8427	20.984	20.7985	20.8061	20.9074
	P63027	VAMP2	Vesicle-associated membrane protein 2	Homo sapiens	13.7491	13.7351	13.8768	15.119	14.5748	14.8033	13.0833	14.7211	14.3905	13.7156	15.4336	15.8536	13.2695	14.3019	13.4124	14.2727	15.1729	12.5166	14.5622	13.1404	12.9889	14.1226	13.9063	14.2122	13.836	13.6047	13.559	13.4434	13.0805	14.1436	14.2125	13.9229	14.2214	16.5929	16.6586	16.6399	13.6087	15.0091	13.9885	13.6253	12.9192	13.1466	13.6042	13.7647	14.1633
	P63096	GNAI1	Guanine nucleotide-binding protein G(i) subunit alpha-1	Homo sapiens	8.50307	9.23484	8.31661	16.067	13.0033	16.6315	10.1862	10.9429	10.0934	10.5855	10.1556	13.4933	12.4339	15.7746	11.5955	14.6887	9.9303	11.0749	11.5067	14.8754	10.614	10.166	11.5574	12.1368	10.8178	14.8968	11.4617	12.6119	10.014	10.562	9.26592	10.6984	14.2242	9.9389	12.6564	9.83522	15.1853	10.0296	11.3955	14.0787	9.17138	9.67997	10.6698	10.4926	14.1175
	P63104	1433Z	14-3-3 protein zeta/delta	Homo sapiens	19.791	19.8907	19.9015	19.431	19.8087	20.1653	18.4	18.7051	18.701	20.0464	20.039	20.245	19.2798	19.426	19.0173	19.4608	19.6924	19.7044	20.503	20.4611	20.666	20.0076	20.0092	19.9666	19.8628	19.8963	19.947	20.1852	20.1684	20.234	19.7712	19.768	19.8808	20.017	20.0668	20.091	19.0758	19.1364	19.2425	19.9291	19.9493	19.9716	20.0807	20.0841	20.1087
	P63208	SKP1	S-phase kinase-associated protein 1	Homo sapiens	16.4143	16.458	16.3192	17.903	18.2153	17.8523	16.8066	16.8291	16.7012	17.9428	18.1182	18.1367	16.9675	16.2379	17.5486	18.0012	18.012	17.8256	17.9631	17.6427	17.9141	17.2306	17.1582	17.4792	17.7366	17.7321	18.1657	17.2898	17.3214	17.2172	16.6245	17.0518	17.2107	17.4775	16.532	17.6108	18.9013	18.1193	19.0958	18.127	17.6779	17.4146	17.9155	18.0521	18.0871
	P63241	IF5A1	Eukaryotic translation initiation factor 5A-1	Homo sapiens	17.9501	18.4014	18.7171	17.2829	16.5618	16.1133	16.7003	17.5119	16.7369	18.4508	18.3981	18.6825	16.6076	16.7852	16.3409	15.7043	17.1149	16.6186	17.1498	17.1623	16.9427	17.7469	17.9125	17.6205	17.3001	17.2193	17.09	17.624	17.8278	17.8064	17.3134	17.3242	17.2051	15.9966	15.8898	15.5201	17.9453	18.0224	17.9108	17.4336	17.6622	17.503	18.3091	18.1656	18.1384
	P63244	RACK1	Receptor of activated protein C kinase 1	Homo sapiens	14.1262	14.704	14.7077	17.0108	17.2672	16.4071	14.8772	14.9153	14.9182	16.9665	16.5903	17.3195	16.579	16.9579	16.8178	17.1481	17.5969	17.5629	16.3557	17.5103	17.8111	16.3916	16.5743	16.4852	16.5978	16.4224	16.5673	17.1035	17.1653	17.2684	16.7744	16.8052	16.8157	14.167	17.0737	13.5763	15.475	15.5385	15.0062	15.1751	15.3416	15.4058	16.0432	16.0628	15.9611
	P63261	ACTG	Actin, cytoplasmic 2	Homo sapiens	18.8621	19.1908	18.9721	14.6132	15.0271	15.142	16.8769	16.9225	17.3456	15.4884	14.9427	15.5063	14.9443	14.5621	13.8154	14.789	15.6483	14.5869	15.6497	15.1687	15.4582	18.2072	18.3062	18.1083	14.4573	14.8614	14.6029	16.7335	16.81	16.6101	17.8882	17.9112	17.7985	14.7677	14.9187	14.0295	15.0146	15.4319	15.2241	15.7828	15.803	15.5936	15.5341	15.4579	15.3877
	P63316	TNNC1	Troponin C, slow skeletal and cardiac muscles	Homo sapiens	26.2868	26.4079	26.4501	23.2467	22.9614	22.7401	22.7297	21.9461	22.0217	25.9975	25.9127	25.7636	23.5539	23.5293	23.6137	20.8349	20.95	20.8217	22.1113	22.1289	22.0032	23.9361	23.9563	23.6746	24.9468	24.9174	24.8418	24.6307	24.634	24.554	21.8683	21.8362	21.8056	24.8216	24.8333	24.7804	25.9112	25.8869	25.89	24.576	24.5504	24.4174	23.9339	23.9296	23.8365
	P67936	TPM4	Tropomyosin alpha-4 chain	Homo sapiens	15.1916	15.8231	15.8772	17.4511	17.3133	17.6587	15.3978	15.4657	15.9302	15.6031	15.4161	15.5524	17.8961	17.7785	19.2478	15.8834	16.8342	15.193	16.6055	15.6381	16.7765	16.5209	16.702	17.0259	16.72	16.3565	17.3875	16.0529	16.1344	16.3925	14.9527	14.4881	15.1716	17.3505	17.3899	17.6908	16.8296	17.1116	17.3446	16.7212	16.7768	17.2289	15.0386	15.7172	15.454
	P68032	ACTC	Actin, alpha cardiac muscle 1	Homo sapiens	22.4864	22.9718	22.4377	19.9664	19.8142	19.8291	22.0193	22.0542	22.0342	22.3595	22.9412	22.2208	19.8599	20.9144	19.3922	21.9128	22.0179	21.8935	23.0073	22.8776	22.9379	23.6643	23.7142	23.6344	21.7729	21.7777	21.7692	22.8561	22.8222	22.8841	22.8783	22.8715	21.8213	21.1352	21.0443	21.3024	20.6719	20.6113	20.6982	22.1943	22.1825	20.7161	23.0201	23.0286	22.5059
	P68036	UB2L3	Ubiquitin-conjugating enzyme E2 L3	Homo sapiens	11.1224	12.5532	11.4549	15.6336	16.0481	14.8482	11.3757	13.2667	13.0742	12.8273	13.0767	13.1073	15.3377	15.4217	15.2541	13.0785	14.1286	13.6143	14.3402	14.4721	14.7464	13.9568	14.2655	14.2099	14.1107	14.2392	14.8015	12.7966	13.1703	13.9287	12.6076	12.9916	13.5184	13.8691	13.933	14.2917	12.5425	14.1928	13.2443	14.3479	14.4201	14.7126	14.519	14.535	14.9461
	P68104	EF1A1	Elongation factor 1-alpha 1	Homo sapiens	19.1782	19.2802	19.0939	16.1043	16.1493	16.7248	18.2318	18.3111	18.3578	17.2889	17.2368	17.1084	16.1877	15.7309	16.3513	18.6008	18.6573	18.5304	18.8192	18.716	18.682	18.7779	18.939	18.9461	18.2306	18.441	18.4275	19.18	19.1753	19.2964	18.3459	18.783	18.8843	16.0944	16.6432	15.9383	16.5622	15.4038	16.8116	17.0643	17.6958	17.4909	17.8011	17.785	17.7498
	P68133	ACTS	Actin, alpha skeletal muscle	Homo sapiens	23.143	22.9703	23.05	19.3906	19.6524	19.5039	22.0546	21.3739	21.3238	22.5056	22.5585	22.8046	19.9313	19.9352	19.7012	20.7266	20.9734	20.7729	22.3976	22.3928	22.4943	22.8177	22.9247	22.8423	21.3026	21.6311	20.1846	22.9581	22.8763	20.2292	22.4863	22.9457	22.2059	20.6775	20.8247	20.4035	19.8337	19.8285	19.8582	22.0236	22.1547	20.497	23.1151	23.356	22.9952
	P68366	TBA4A	Tubulin alpha-4A chain	Homo sapiens	16.5004	11.3126	16.3174	15.8061	14.8916	18.0904	14.7879	15.6412	15.727	13.5865	15.2546	15.379	14.9317	14.3618	17.3921	15.4187	15.4301	14.7644	16.6764	15.7442	16.122	17.2092	17.2746	17.3554	15.9553	15.8498	16.072	16.332	16.4435	16.4827	16.5265	16.5903	16.6114	13.4198	13.5027	13.3694	14.5133	14.461	14.9644	16.4632	16.3999	16.5922	17.2027	17.2252	17.2836
	P68371	TBB4B	Tubulin beta-4B chain	Homo sapiens	18.9116	20.2749	18.3952	15.8882	14.5165	16.613	19.4489	19.7694	17.9785	19.3671	19.0851	17.8412	17.046	15.8996	14.9052	17.1424	18.6557	16.7717	19.3998	17.5079	19.2493	19.8906	19.948	19.7481	17.338	17.4265	15.9731	18.8899	17.5208	18.7484	19.14	19.1127	19.0811	16.4606	16.0148	17.2019	16.8213	15.7958	17.0084	18.3759	16.5277	18.3536	19.3324	19.3452	19.2072
	P68402	PA1B2	Platelet-activating factor acetylhydrolase IB subunit beta	Homo sapiens	17.7983	17.8947	17.7294	16.1955	14.8098	13.6334	17.5654	17.7078	17.6152	17.793	17.6984	17.6784	16.0096	15.2369	16.021	16.8281	16.871	16.7237	16.8731	16.5442	16.639	17.1753	17.3922	17.3859	16.6845	16.6282	16.6628	17.3515	17.4106	17.4709	17.4137	17.4246	17.379	16.1141	16.1235	16.0615	16.8299	16.7882	16.8248	16.9713	16.9745	16.9102	17.4901	17.474	17.4615
	P68871	HBB	Hemoglobin subunit beta	Homo sapiens	22.0163	22.2845	22.2787	16.6687	16.2966	16.074	22.5763	22.6104	22.6016	21.0863	20.9537	20.7489	17.9606	18.1239	17.9161	19.5324	19.7432	19.8323	21.8345	21.9663	21.5868	17.6611	17.6124	17.653	17.1397	17.2106	17.6106	21.4134	21.3836	17.8146	22.5576	22.4324	20.5514	20.7345	20.6833	20.6331	18.1097	18.108	18.1111	21.1496	21.1906	18.4008	20.5859	20.5879	20.5657
	P69891	HBG1	Hemoglobin subunit gamma-1	Homo sapiens	15.1292	14.471	15.2211	15.6102	15.2396	16.0255	15.5044	15.2599	15.5753	14.8735	14.5214	15.5092	15.3129	16.1476	15.0242	17.6764	18.0259	17.5768	16.5529	16.511	17.1004	14.9718	15.2145	15.5252	14.657	14.8252	14.9341	15.2404	15.0881	15.2808	15.9773	16.0052	16.1158	15.4611	15.5442	15.7253	14.563	14.0799	14.3156	17.2278	17.2457	17.3082	16.014	16.0229	16.0792
	P69905	HBA	Hemoglobin subunit alpha	Homo sapiens	26.1522	26.0576	26.0557	24.3026	24.229	24.3781	25.3305	25.3321	25.4883	24.0879	23.9966	24.1453	24.3887	24.3486	24.4507	22.2444	22.375	22.3329	23.2555	23.1862	23.3378	24.071	24.1564	24.1364	24.0126	23.9753	24.0437	24.2704	24.2726	24.2713	24.9373	24.9075	24.9437	25.8768	25.9028	25.9038	22.0836	22.1068	22.2363	24.5352	24.575	24.6098	21.786	21.8467	21.8221
	P78371	TCPB	T-complex protein 1 subunit beta	Homo sapiens	16.2166	16.3231	16.1548	15.2908	15.9981	15.3702	16.0599	15.9049	16.0609	15.1874	15.0601	14.4649	13.4941	13.0956	13.5798	12.945	14.2234	12.9166	14.9906	13.9662	14.8693	16.0781	16.2257	16.2637	14.3904	14.3627	14.1211	15.7017	15.6268	15.5894	15.6569	15.7105	15.8645	13.5946	13.6592	13.8567	13.861	13.4316	13.6748	14.5906	14.3768	14.4529	15.9829	15.9047	15.849
	P78385	KRT83	Keratin, type II cuticular Hb3	Homo sapiens	13.2362	16.9834	12.3916	17.2363	17.4509	15.5612	16.8622	15.2397	17.1833	15.5903	14.3101	15.0764	13.5803	15.9215	16.5247	14.1343	15.604	17.38	14.5279	13.9995	16.236	16.1648	16.2303	16.5702	15.0983	15.0093	15.0198	15.4486	15.4906	13.7712	13.7237	15.8388	15.7088	15.1512	13.6623	15.3295	19.2884	19.3861	19.7679	15.3751	15.3743	15.4892	15.0866	15.4632	15.3839
	P78386	KRT85	Keratin, type II cuticular Hb5	Homo sapiens	12.0542	11.445	11.7358	16.7128	15.9209	16.6078	15.023	13.4935	14.2194	13.4784	12.3009	12.4933	16.6147	16.4369	15.558	13.9706	13.6869	13.6645	15.0537	13.8761	14.2086	14.0415	13.9928	13.9002	13.649	14.1826	14.1888	12.6962	13.6482	13.7922	13.9202	14.2865	13.1914	14.2517	14.0931	13.7537	18.765	18.7923	19.2006	13.1608	12.6189	13.34	15.5537	14.6591	13.4459
	P78417	GSTO1	Glutathione S-transferase omega-1	Homo sapiens	17.5524	17.606	17.5803	20.8647	20.763	20.9952	19.1017	19.3739	19.3935	19.4902	19.5491	19.6517	19.7638	19.7874	19.9343	20.2388	20.4871	20.4022	20.3612	20.4525	20.5901	20.6435	20.6652	20.7237	19.808	19.829	19.9083	20.2844	20.3546	20.3879	20.1909	20.1462	20.2856	17.6771	17.8443	17.7983	19.1342	19.1889	19.3475	19.9118	19.9011	20.0115	20.8656	20.8954	20.9895
	P80188	NGAL	Neutrophil gelatinase-associated lipocalin	Homo sapiens	15.728	16.2642	16.0231	15.5762	15.4505	15.5838	14.9441	14.1604	14.0564	15.456	14.6415	15.5356	15.3749	14.6151	14.5321	13.6552	14.2565	17.1342	15.5897	15.7274	14.6254	14.4902	14.7719	14.8069	14.995	14.0082	14.3007	15.263	15.5388	15.7077	16.2859	16.2064	15.9791	15.2927	15.0096	15.8983	14.7566	14.7575	14.7492	14.1097	13.917	14.4839	15.0332	14.4939	15.0561
	P80511	S10AC	Protein S100-A12	Homo sapiens	16.7252	16.4381	17.1895	13.7552	13.0014	14.2025	15.7001	16.3783	15.1016	15.8096	14.124	15.4929	16.0596	15.646	14.1941	14.405	15.6556	13.9591	15.347	15.4952	15.8689	14.3094	14.4713	14.6699	13.8702	14.3321	13.7228	15.4423	14.7501	14.5512	15.0821	15.2665	14.9864	17.3431	17.3754	17.171	14.8992	15.0976	15.1409	14.3203	14.3871	14.4668	13.639	14.5801	14.3255
	P81605	DCD	Dermcidin	Homo sapiens	12.0577	12.4025	12.8094	17.3515	17.1879	17.2146	13.3541	13.399	13.574	14.0402	14.009	14.2929	16.7881	16.8428	16.9491	15.2621	15.4751	15.4234	15.296	15.1563	15.5589	14.1384	14.5171	15.5449	15.9345	15.8933	16.8435	14.5152	14.2298	14.5523	14.2932	14.1171	14.4269	15.5744	15.5879	15.968	15.349	15.5909	16.0693	14.5592	14.5335	15.2764	13.2553	13.6007	13.9299
	P82909	RT36	28S ribosomal protein S36, mitochondrial	Homo sapiens	12.2391	12.0508	11.7017	14.1899	15.2078	15.8872	12.781	13.1204	12.4946	13.9023	13.9169	13.9631	15.172	15.2856	15.5103	12.9155	14.114	14.3905	12.5619	13.1527	13.5015	13.8253	13.4	13.9924	13.404	13.756	15.2485	13.5483	12.8092	12.7414	13.9949	14.0586	14.5162	15.5175	15.757	16.0593	12.7701	13.8145	13.8013	13.1543	13.3607	13.6294	13.2773	12.9699	14.0417
	P84077	ARF1	ADP-ribosylation factor 1	Homo sapiens	16.1746	16.168	16.1291	19.5318	19.677	19.7511	17.0801	17.1323	17.093	15.1543	15.272	15.1786	18.3179	18.3101	18.5127	16.9067	16.8313	16.9139	17.0436	16.9782	15.7264	17.4616	17.8363	17.8954	16.6243	16.62	16.7057	18.0543	18.0953	18.0675	18.6055	18.6041	18.6805	14.8645	15.3704	15.179	15.1886	16.0852	16.6836	16.6593	16.9123	16.9673	17.2894	17.3937	17.5601
	P84157	MXRA7	Matrix-remodeling-associated protein 7	Homo sapiens	19.0377	18.8448	19.1138	19.205	18.504	18.6743	17.2786	17.4285	17.4945	18.5265	18.5375	18.5973	18.1447	18.0831	18.2094	16.6034	16.7882	16.354	16.9593	16.8791	17.3251	17.7383	17.7299	17.6099	18.306	18.2772	18.4395	18.1294	18.1429	18.2153	17.1539	17.1352	17.2232	19.9817	20.3427	20.3949	17.6207	17.5728	17.7977	18.6893	18.6802	18.7658	17.3859	17.3238	17.2771
	P98160	PGBM	Basement membrane-specific heparan sulfate proteoglycan core protein	Homo sapiens	17.9373	18.015	17.5674	15.9519	16.5614	18.3426	18.4252	18.6934	18.7615	18.1266	18.0465	18.2087	17.7504	17.9359	17.7137	18.5596	18.8994	18.5403	19.4728	19.2445	19.5136	19.8577	18.9543	19.9994	16.778	17.3809	17.2086	18.278	18.1789	19.3021	19.8052	19.7954	19.8416	16.7224	16.6872	16.3256	16.297	18.5921	16.4414	17.5107	17.4794	17.636	19.3745	19.4095	19.3043
	P99999	CYC	Cytochrome c	Homo sapiens	19.9359	19.9387	19.9777	21.6067	21.5319	21.5425	19.9479	19.9556	19.9992	19.4805	19.499	19.4383	22.5234	22.5734	22.6107	18.6297	18.6852	18.6877	18.8755	18.8266	18.7533	20.7642	20.8123	20.6389	20.707	20.7564	20.8733	20.7445	20.739	20.8461	20.7445	20.7571	20.8816	20.4876	20.5317	20.4715	20.0241	20.0075	20.1278	21.0339	21.0464	21.0746	19.8497	19.8577	19.8598
	Q00059	TFAM	Transcription factor A, mitochondrial	Homo sapiens	17.0198	17.9805	18.067	17.2171	16.8455	17.1854	16.4495	16.6157	16.8882	16.2107	16.1546	16.655	17.0312	17.1376	17.2901	15.5672	15.2627	14.4749	16.5683	17.23	15.3488	16.2843	16.1886	16.4114	17.5974	17.6443	17.6286	16.7398	17.3646	16.9253	16.5559	16.5983	16.6895	18.1032	18.1428	18.1516	15.9276	15.7635	16.145	17.5899	17.6288	17.6772	15.9648	15.8373	15.7213
	Q00325	MPCP	Phosphate carrier protein, mitochondrial	Homo sapiens	18.4212	18.3194	18.3906	21.793	21.9839	21.9913	19.9333	20.0916	20.0334	17.972	18.0141	17.9834	21.177	21.0811	21.3049	19.518	19.8175	19.6092	19.2096	18.96	19.2896	20.9395	20.9541	21.0017	19.037	19.0733	19.1053	20.8608	20.9356	20.9611	22.1671	22.1985	22.265	17.893	17.9223	18.0494	18.0975	18.1256	18.0919	20.4621	20.5183	20.519	19.9698	19.9908	20.0268
	Q00610	CLH1	Clathrin heavy chain 1	Homo sapiens	15.4506	15.4875	15.1646	16.5824	15.8396	16.1044	16.151	16.3948	14.9494	14.1612	14.7838	15.6466	15.6031	15.0006	15.6934	18.4562	15.4474	17.5774	16.2218	15.9516	15.8809	16.1602	15.4894	16.6378	15.2631	14.8465	15.5222	16.7147	16.6758	16.7418	16.8292	16.9783	16.9259	14.8747	14.7836	15.5279	14.1998	14.8548	15.4025	15.1995	15.1351	15.5801	16.2905	16.3748	15.6261
	Q00688	FKBP3	Peptidyl-prolyl cis-trans isomerase FKBP3	Homo sapiens	15.099	15.2433	15.3291	17.2648	16.5338	16.8554	15.2099	15.3086	15.2765	14.7997	15.5365	14.7631	18.249	18.2764	18.2221	15.3115	15.4421	15.6991	14.2577	15.2336	14.7847	15.5501	15.8178	16.2432	17.5621	17.553	17.6507	17.0414	17.0889	17.2494	13.9498	15.1295	15.1293	14.4064	14.7705	14.2772	16.5128	16.5402	16.6089	16.7796	16.675	16.9553	15.4584	15.5178	15.6504
	Q00765	REEP5	Receptor expression-enhancing protein 5	Homo sapiens	16.1054	16.0258	16.1307	12.1878	17.7382	16.24	15.7582	15.8785	15.9059	16.0227	15.7452	16.1099	17.7622	17.6962	17.9114	16.052	16.2671	13.1829	15.9526	16.0652	16.0652	17.0264	14.0474	17.0614	16.5805	16.6329	16.7374	16.9233	17.0177	17.0137	16.805	16.9489	14.3111	16.4228	16.5723	16.6077	15.7086	14.3885	16.2579	12.8412	17.0391	16.9965	17.4312	17.4396	17.4574
	Q01082	SPTB2	Spectrin beta chain, non-erythrocytic 1	Homo sapiens	17.5757	17.5386	17.6569	14.6167	18.0989	17.9051	17.6682	17.8192	18.1693	16.5335	16.8066	16.5205	17.4435	17.4717	17.0665	16.9007	16.6183	16.6076	17.0164	18.442	16.9162	18.0577	18.1606	18.2048	16.2023	16.4571	16.3462	17.526	17.5923	17.5591	18.1712	18.2151	18.1961	16.4426	16.5131	15.8988	18.0761	15.6968	16.0855	17.1413	16.5807	16.7778	17.2995	17.1965	17.3101
	Q01105	SET	Protein SET	Homo sapiens	15.3602	15.2553	15.2096	17.2998	16.6628	16.2694	17.5013	15.8934	16.0978	17.4992	17.337	15.5272	16.7031	16.7371	17.0903	16.4678	16.5722	16.4155	17.8512	16.2484	17.6018	16.8373	16.977	16.9276	16.1099	16.0248	16.1974	16.3556	16.3606	16.4478	15.8971	15.86	16.0671	17.605	17.6543	17.6474	17.7192	17.7894	17.8952	17.5623	17.5321	17.6229	15.1018	15.0133	15.1089
	Q01449	MLRA	Myosin regulatory light chain 2, atrial isoform	Homo sapiens	18.3088	16.7269	17.2903	16.6095	16.8626	16.9227	16.623	15.7961	16.075	18.3286	17.8179	17.8654	16.7798	16.3601	16.0929	16.0431	15.1726	17.2655	15.8563	16.9166	14.8423	17.2731	16.1906	16.3589	17.8594	17.698	17.6455	17.8178	17.1987	17.7514	16.1901	15.8175	16.6592	16.4498	16.5798	16.809	18.3537	18.3388	18.5027	17.6627	17.9587	17.8259	17.1115	16.9904	16.9725
	Q01469	FABP5	Fatty acid-binding protein 5	Homo sapiens	18.7532	18.3716	18.2361	20.2897	20.552	19.9418	19.5787	19.6237	19.7867	20.9352	21.1621	20.9818	19.8589	20.113	19.9221	19.2774	19.5762	19.4404	20.2271	19.9253	20.0047	19.7856	19.7657	19.7224	21.345	21.3442	21.4127	21.3532	21.4016	21.3291	19.5255	19.5359	19.5545	17.9515	18.1489	18.033	20.5083	20.5798	20.6501	20.3044	20.2912	20.3124	19.8904	19.9173	19.9504
	Q01518	CAP1	Adenylyl cyclase-associated protein 1	Homo sapiens	17.2945	17.294	17.579	16.3472	15.7648	16.6995	16.975	17.6243	17.5295	16.6839	16.4742	16.6098	14.6254	13.3544	15.3673	15.6789	16.8312	16.4984	16.5235	16.6867	16.3558	17.332	17.3414	17.0853	15.705	15.7013	15.777	16.9604	16.923	16.4138	17.3932	17.3335	17.5516	15.9922	15.9247	15.7214	14.8018	15.1485	15.0205	16.0507	15.9817	15.8723	16.8093	17.2481	17.04
	Q01995	TAGL	Transgelin	Homo sapiens	18.5517	18.561	18.608	18.5353	17.9656	19.0936	18.7898	18.8299	19.119	20.3088	20.2494	20.37	19.8932	18.984	18.3057	19.2422	19.4497	19.386	17.7131	18.4173	18.2735	18.4366	18.5783	19.1474	18.7171	18.8267	18.8363	18.8089	18.786	18.8123	20.2822	20.242	20.2768	19.0997	19.2435	19.2415	19.0128	19.0552	19.1748	18.1194	18.081	18.0761	18.5442	18.6927	18.3388
	Q02218	ODO1	2-oxoglutarate dehydrogenase, mitochondrial	Homo sapiens	15.6428	16.2968	16.433	16.9567	16.6792	16.5149	16.8039	16.9133	17.372	15.6344	15.3821	15.5486	18.6694	18.6543	18.6268	17.7415	18.5632	17.8788	18.5193	18.4757	18.586	18.6718	18.3315	18.2627	16.6465	16.8754	16.794	18.4543	18.5188	18.5704	18.8721	18.868	18.9139	15.7814	16.1184	15.1087	15.7728	15.8739	16.3143	17.8631	17.8054	17.8952	17.7103	17.5023	17.8844
	Q02252	MMSA	Methylmalonate-semialdehyde dehydrogenase [acylating], mitochondrial	Homo sapiens	14.9589	14.7556	13.9033	16.1305	16.0288	15.6973	16.0588	15.3709	15.5245	14.0704	14.2541	14.1604	17.3771	18.0777	17.5501	16.6796	16.6277	16.9319	17.1044	16.9538	18.0117	17.1292	17.0294	17.2412	14.69	14.9574	14.8005	16.7818	16.7681	16.671	17.5645	17.5437	17.7433	13.26	13.1733	15.2109	14.9873	15.1729	14.8884	16.2715	16.3702	16.3386	17.9905	17.9402	18.0332
	Q02338	BDH	D-beta-hydroxybutyrate dehydrogenase, mitochondrial	Homo sapiens	18.6579	18.5408	18.8343	18.781	17.8755	18.1373	18.5373	18.5855	18.5337	16.3677	16.6194	15.6758	16.993	16.2241	16.6441	16.7923	17.9249	17.6612	18.2134	18.4103	18.1918	18.8914	18.5862	18.7043	17.1822	17.3415	17.314	18.9312	18.9113	18.9187	18.9968	19.0388	19.0326	16.7407	16.996	17.0619	17.0635	16.717	16.5861	18.1012	18.0168	18.1815	18.6222	18.5469	18.6903
	Q02413	DSG1	Desmoglein-1	Homo sapiens	15.9653	15.7599	14.9358	15.6597	15.6851	16.4045	16.4549	17.0804	16.4901	15.4614	14.3918	14.7522	16.8774	17.0725	17.5036	16.1852	16.8862	17.4273	17.075	16.6478	16.8647	16.8972	16.9062	16.5044	18.7852	18.796	18.7887	16.883	17.0628	16.9605	15.8819	15.9687	16.094	16.0134	16.1382	16.0064	15.9646	15.8291	15.9102	15.274	15.376	15.5908	15.9824	15.6282	15.9639
	Q02818	NUCB1	Nucleobindin-1	Homo sapiens	15.3365	15.7245	15.238	16.7286	16.2936	17.8588	14.3497	14.6717	14.4606	16.2501	15.1055	16.3273	17.1864	16.4899	16.6151	15.7716	15.4284	15.538	15.0788	14.8429	15.203	15.799	15.5596	15.4491	16.1954	16.2766	16.3854	15.7712	15.309	16.066	15.1287	14.7049	15.2479	16.3508	16.5992	16.4192	17.2253	17.3059	17.4774	16.3923	16.3302	16.4523	15.1418	14.8609	15.7785
	Q02952	AKA12	A-kinase anchor protein 12	Homo sapiens	12.6966	13.6916	13.2379	14.0434	16.4044	15.1345	13.2648	13.6598	13.8204	13.4681	13.2912	13.2596	14.119	12.8842	13.4238	11.9861	12.6032	13.5751	12.1919	13.6462	13.5484	13.0215	12.7902	13.5581	12.3209	12.8291	12.7659	14.2359	14.1144	13.9167	14.4586	14.0988	14.144	13.1785	13.3927	13.1548	13.5368	12.7355	13.605	13.4475	13.5463	13.273	13.3087	13.2171	12.7226
	Q02978	M2OM	Mitochondrial 2-oxoglutarate/malate carrier protein	Homo sapiens	16.1608	16.6296	16.5008	19.7193	19.7179	19.6126	17.5023	17.5311	17.6517	16.3205	16.166	16.2319	18.3987	18.3259	18.333	16.7304	16.8058	16.9574	16.5852	16.5236	16.4386	17.9721	18.2962	18.1298	16.2248	16.8176	16.7521	18.7661	18.7893	18.7979	19.3332	19.3656	19.3752	16.2578	16.0933	16.5991	15.6984	15.4173	15.598	17.3347	17.3478	17.4026	17.4678	17.4113	17.4462
	Q03135	CAV1	Caveolin-1	Homo sapiens	16.4068	16.3023	16.8304	17.167	17.7525	17.0122	17.004	17.0788	17.0247	16.0046	15.8313	16.3603	19.4639	19.4372	19.6429	16.3514	16.3415	16.3816	17.2287	17.0515	17.3132	18.1513	18.2924	18.1054	16.416	16.498	15.6809	16.551	16.9884	16.7996	18.1327	18.0978	18.1416	15.5637	16.1382	16.1174	16.131	16.013	16.0342	17.3638	17.3206	17.3403	16.8324	16.8202	16.8133
	Q03252	LMNB2	Lamin-B2	Homo sapiens	16.4352	16.276	16.1818	16.5854	17.6148	16.6462	16.6877	17.0924	16.8962	16.9067	16.7861	17.0607	14.754	15.724	17.4118	15.9639	15.9363	16.2419	16.2129	16.0051	15.906	16.0948	16.9469	16.9507	16.1081	16.2679	15.81	16.8785	16.9361	17.0484	17.2368	17.184	17.312	15.2644	15.4957	14.9614	15.8797	15.7945	16.0341	16.2189	16.2638	16.3249	17.17	17.2029	17.3137
	Q04695	K1C17	Keratin, type I cytoskeletal 17	Homo sapiens	14.6751	14.0099	14.1806	16.5788	17.4479	16.7301	16.1002	16.6894	15.9427	17.1851	15.3595	16.5186	17.9415	19.0791	17.5423	17.1988	15.9162	17.5763	18.217	17.9545	18.3534	18.4575	18.4513	18.7516	20.9165	20.9253	20.9317	19.4629	19.4765	19.4578	15.7451	15.4184	15.7083	16.7261	16.3583	16.3198	15.656	15.7689	16.5462	15.2122	15.7877	15.1418	15.3735	15.1903	15.3154
	Q04760	LGUL	Lactoylglutathione lyase	Homo sapiens	18.7079	18.8375	19.2328	18.6985	18.7963	18.2725	17.8801	18.109	18.1534	18.9919	19.2145	18.9368	17.978	18.3134	17.8227	17.4877	17.5872	17.468	17.0949	16.4829	17.3045	18.6831	18.6797	18.6659	17.9696	17.8843	18.0848	18.6105	18.6912	18.7275	18.4741	18.5568	18.5075	17.1961	16.8696	17.1288	17.8907	17.9237	17.9355	18.3492	18.3204	18.3791	18.9755	19.0206	19.0068
	Q04917	1433F	14-3-3 protein eta	Homo sapiens	14.2051	14.177	14.2402	16.6432	16.4052	16.5351	14.5622	14.7986	14.6057	15.2196	15.2664	15.4009	15.2097	14.3872	14.9498	15.6322	15.983	15.7911	16.3219	16.7616	16.7054	15.644	15.9961	15.8625	15.6497	15.553	15.6308	15.4117	15.5411	15.6239	15.9902	15.8142	15.9952	15.2291	15.203	15.1358	14.239	14.5716	14.5807	15.6272	15.577	15.7917	15.9097	16.0209	16.1058
	Q05469	LIPS	Hormone-sensitive lipase	Homo sapiens	14.367	15.0473	14.4689	15.0021	14.4094	14.3683	14.6805	15.4992	14.8864	14.6691	14.3958	13.9627	15.1687	15.7327	14.2169	15.5477	15.5451	16.2827	16.2936	15.7261	16.4844	15.3511	15.7854	15.2909	14.5506	14.8687	14.699	15.2041	15.1965	14.715	15.0446	15.4988	15.4076	14.588	14.675	14.159	14.9771	14.2667	14.5324	15.1687	14.6907	14.5767	14.5561	14.6141	14.3398
	Q05639	EF1A2	Elongation factor 1-alpha 2	Homo sapiens	19.9104	20.2182	20.1521	17.202	17.0827	17.3271	19.5404	19.6979	19.6184	18.361	18.3808	18.0873	16.1801	17.2011	17.7149	18.9883	19.2806	19.2158	20.0025	20.0543	20.1359	20.3587	20.4572	20.2672	18.7412	18.7707	18.7544	19.8717	19.8717	19.8707	20.144	20.1448	20.1366	16.7755	16.8023	16.7184	17.5057	16.4547	17.706	19.2853	19.2659	19.2266	20.2858	20.2677	20.2548
	Q05707	COEA1	Collagen alpha-1(XIV) chain	Homo sapiens	15.603	15.5832	15.6196	16.9798	17.4296	17.6119	15.0967	15.2073	15.6035	15.7745	15.7277	14.4285	16.3632	16.1525	17.3092	17.1662	17.1532	17.0936	16.823	16.9355	17.1148	16.264	16.5976	16.7235	15.9173	16.1156	16.3248	15.7418	16.2125	16.57	16.9246	17.2786	16.9638	15.4803	14.669	15.4501	15.6341	15.5224	15.3114	15.7542	15.1394	15.7683	17.1399	17.0142	16.7159
	Q06323	PSME1	Proteasome activator complex subunit 1	Homo sapiens	18.8202	18.8946	18.8281	18.2376	18.3729	16.8161	18.3018	18.3788	18.4694	18.3885	18.4163	18.5353	18.3415	17.9021	18.2331	17.8861	16.4359	17.7722	18.1729	16.8543	16.9077	17.9078	17.9018	17.8697	18.5108	18.5708	18.6345	18.7384	18.72	18.8018	17.6835	17.7611	17.7027	19.1522	19.1825	19.2733	17.9755	17.9167	18.041	18.6214	18.61	18.6166	17.3902	17.4645	17.4294
	Q06830	PRDX1	Peroxiredoxin-1	Homo sapiens	18.3133	18.1265	18.1124	21.5307	21.6673	21.6793	18.2214	18.2096	18.2995	19.2861	19.2974	19.4622	20.2902	19.3922	19.4362	20.1643	20.3206	20.3799	19.896	19.8413	20.0254	20.229	20.3985	20.5147	19.6891	19.7248	19.9113	19.8074	19.8685	20.0255	20.1773	20.2287	20.3237	17.1594	16.9622	17.1021	19.3154	19.3367	19.2761	19.5912	19.6128	19.8215	20.572	20.6061	20.6939
	Q07020	RL18	60S ribosomal protein L18	Homo sapiens	16.9314	17.114	16.3848	17.904	16.1366	17.9259	16.5267	16.8851	16.8688	14.6432	16.7506	12.996	15.5835	14.6174	15.2302	15.6889	15.7587	15.7126	13.2369	15.3091	15.7679	16.2161	16.0563	16.6681	14.9676	14.5489	15.3665	17.0706	17.3171	17.2821	17.3513	17.2984	17.3452	15.9129	15.9187	15.8145	15.2565	14.8705	15.4631	14.7492	13.7556	14.8112	16.0922	17.1393	16.0583
	Q07021	C1QBP	Complement component 1 Q subcomponent-binding protein, mitochondrial	Homo sapiens	19.6202	19.369	19.2668	18.4426	18.0534	18.4006	19.2916	19.4111	19.4485	19.7031	19.5895	19.6515	17.3702	17.4903	17.1552	18.6119	18.7257	18.3577	18.7826	18.68	18.6145	18.9989	18.9281	19.0186	19.2974	19.3739	19.1299	19.3597	19.3255	19.3347	18.0682	18.3731	18.426	18.3354	18.3733	17.8886	19.863	19.8477	19.8108	19.59	19.5668	19.5545	19.5807	19.5573	19.5143
	Q07065	CKAP4	Cytoskeleton-associated protein 4	Homo sapiens	13.0648	15.3467	13.5351	15.3539	14.6639	14.9788	13.3689	13.71	15.4842	13.522	12.849	12.863	15.1087	14.4591	14.8997	14.6527	14.4853	14.2077	13.9513	15.987	15.5189	14.5322	15.5976	15.5178	13.6679	13.8027	13.1776	15.1284	15.2584	15.3115	14.7894	14.5493	14.3891	15.2545	15.3639	15.5461	13.7296	13.5529	13.5399	13.7562	13.711	14.001	14.7035	14.6182	14.5955
	Q07507	DERM	Dermatopontin	Homo sapiens	17.325	17.3935	17.2714	21.8309	21.6998	21.7851	17.259	17.4243	17.5454	16.7609	16.5628	16.6786	18.2455	17.8583	18.1525	20.5699	20.683	20.668	19.8443	19.9062	20.107	19.9771	20.0834	20.0767	17.6813	17.8067	17.7254	19.1158	19.1451	19.2348	20.2908	20.2948	20.4619	16.7381	16.3753	17.331	16.1087	16.6703	17.3928	17.7419	17.5936	17.5318	19.9937	20.0525	20.0638
	Q07960	RHG01	Rho GTPase-activating protein 1	Homo sapiens	15.1117	15.2273	14.9746	16.282	16.8963	17.1299	15.7888	15.9672	15.648	15.0704	15.2387	15.6469	16.8926	16.354	16.7866	17.3889	16.5107	17.2232	17.2165	17.1009	17.539	17.6254	17.5027	17.2833	15.1982	15.1781	15.2146	16.5646	16.7182	16.6395	17.1746	17.0885	17.2191	15.2721	15.4743	15.2768	15.4055	14.4891	14.594	14.0006	15.9142	16.1348	17.1438	17.1755	17.2272
	Q08188	TGM3	Protein-glutamine gamma-glutamyltransferase E	Homo sapiens	15.0485	14.9884	13.1335	16.3477	15.0377	15.4743	15.1204	15.1726	15.0385	13.8175	14.6736	12.9716	16.8892	16.2722	16.5392	14.0854	14.7304	15.0734	15.5399	15.3342	15.3445	14.8007	14.8668	14.5438	17	16.9801	17.1989	16.7975	16.7825	16.8812	14.8465	14.5726	14.717	14.6586	14.6505	14.7308	15.1139	15.189	15.0828	14.2195	14.2645	14.3848	14.355	14.1991	15.4122
	Q08257	QOR	Quinone oxidoreductase	Homo sapiens	17.787	17.0681	16.605	16.7812	16.0034	16.1109	18.1248	18.1714	18.1744	17.8349	17.1465	17.6618	15.0682	15.5393	14.9552	16.2879	16.3893	16.721	17.2115	17.4094	17.4487	18.0181	18.0382	17.9566	16.3277	16.0616	16.9021	17.5499	17.3945	17.472	18.0717	18.1292	17.9027	14.8508	14.5038	14.786	16.4787	15.8831	15.6484	16.8318	16.875	16.9712	18.3647	18.3352	18.3907
	Q08380	LG3BP	Galectin-3-binding protein	Homo sapiens	18.9927	18.8287	19.0885	20.9808	21.1029	21.1054	18.4154	18.4725	18.4552	19.2033	19.3305	19.2475	18.1314	18.3253	17.9722	19.0661	19.1533	18.7647	19.9036	19.9511	19.7231	19.2956	19.3973	19.4712	18.8924	18.9475	19.051	19.6071	19.5944	19.6209	19.5877	19.6477	19.6359	18.6632	18.7465	18.8023	19.1899	19.2309	19.2418	19.8464	19.8502	19.865	20.575	20.5982	20.5885
	Q08554	DSC1	Desmocollin-1	Homo sapiens	14.0641	14.5808	14.2146	16.0777	15.8319	16.4815	15.493	15.4199	15.8055	15.5181	14.6861	14.6656	17.4994	17.4709	17.5624	15.7583	15.6158	15.2884	14.8825	15.3838	16.2716	16.1277	15.9693	16.2895	18.1313	18.221	18.3663	16.041	15.9375	16.0297	15.3805	15.4173	15.6375	14.8108	15.0425	15.4386	15.2935	15.3162	15.7162	15.3058	15.1705	15.2399	15.1073	14.9952	14.9289
	Q09666	AHNK	Neuroblast differentiation-associated protein AHNAK	Homo sapiens	17.3835	17.9773	17.7806	19.5292	19.4658	19.4281	17.5929	17.2954	17.6908	17.3001	17.2062	17.5408	17.305	16.884	18.3955	18.2575	18.1741	17.9339	16.7006	18.1768	16.5467	17.5549	17.5904	17.731	17.2536	17.5098	17.1553	18.0258	17.9668	18.2183	18.2559	18.1654	18.3855	19.7395	19.8281	19.4512	17.3795	16.7818	17.3794	18.0679	18.0141	17.9492	17.4553	17.5723	17.2996
	Q0VF49	K2012	Uncharacterized protein KIAA2012	Homo sapiens	14.052	13.2276	13.5099	17.1611	12.1364	16.1245	11.1739	12.4565	12.0424	11.7336	12.4738	11.1371	11.7561	12.0078	12.6895	12.4738	11.655	11.2516	11.4806	12.7322	12.2691	14.9801	14.9296	14.7303	11.9867	11.0273	13.8821	10.9816	12.7798	11.9853	12.2762	13.2202	15.5182	11.195	11.0432	12.0175	12.2608	11.6006	11.376	11.2679	12.2532	11.7548	14.3602	14.2376	12.6866
	Q0ZGT2	NEXN	Nexilin	Homo sapiens	14.1246	13.5586	13.8143	16.5347	17.599	14.5577	13.878	14.1407	14.1783	13.8534	14.7017	13.7636	12.3754	14.1734	14.0566	12.9863	14.3757	14.771	14.7019	15.1908	15.2861	15.3072	15.5047	15.225	14.9054	15.006	15.2873	14.3518	14.5876	14.8668	14.228	14.4421	14.6993	12.5001	12.7511	12.9436	15.7156	15.7775	16.1082	15.9738	16.0511	16.1755	14.4475	14.0177	14.4539
	Q10588	BST1	ADP-ribosyl cyclase/cyclic ADP-ribose hydrolase 2	Homo sapiens	15.2064	15.2295	14.7772	17.1997	17.0338	13.6213	14.9903	14.4224	15.291	15.8877	16.0926	13.0095	15.4983	14.2278	14.0408	14.8593	16.3486	14.242	15.5116	14.8582	15.5054	15.2311	15.6501	15.1497	13.8183	14.6969	14.1732	14.5978	14.7088	13.9622	14.9083	15.2116	15.5345	17.4651	17.4924	17.5198	14.7929	14.5848	15.0983	14.3778	14.5529	15.2676	14.2817	14.2992	14.9998
	Q10589	BST2	Bone marrow stromal antigen 2	Homo sapiens	15.3068	15.6142	13.3349	16.2249	14.564	14.512	10.9825	15.3901	15.3748	14.6486	14.9949	14.9424	14.1607	13.5964	14.7515	14.8154	14.5346	15.9342	15.5653	15.2306	13.4687	14.6988	14.509	14.3436	13.7414	13.3326	14.0736	13.6493	13.6528	13.8262	13.6288	13.8781	14.075	17.0254	17.0533	17.3159	13.8078	15.2534	15.5741	14.1156	14.1507	15.62	13.8219	13.9238	13.7883
	Q13011	ECH1	Delta(3,5)-Delta(2,4)-dienoyl-CoA isomerase, mitochondrial	Homo sapiens	20.1115	19.8522	20.1056	19.8228	19.6717	19.9266	20.3913	20.3926	20.5116	19.8193	19.881	20.0736	18.9657	16.1379	19.1458	19.1793	19.2441	19.1608	19.1221	18.9728	19.0669	20.456	20.4707	20.5777	18.9421	18.9819	19.0677	20.1342	20.1823	20.2436	20.4118	20.4308	20.4835	17.4426	17.6078	18.4171	18.0502	18.4793	18.5208	19.7237	19.7033	19.7299	21.119	21.164	21.123
	Q13162	PRDX4	Peroxiredoxin-4	Homo sapiens	11.6638	13.2216	13.8538	14.5102	13.7208	14.9554	11.0693	12.6965	11.4491	12.3126	12.4045	13.1683	12.7741	14.5274	16.5159	13.4554	13.9363	15.9816	12.0791	11.7068	13.1651	14.8779	14.6844	14.6471	13.7761	13.1993	11.8436	11.5162	14.7635	11.598	14.9186	15.0538	14.6073	11.6929	11.598	11.9446	12.9314	12.3531	13.5598	14.3985	14.4492	13.7038	11.8057	12.9634	15.4391
	Q13228	SBP1	Methanethiol oxidase	Homo sapiens	16.6877	16.9875	17.2616	16.6275	17.5297	17.0169	18.4589	18.5558	18.7292	15.1783	17.0017	17.1564	17.789	16.1118	16.2134	16.7658	16.5981	16.8041	18.0158	17.1727	17.7994	18.2612	18.1838	18.1756	15.6411	15.8077	17.0638	17.6661	17.3281	17.8423	18.2632	18.3265	18.3471	15.3765	15.4742	15.6878	17.1259	16.0955	16.3754	17.1651	17.2104	17.1366	17.8764	17.8592	17.8463
	Q13404	UB2V1	Ubiquitin-conjugating enzyme E2 variant 1	Homo sapiens	17.9728	18.0127	18.0572	18.419	17.9901	17.6306	17.5012	17.703	17.8189	18.0208	18.1852	18.1406	17.7572	17.616	17.7354	16.0802	16.404	16.6826	15.7589	15.5654	15.3796	18.0471	18.1033	18.0632	17.5509	16.7565	17.5666	17.8663	17.9292	17.9932	17.9784	18.1006	18.162	15.6661	15.808	16.0962	16.7081	16.6564	16.766	17.4418	17.406	17.4935	18.2821	18.2798	18.3156
	Q13418	ILK	Integrin-linked protein kinase	Homo sapiens	16.9618	17.2386	17.4218	16.3346	17.7564	17.3597	16.6222	16.2216	16.4784	15.2122	15.2804	14.8491	16.3326	16.0287	15.3122	16.7281	16.763	16.2402	15.7559	16.1777	16.4288	17.2351	17.2154	17.221	15.2515	15.5691	15.8614	16.7099	16.7919	16.767	17.5561	17.6201	17.5926	14.5098	14.7613	14.7601	15.6123	14.5596	15.4055	16.2465	16.558	16.4536	17.1714	17.1094	17.2513
	Q13423	NNTM	NAD(P) transhydrogenase, mitochondrial	Homo sapiens	19.0813	18.9032	18.8433	20.1312	19.6905	19.8761	18.4291	18.6263	18.6125	17.0328	17.0467	17.2471	20.2545	20.2608	20.5195	19.8092	19.9734	19.8932	18.9549	19.0407	19.1241	20.2394	20.1949	20.2497	18.6305	18.2994	18.3331	20.2219	20.2983	20.3352	21.4858	21.5175	21.5671	16.344	16.0687	16.7604	17.693	17.9328	17.6547	20.0794	20.0843	19.8251	19.8956	19.6197	19.9264
	Q13425	SNTB2	Beta-2-syntrophin	Homo sapiens	12.8914	11.8465	11.105	14.0704	14.416	14.8289	11.9516	11.9909	10.5043	11.3546	11.805	11.659	13.0869	10.552	13.5592	11.7661	10.5823	10.7854	11.696	12.8052	12.3666	12.2344	12.6975	13.7672	10.7735	11.4127	12.6743	12.6519	12.5958	12.928	13.7519	13.5918	13.7948	12.3418	11.7427	11.9891	11.5715	10.1109	9.96104	11.852	12.2888	11.7481	11.4365	11.9789	11.7481
	Q13510	ASAH1	Acid ceramidase	Homo sapiens	20.0178	20.091	20.0192	21.6344	21.7549	21.5961	18.7933	18.909	18.9427	19.5673	19.6581	19.7126	18.4838	18.6241	18.7593	19.3139	19.4008	19.3745	19.5899	19.6091	19.6467	20.3085	20.3862	20.3758	19.5609	19.6152	19.7054	20.3684	20.4065	20.4733	20.1968	20.1691	20.2158	19.3804	19.4167	19.3749	19.3387	19.3074	19.4242	19.6688	19.6945	19.7608	20.5319	20.548	20.5862
	Q13554	KCC2B	Calcium/calmodulin-dependent protein kinase type II subunit beta	Homo sapiens	15.4852	15.1408	15.0907	14.9881	12.6133	13.2749	15.7153	15.7265	15.5022	15.2798	15.4083	15.4647	16.5946	15.8	16.5852	15.9926	13.0319	16.0579	16.6782	16.4125	16.5583	16.5452	16.7501	16.9545	15.0004	15.0441	15.4643	15.8547	15.9845	16.0895	17.1387	16.9778	17.1006	12.9391	12.8173	13.899	13.4563	13.7709	15.7047	15.6768	16.0658	16.3094	16.71	16.7561	16.7682
	Q13557	KCC2D	Calcium/calmodulin-dependent protein kinase type II subunit delta	Homo sapiens	15.4349	15.3616	15.3693	11.5571	11.9292	12.7594	14.6162	14.6744	14.9544	14.764	15.241	15.3643	15.1871	15.0633	14.5756	14.963	15.1659	15.2279	15.7111	15.9188	16.2897	15.7648	15.8765	16.4024	12.3045	13.7809	13.7767	15.4459	15.3938	15.3806	15.9196	15.8842	15.8188	12.4434	13.0928	13.7925	12.9158	14.4383	13.4616	15.7677	15.8233	15.9069	16.3224	16.3567	16.3908
	Q13561	DCTN2	Dynactin subunit 2	Homo sapiens	17.826	17.8756	17.9247	17.7895	19.5841	19.6659	17.3332	17.7369	17.7149	18.5098	18.5351	18.4431	17.3071	17.4252	17.6633	17.7433	17.8171	17.6317	17.414	17.7058	17.2185	18.1322	17.6994	17.6729	18.0274	18.0405	18.1513	17.8486	18.1247	18.1327	18.3092	17.8666	17.9668	18.3595	18.4067	18.3615	18.1563	18.2473	18.3222	18.2258	18.2188	18.2654	18.0923	18.3588	18.4778
	Q13642	FHL1	Four and a half LIM domains protein 1	Homo sapiens	20.7635	20.9225	20.9107	18.2083	18.2359	18.261	19.9413	19.975	20.0314	20.8997	21.0178	21.0897	19.2827	19.2864	19.372	20.4485	20.5974	20.566	21.7606	21.6666	21.8629	21.9755	21.9915	22.0717	18.985	19.0659	18.9237	19.5748	19.7149	19.8239	20.9448	20.9875	21.0416	17.7917	17.2497	17.8003	19.0184	19.1474	19.3597	20.0147	20.0781	20.1437	21.8346	21.8441	21.8813
	Q13683	ITA7	Integrin alpha-7	Homo sapiens	16.2636	15.868	15.7619	18.4654	18.2518	18.3482	16.7177	16.8602	17.1045	16.2263	16.1592	15.2239	16.9906	16.7003	17.0815	17.7549	17.8484	17.9197	17.8197	17.9584	18.0546	17.5484	17.794	17.5227	15.85	16.6381	16.8554	16.7415	16.5305	16.8992	17.6918	17.9176	18.0048	15.5454	15.9347	16.1265	16.7415	16.57	16.1845	16.4045	17.0634	16.5925	17.9911	18.098	18.0014
	Q13813	SPTN1	Spectrin alpha chain, non-erythrocytic 1	Homo sapiens	19.186	19.2884	19.2191	17.0063	16.7579	15.7676	18.9696	19.046	18.9966	18.8848	18.8502	18.8869	18.34	18.3653	18.3906	18.6575	18.7215	18.4937	18.846	18.8438	18.8042	19.4263	19.5606	19.3252	17.967	17.9215	17.9643	19.009	19.017	19.0228	19.1884	19.1892	19.2095	17.3026	17.0929	17.4164	16.8118	17.0082	17.0047	18.4747	18.4543	18.4554	19.1045	19.1011	19.0729
	Q13825	AUHM	Methylglutaconyl-CoA hydratase, mitochondrial	Homo sapiens	15.8752	16.727	16.6058	18.4745	18.5648	18.6862	17.5847	17.6952	17.8237	18.1376	17.9618	18.3372	18.1805	18.0269	18.7394	17.4312	17.712	17.3572	18.2171	18.159	18.3883	18.7406	18.7236	18.8022	17.8849	18.0695	18.0922	18.5689	18.5707	18.6062	18.7169	18.7516	18.9642	15.8537	15.1911	15.7164	16.2353	16.0995	17.097	18.2307	18.2949	18.3136	19.0446	19.0969	19.2202
	Q13835	PKP1	Plakophilin-1	Homo sapiens	14.1275	13.8398	13.918	14.3685	16.0386	13.4184	12.3389	15.0063	12.8479	12.9892	13.5334	12.9574	15.4911	14.0549	15.939	13.2717	12.5362	13.6223	16.2713	13.9283	13.5049	14.5826	13.4636	14.6582	16.0709	15.9442	16.4653	15.3537	16.2061	16.3475	13.2627	12.5449	14.1191	13.4506	14.3236	13.1151	14.0344	15.2176	15.0837	12.5565	13.7666	14.1028	12.5501	12.7547	14.7716
	Q14019	COTL1	Coactosin-like protein	Homo sapiens	13.9633	15.1204	14.0817	16.3721	13.6774	13.6922	14.171	14.7114	14.3827	14.2531	12.6626	14.4594	12.8028	12.8455	14.7283	12.7258	13.1729	12.9464	14.9641	13.9855	15.1731	13.9013	13.8835	13.8876	13.0323	12.8726	12.3253	13.6028	14.7432	13.6509	14.4307	14.4738	13.8656	13.9421	15.0482	14.0708	13.8246	13.8122	13.4011	13.3894	13.4632	13.1159	13.6314	13.7967	13.2438
	Q14103	HNRPD	Heterogeneous nuclear ribonucleoprotein D0	Homo sapiens	17.7035	17.7829	17.6789	15.4331	16.1543	17.1253	18.8498	19.1309	19.0581	17.622	17.7163	17.5128	16.0768	15.9141	16.1217	17.1824	17.0114	16.4713	17.4423	17.4615	17.2128	18.0359	18.0547	18.1202	17.0714	17.1	16.916	17.9467	17.8838	18.043	18.2374	18.2493	18.2807	14.2372	15.5375	15.9824	16.2302	16.2398	16.6134	17.6776	17.7355	17.703	18.5946	18.623	18.6122
	Q14112	NID2	Nidogen-2	Homo sapiens	18.9362	18.6555	18.9505	18.591	18.4514	18.0726	19.1442	19.2456	19.3422	19.8401	20.0924	20.1716	18.2676	17.9376	18.2507	17.9772	18.3658	18.222	20.025	20.0664	20.0755	19.9062	19.9351	20.0917	18.2265	18.3974	18.4227	19.1174	19.2609	19.1617	19.9092	19.8156	19.8609	17.3209	17.0576	17.2007	17.9341	17.3853	18.0795	18.882	18.9485	19.0114	20.1822	20.2023	20.1882
	Q14118	DAG1	Dystroglycan	Homo sapiens	18.0348	18.3097	18.1768	17.5129	16.43	17.2503	17.4687	17.9374	18.1495	18.7901	17.451	18.0021	19.0891	18.8251	18.4179	16.175	16.7818	16.9047	17.6375	17.2336	17.8418	16.8362	16.535	16.8663	17.8376	17.7975	17.8506	18.2944	18.4093	18.467	17.7762	17.6576	17.788	18.9594	19.1204	19.0743	17.4911	17.584	17.664	18.2623	18.3484	18.3233	18.3013	18.2314	18.3235
	Q14134	TRI29	Tripartite motif-containing protein 29	Homo sapiens	14.7389	15.1058	14.9574	13.2735	15.2891	14.0154	10.9858	13.4744	13.4299	13.1537	10.9649	12.961	15.395	14.6994	16.7936	13.8623	13.2143	13.7622	12.5615	16.0161	12.5042	14.9928	12.6251	15.1743	15.5513	15.5855	15.6627	15.5217	15.7342	15.686	12.6859	12.7541	13.6936	14.0157	13.1789	11.4625	12.6191	12.923	13.3595	13.1842	13.6511	12.2369	14.6436	15.8173	14.8029
	Q14192	FHL2	Four and a half LIM domains protein 2	Homo sapiens	19.4679	19.4508	19.3941	16.7067	16.6327	17.3	21.7119	21.7516	21.7282	22.2679	22.3081	22.5373	21.0233	20.8437	21.0788	19.1799	19.1647	19.1133	20.5007	20.527	20.7317	21.3564	21.4525	21.5432	20.2991	20.3461	20.5399	20.937	20.9808	21.1044	21.5093	21.4736	21.6343	17.8482	17.8802	17.944	20.2278	20.2046	20.4272	21.3331	21.3047	21.436	22.5238	22.5292	22.6314
	Q14240	IF4A2	Eukaryotic initiation factor 4A-II	Homo sapiens	14.8803	15.144	13.6763	13.799	14.6617	16.0431	15.8478	16.4694	15.5175	12.7437	11.5214	18.0437	16.9525	16.3939	16.3914	15.3471	15.969	15.3737	16.3131	16.0795	10.4256	18.4133	18.3794	12.9068	17.5204	17.579	12.978	18.4782	14.999	16.0725	17.0946	17.0822	18.8883	13.0254	13.0633	14.0115	13.0759	12.9919	17.0073	12.1463	13.9079	18.12	14.7342	14.9025	19.1043
	Q14315	FLNC	Filamin-C	Homo sapiens	20.1057	20.0662	19.912	15.2817	16.5104	15.886	20.1906	20.3485	20.3553	19.9193	19.9707	20.0606	19.926	19.9943	20.0839	20.1668	20.285	20.1867	21.5535	21.5426	21.757	22.2091	22.2142	22.3107	18.9508	19.1857	19.0183	20.1847	20.2585	20.403	21.635	21.6334	21.7088	17.4074	17.9776	17.4177	17.1453	18.576	18.0937	20.1144	20.1047	20.1709	21.5934	21.6071	21.6641
	Q14525	KT33B	Keratin, type I cuticular Ha3-II	Homo sapiens	13.3268	15.3659	13.6592	16.2183	20.2188	16.3213	14.2807	14.5466	15.3892	14.3185	13.2563	13.776	15.1761	14.7553	15.2485	16.0881	13.881	14.3792	14.5243	14.2826	15.4469	14.4412	14.2667	14.5343	13.9824	14.9282	14.6943	14.1222	14.1732	13.996	14.7811	14.7898	15.1666	15.4922	15.4056	15.8015	19.2229	19.2522	19.5626	14.0226	13.1592	14.083	15.2693	15.2093	15.1534
	Q14532	K1H2	Keratin, type I cuticular Ha2	Homo sapiens	12.0034	11.904	12.4039	14.485	15.6884	13.2696	11.3404	12.4318	12.266	13.0259	14.3843	14.4991	14.5718	14.7156	14.8928	13.1226	13.4862	12.8206	14.3568	13.6738	13.6948	13.8364	13.8646	12.9346	12.7317	13.5865	11.1795	14.2353	12.1906	13.6988	12.5039	14.2514	13.6309	13.5698	12.025	13.9769	14.4649	14.5904	14.2928	12.5314	13.696	12.0653	13.4124	13.6726	13.1481
	Q14624	ITIH4	Inter-alpha-trypsin inhibitor heavy chain H4	Homo sapiens	16.2323	16.0128	15.8559	18.3667	18.6191	18.4907	17.7284	17.7734	17.8542	15.0565	15.2899	15.9143	16.4679	17.0545	17.3407	17.4854	17.9403	17.8501	17.8175	17.6171	17.7046	17.4347	17.5241	17.2282	16.6132	16.432	16.8121	16.8513	16.487	16.9488	18.0029	17.9663	18.0463	15.3093	15.9085	16.2354	16.4663	16.6367	16.9371	17.0832	16.98	17.2449	17.554	17.4793	17.4767
	Q14697	GANAB	Neutral alpha-glucosidase AB	Homo sapiens	14.1012	13.7578	14.2528	15.3722	14.3829	14.4544	12.9616	13.3207	13.6557	13.5255	13.5763	12.9079	15.1513	13.8272	16.6221	14.4361	14.9707	14.4324	14.7433	14.6866	14.8892	13.8235	15.1145	14.2833	12.7777	13.3437	13.9238	15.4261	15.3814	14.9126	14.5436	14.7992	14.7432	13.4566	13.615	13.6766	14.119	13.9981	13.9922	14.0782	14.1535	14.0267	14.435	14.0058	14.2099
	Q14847	LASP1	LIM and SH3 domain protein 1	Homo sapiens	12.5347	12.7042	12.8824	13.88	14.7321	15.0121	13.2774	13.2919	13.3769	13.9645	14.0339	12.2719	16.4006	16.2146	16.4447	14.1988	13.8642	13.7394	13.223	13.3612	12.0406	13.8476	14.1569	14.2289	14.6967	14.7326	15.0493	14.3662	14.4741	14.5318	13.7422	13.7744	12.3321	12.4009	12.3589	12.6524	14.1356	14.1454	14.3981	14.8904	14.9128	15.1106	13.3013	13.1924	13.7657
	Q14894	CRYM	Ketimine reductase mu-crystallin	Homo sapiens	18.1781	18.0326	18.0367	20.3915	19.6877	19.929	17.7287	17.9466	17.982	18.6192	18.6469	18.9515	19.3589	19.2486	19.3286	19.2702	19.6283	19.5763	20.0433	20.0882	19.7328	19.9815	20.1002	20.041	18.8004	18.9065	19.1309	19.6286	19.6902	19.8025	19.8855	19.7754	19.8703	16.5897	16.6932	17.3146	19.2887	19.2277	18.3558	19.0675	19.1255	19.1479	20.4271	20.459	20.5125
	Q14896	MYPC3	Myosin-binding protein C, cardiac-type	Homo sapiens	20.3841	20.299	20.2321	14.5024	16.3813	16.2665	21.3492	21.3967	21.3905	19.8382	19.9238	19.976	21.864	21.8876	21.9408	21.8844	21.9477	21.928	22.2298	22.2138	22.3237	22.5834	22.5949	22.6362	20.2814	20.2763	20.3586	22.0104	22.0859	22.0753	23.1107	23.0916	23.1276	17.7314	17.9109	18.1516	18.7343	18.8739	18.9232	21.1703	21.1595	21.2074	22.2401	22.2382	22.2388
	Q14956	GPNMB	Transmembrane glycoprotein NMB	Homo sapiens	16.0638	16.0704	16.0444	21.0383	21.1334	21.1057	16.319	16.391	16.4684	18.1289	18.0937	18.1792	18.3178	18.2903	18.365	18.5195	18.6568	18.6405	18.3635	18.2848	18.4621	19.0301	18.8688	18.7967	17.3857	17.3083	17.6891	18.5659	18.587	18.6037	18.0903	18.2914	18.3673	19.1935	19.249	18.9848	18.0709	18.1586	18.3677	18.2953	18.4758	18.6353	18.0736	18.2695	18.5153
	Q14974	IMB1	Importin subunit beta-1	Homo sapiens	16.4502	16.7681	16.7991	13.5013	14.8687	15.1266	16.3031	16.3497	16.4305	15.8807	15.8444	15.0928	16.6605	16.8611	16.8672	15.7048	16.1448	16.4609	16.1358	15.6472	15.7305	16.9674	17.0906	16.9464	15.7824	15.7723	15.8259	16.5153	16.4721	16.5804	16.6374	16.7237	16.8072	15.5685	15.6491	15.4733	13.9205	14.2204	15.5721	15.876	15.8846	15.9996	16.2834	16.276	16.2703
	Q14BN4	SLMAP	Sarcolemmal membrane-associated protein	Homo sapiens	19.1603	18.956	19.03	16.8614	17.2825	17.6458	18.5729	18.7662	18.9049	19.6705	19.7456	19.8333	19.4915	19.6252	19.5112	19.5829	19.6893	19.6053	19.8712	20.2752	19.92	19.3405	19.3605	19.3794	19.4193	19.4879	19.6545	19.0635	19.13	19.3226	18.8355	18.8797	19.0626	19.9459	20.0132	20.0861	19.3787	19.474	19.6699	19.7556	19.7649	19.9159	19.6301	19.6026	19.7631
	Q15008	PSMD6	26S proteasome non-ATPase regulatory subunit 6	Homo sapiens	13.7139	13.5783	10.8832	11.9748	12.3807	12.6515	13.7243	13.2303	13.7787	12.9306	11.7143	12.1133	12.3285	12.1732	11.4413	12.8567	13.5456	12.5683	13.9	11.9994	14.5641	13.1953	13.2062	13.4995	12.7715	12.8653	11.4512	13.8336	13.6488	13.9388	13.2449	13.2742	13.0122	11.6955	11.9351	12.7764	11.6286	11.9965	12.2777	12.4588	12.9135	12.7592	12.6557	12.5116	12.2786
	Q15019	SEPT2	Septin-2	Homo sapiens	16.6988	17.0729	16.6701	15.8672	17.0676	13.5847	16.5472	16.9599	16.8639	16.4616	16.6894	16.5975	17.6825	15.8887	17.5105	16.8112	17.4068	17.4015	16.8902	17.2348	17.3003	17.5167	17.7091	17.4998	15.5415	15.7918	15.5972	17.1899	17.2076	17.1416	17.7287	17.7605	17.7509	15.609	15.9939	15.6528	15.3003	15.2203	15.728	16.667	16.6846	16.7955	17.5848	17.5826	17.616
	Q15063	POSTN	Periostin	Homo sapiens	17.7202	18.0998	17.9474	15.3157	14.0859	13.1879	14.6119	15.0491	14.6366	16.0041	16.2698	16.0625	13.5709	13.8139	12.3776	18.2883	18.3617	18.055	18.4254	18.4223	18.1639	18.7065	18.8076	18.3393	15.9419	16.2231	16.3398	16.0677	15.9152	15.8835	15.1676	16.0437	16.325	12.7932	16.773	17.084	16.8722	16.3143	16.6576	15.6809	16.672	16.5385	16.0181	14.4616	16.3968
	Q15084	PDIA6	Protein disulfide-isomerase A6	Homo sapiens	19.1542	19.4072	19.1515	15.6322	16.6397	16.851	19.1526	19.2747	19.3325	19.1535	18.7777	18.9038	17.5594	17.095	17.086	18.383	18.9111	18.5454	19.2519	18.9869	18.8954	19.4093	19.4478	19.4873	17.8844	18.0784	18.2128	18.8336	18.8768	18.8492	19.0124	19.0875	19.0633	16.9793	17.5159	17.8383	17.8051	15.8236	17.0055	18.8462	18.8064	18.8705	19.5366	19.5006	19.3699
	Q15121	PEA15	Astrocytic phosphoprotein PEA-15	Homo sapiens	15.1404	15.1803	15.2323	17.6348	17.4045	17.5706	15.302	15.5255	15.3356	15.9173	16.1427	16.2964	16.7825	16.9903	16.7763	15.1296	14.543	15.1059	14.6336	15.051	13.1933	15.0925	15.4321	14.018	16.4748	16.5409	16.57	16.1981	16.1685	16.2381	15.7619	15.5726	15.6889	16.5474	16.573	16.5543	16.5388	16.5408	16.7429	16.7209	16.7782	16.8423	15.1744	15.0969	15.3365
	Q15149	PLEC	Plectin	Homo sapiens	16.6111	16.6304	16.5511	16.5453	15.9785	17.3698	17.342	17.5003	17.4856	17.218	17.3581	17.4148	18.5166	18.8877	18.7306	17.6423	17.5997	17.6577	18.0335	17.9958	18.1323	17.954	17.6015	18.1099	17.4633	17.4963	17.779	17.6266	17.6498	17.8629	18.4222	18.3327	18.6484	16.6705	16.7275	16.9305	17.2141	17.3176	17.6167	17.6813	17.6809	17.7242	17.407	17.1573	17.5769
	Q15181	IPYR	Inorganic pyrophosphatase	Homo sapiens	16.5468	16.5189	16.8406	18.2504	18.3944	16.7819	15.4311	16.1164	17.4803	17.4349	16.0761	17.4992	16.2087	16.0881	16.6435	16.1316	16.0217	16.1085	17.0279	16.5349	15.8186	17.0286	16.8062	16.7359	16.0694	16.2197	16.1818	16.8851	16.4569	16.8934	17.1805	17.1999	17.2548	15.5714	16.3545	16.0148	15.4965	15.6508	15.8455	16.6699	16.6184	16.4272	16.7673	16.8463	16.7909
	Q15185	TEBP	Prostaglandin E synthase 3	Homo sapiens	16.539	16.6132	16.7969	15.1419	15.5767	14.3803	16.7888	16.787	16.8208	15.6868	15.0996	16.2146	14.031	13.9672	14.3716	14.2548	14.5027	14.8187	15.553	16.6048	15.0338	15.9677	17.0175	16.2726	14.5711	15.5919	15.3737	16.2788	17.0856	16.9472	15.8042	15.4593	15.6494	15.6567	15.5023	15.6426	14.8652	16.9577	16.2879	16.2459	15.4857	16.1177	13.3416	15.3309	15.4947
	Q15293	RCN1	Reticulocalbin-1	Homo sapiens	13.5051	13.4038	13.8398	11.9008	15.0346	12.7725	13.967	11.3558	11.1565	14.7082	14.5138	14.768	14.1269	12.9917	13.9483	10.8974	11.3004	13.1702	12.5626	13.9156	11.7487	13.1712	13.3277	12.9571	13.614	13.6572	13.5679	13.3499	13.3308	13.4421	13.7118	13.5982	13.6175	12.1324	11.1602	10.5444	13.8854	14.3089	14.2515	13.9959	14.1217	13.9262	14.0245	14.0169	14.1689
	Q15323	K1H1	Keratin, type I cuticular Ha1	Homo sapiens	17.8459	16.2235	16.5208	16.6295	19.1751	17.5958	17.7606	17.961	18.2064	14.4707	11.9647	14.0278	16.2652	15.4914	15.1728	16.6372	16.2038	13.9481	14.2569	13.9629	13.9555	15.3226	15.4859	16.3256	15.0789	14.8445	15.2061	14.9661	15.3895	15.2955	15.3739	14.868	15.7414	16.9021	17.0277	17.1335	22.2092	22.195	22.3091	14.3106	14.8324	15.0436	15.2663	14.9588	15.4965
	Q15327	ANKR1	Ankyrin repeat domain-containing protein 1	Homo sapiens	19.2097	19.2753	19.2311	16.3956	16.4834	16.2867	18.5367	18.6437	18.5028	19.4438	19.4701	19.4097	16.8212	17.0448	17.5326	17.411	18.002	17.4852	18.3349	18.2872	18.4154	19.0115	19.1026	19.1223	18.2694	18.3415	18.2631	18.4117	18.5468	18.6003	18.712	18.7721	18.7886	17.6065	17.5688	17.6577	17.4046	17.2838	17.4177	18.2446	18.3496	18.4165	19.3024	19.2634	19.273
	Q15365	PCBP1	Poly(rC)-binding protein 1	Homo sapiens	17.0446	17.2948	17.1896	17.067	17.3736	17.7883	15.4026	15.7907	15.5621	17.162	16.6679	16.9826	16.3052	16.4511	16.2636	17.1089	17.5776	17.2094	16.9344	17.2055	16.9382	17.5962	17.6568	17.8017	16.5499	16.6893	16.7658	17.379	17.3973	17.4251	17.5703	17.5875	17.6247	15.4907	15.6303	15.6873	15.8701	15.8241	15.768	16.858	16.8524	16.943	17.4404	17.4682	17.5734
	Q15366	PCBP2	Poly(rC)-binding protein 2	Homo sapiens	16.566	16.7748	16.8316	14.3451	14.6329	12.6813	16.2415	16.3756	16.3419	16.8544	16.8958	16.7395	12.5842	16.2636	13.9613	15.0242	15.8099	15.6487	15.9029	15.5369	16.0089	16.582	16.6944	16.7394	15.3943	15.4138	15.349	16.5321	16.5909	16.6361	16.6887	16.6897	16.7794	14.5538	14.7842	14.8108	14.4661	14.8728	14.8956	15.8704	15.8264	16.0099	16.5846	16.6397	16.5602
	Q15370	ELOB	Elongin-B	Homo sapiens	15.4304	15.4239	15.6229	15.545	15.9746	17.043	15.9844	15.7802	16.0747	15.0918	15.0927	15.1052	14.7095	14.8616	13.3145	11.7661	13.811	13.4632	14.3628	13.7185	15.0705	16.109	15.7982	16.2781	15.2988	15.2817	15.3278	15.4928	15.464	15.6105	15.6935	15.6722	15.742	11.6542	11.8865	12.5274	13.945	13.9794	14.7178	14.7969	14.8668	14.6687	16.3991	16.4404	16.3346
	Q15435	PP1R7	Protein phosphatase 1 regulatory subunit 7	Homo sapiens	16.8035	16.8324	16.8003	14.956	17.6881	16.4084	16.5874	16.635	16.5331	16.9112	16.8137	16.8127	16.0001	14.7665	15.5867	16.2102	16.3182	15.9082	16.429	16.4337	16.5188	16.9805	16.8125	16.7894	16.4337	16.6281	16.6937	16.8858	17.2914	17.0427	16.5711	16.6819	16.3108	15.3173	15.4202	15.592	15.6758	15.5753	16.0248	16.3171	16.4077	16.4927	16.8573	17.0378	17.2205
	Q15582	BGH3	Transforming growth factor-beta-induced protein ig-h3	Homo sapiens	15.6493	16.5036	17.8143	13.9738	15.7303	15.8603	15.3905	17.0912	15.5753	13.9926	14.803	13.6292	16.1027	14.8357	17.5596	17.4033	17.0024	17.1598	15.2224	15.5168	14.9516	17.246	16.7792	16.4903	14.343	14.7284	15.2107	16.2543	16.5525	16.0346	17.5429	17.5919	17.6267	14.2315	14.6282	14.1789	15.3156	15.2904	15.3911	14.7917	13.9811	14.2445	16.1247	16.0786	16.2531
	Q15661	TRYB1	Tryptase alpha/beta-1	Homo sapiens	15.1116	15.5917	15.8346	17.7978	16.3833	17.52	17.8193	19.3414	17.8089	14.7796	14.0096	13.7015	15.9303	15.0447	16.4658	16.8459	16.4699	15.7851	16.1073	15.3713	15.186	16.9695	17.5816	17.2453	14.1994	15.2008	14.8085	16.4355	16.4241	16.3878	17.7089	17.1479	17.1439	14.963	15.4993	14.9545	14.8241	14.3733	14.8564	14.8956	14.9937	15.3363	16.7603	17.8499	17.463
	Q15836	VAMP3	Vesicle-associated membrane protein 3	Homo sapiens	14.8343	14.8753	12.3614	16.275	15.565	14.6948	15.2976	13.1566	14.0964	14.9207	15.0707	15.2166	16.3498	13.1601	15.8291	14.3493	13.4721	13.4238	13.6372	15.3435	13.4317	15.3973	15.4823	15.7414	13.1951	13.1305	14.007	13.5655	13.6117	13.8726	13.7902	14.4665	14.5761	16.7741	16.8002	16.9302	14.0737	13.7507	13.8076	13.8344	13.685	13.533	13.2229	13.9567	14.0322
	Q15848	ADIPO	Adiponectin	Homo sapiens	9.34684	9.06779	9.02272	14.7376	12.8942	14.7824	12.2209	11.8959	11.1413	10.8761	11.6175	11.6715	13.9986	13.626	13.2489	13.7903	13.3998	13.7089	14.3448	14.1533	14.4385	14.7093	15.3129	14.879	13.0438	12.9246	13.172	9.38646	13.2008	11.4347	13.6246	13.8799	14.502	9.68622	9.80799	10.6935	10.6284	11.821	13.3965	13.1489	13.4072	14.0574	11.2938	12.242	12.5737
	Q16082	HSPB2	Heat shock protein beta-2	Homo sapiens	18.8756	18.7851	18.8035	18.808	18.5399	19.0514	17.8879	18.002	18.1206	19.6826	19.7138	19.7755	17.5616	16.6537	17.1245	16.2115	16.6323	16.2974	16.7945	16.8673	16.4458	19.0469	18.8436	19.1115	18.3703	18.3217	18.4045	19.1921	19.1915	19.2391	18.1263	18.1758	18.2005	15.8181	16.1323	16.55	18.0535	18.1255	18.2721	18.7017	18.7347	18.7501	19.0785	19.1772	19.1343
	Q16134	ETFD	Electron transfer flavoprotein-ubiquinone oxidoreductase, mitochondrial	Homo sapiens	16.7251	16.7727	16.7923	16.7531	14.3845	14.5336	17.6299	17.702	17.8303	15.8279	16.1923	14.0671	16.2123	16.2277	17.931	17.5052	17.5834	17.2793	18.333	17.2289	18.2935	18.157	18.2912	18.1694	15.6094	16.2544	15.9933	17.3238	17.3515	17.3461	18.3272	18.3448	18.3646	15.4373	14.8909	15.7841	14.9569	15.47	15.3847	17.1357	16.9811	16.5995	18.2362	18.2094	18.1792
	Q16363	LAMA4	Laminin subunit alpha-4	Homo sapiens	17.7595	17.9809	18.2658	15.5514	15.4333	16.0394	17.3259	17.4693	17.6037	16.3083	16.6097	16.4837	15.2576	14.7127	14.672	15.7473	15.4873	15.5016	16.5024	16.778	15.7713	16.7193	16.6759	16.5994	15.8182	16.5958	16.5749	16.3534	16.6328	16.231	16.8668	16.3553	16.6428	17.0617	17.2946	17.6047	16.007	15.4766	15.3779	16.2016	15.2904	15.4066	16.5216	16.0602	16.443
	Q16543	CDC37	Hsp90 co-chaperone Cdc37	Homo sapiens	13.0879	14.8156	14.4169	15.7996	15.9167	14.655	15.5213	15.6975	15.0356	15.0626	15.1573	15.1169	16.2352	16.7181	16.6448	15.8048	16.2183	16.3319	16.3176	16.3967	16.4069	16.423	16.6006	16.5781	16.056	16.1044	16.3925	16.2644	16.4434	16.5268	15.2501	15.2999	15.1545	15.6523	15.7543	15.9813	15.6476	15.7082	15.6803	15.4683	15.6976	15.6917	16.031	16.0558	16.057
	Q16555	DPYL2	Dihydropyrimidinase-related protein 2	Homo sapiens	17.3563	17.3452	17.487	17.1549	17.6741	17.0982	18.5414	18.6853	18.8131	17.7828	17.628	18.0045	14.864	16.5302	16.6376	17.4982	17.878	17.4305	17.7185	17.6719	17.9515	18.4673	18.2617	18.876	16.1567	15.8582	17.1352	17.4064	17.694	17.6096	19.1054	19.1047	19.2439	15.5468	15.3825	15.9706	16.7908	15.8487	15.5313	16.3754	16.5015	16.8353	19.2901	19.2728	19.4764
	Q16563	SYPL1	Synaptophysin-like protein 1	Homo sapiens	14.8493	15.0749	15.1788	15.6544	17.1943	17.2857	15.4457	15.2833	15.1315	15.1356	14.5208	14.9089	16.2714	16.1208	16.3996	15.455	11.8705	15.0257	13.7394	14.7556	14.7896	15.0447	15.4562	15.2416	15.3386	15.3769	15.4595	15.871	15.7434	15.8773	16.1699	16.2018	16.3792	15.3538	15.3787	15.2442	12.6204	12.3138	13.3665	15.1825	15.3011	14.9658	15.5648	15.3292	15.2425
	Q16586	SGCA	Alpha-sarcoglycan	Homo sapiens	13.1826	12.9889	13.184	16.4058	17.2602	16.5009	14.2709	14.3677	14.7535	14.7924	14.6999	14.8315	16.0297	16.22	16.1125	13.7889	13.5848	12.8822	14.8389	14.4592	14.807	16.5004	16.5466	16.7799	14.4239	14.3463	12.9882	14.6355	14.5821	14.8925	15.7075	15.8455	15.9536	14.4082	14.4566	14.4672	13.4894	13.5318	14.0523	15.0528	15.0298	15.1295	16.3951	16.3615	16.4113
	Q16595	FRDA	Frataxin, mitochondrial	Homo sapiens	15.6696	15.6703	15.8245	17.5385	18.2709	19.0026	17.0546	17.036	17.0541	17.3411	17.2171	17.487	17.4528	18.2332	18.3865	18.1533	18.2401	18.3975	18.5533	18.6647	17.6119	17.2644	17.3306	17.2274	18.0019	18.0559	18.1507	17.8449	17.9034	18.0045	17.4809	17.4252	17.4885	17.0478	17.0275	17.0827	19.2557	19.2504	19.4801	18.2736	18.2439	18.4245	18.3057	18.3137	18.244
	Q16610	ECM1	Extracellular matrix protein 1	Homo sapiens	10.1131	10.6013	8.80568	11.9905	13.1754	12.162	10.5785	11.4953	11.474	10.7405	9.70796	10.5825	12.0697	13.6984	14.4177	11.592	12.7557	12.4847	12.9937	12.6882	12.5	11.9314	12.222	12.8419	13.7133	13.7494	14.3383	10.9905	10.4664	11.5032	11.4616	11.6828	11.8746	10.7915	11.1774	11.2127	10.8022	12.1456	11.9926	11.5172	11.5782	11.7557	12.0869	12.1413	12.5421
	Q16658	FSCN1	Fascin	Homo sapiens	12.3017	12.2267	15.7051	14.3178	15.6414	14.9533	12.8341	14.6522	14.6777	13.7487	14.4225	13.2628	14.8234	14.1945	15.1524	13.6223	15.7627	14.2878	12.9478	14.0123	12.2818	14.8753	14.5198	14.6938	14.0187	13.8685	13.7066	14.7489	14.4804	14.8083	15.2914	15.3907	15.1492	11.771	12.7387	12.7597	13.6942	12.8916	13.523	13.4561	13.5474	13.539	14.354	14.3141	14.7926
	Q16698	DECR	2,4-dienoyl-CoA reductase, mitochondrial	Homo sapiens	20.3971	20.4158	20.3534	21.867	21.8315	22.0251	21.6291	21.6312	21.7623	20.3353	20.5237	20.527	21.4	21.3922	21.684	21.1646	21.5005	21.3429	21.4652	21.3949	21.6545	22.197	22.2157	22.2681	21.0302	21.0516	21.119	22.1117	22.15	22.2401	22.4925	22.4901	22.5822	20.21	20.2612	20.3132	19.8406	19.8714	20.0193	21.6796	21.6779	21.7753	22.6122	22.6398	22.7123
	Q16718	NDUA5	NADH dehydrogenase [ubiquinone] 1 alpha subcomplex subunit 5	Homo sapiens	20.5378	20.7739	20.6448	19.4855	19.05	18.8913	19.7943	20.4273	20.1526	19.5089	19.5176	19.4692	18.5784	18.9636	18.8602	17.9272	17.9091	17.9849	17.8024	17.6797	17.7527	19.163	19.4833	18.9463	20.1245	20.0283	19.9311	20.4931	20.3812	20.3667	18.9611	19.192	19.4298	20.4497	20.4916	20.4568	19.561	19.3666	19.5006	19.3627	18.9479	19.0052	19.4369	19.4089	19.2884
	Q16762	THTR	Thiosulfate sulfurtransferase	Homo sapiens	14.1839	14.3486	14.3426	15.7648	16.0994	15.825	14.5115	14.8315	14.4266	13.4755	12.8965	13.3308	15.5935	15.6629	14.0951	16.166	16.2088	16.0074	14.9065	14.4671	14.9961	15.4992	15.6295	15.1834	14.3886	14.1826	14.4203	15.841	15.8994	15.8254	15.5934	15.6218	15.6653	13.5625	13.6124	13.8038	14.1406	13.4697	14.6448	15.2653	15.2277	15.3462	16.1072	16.0872	16.0478
	Q16775	GLO2	Hydroxyacylglutathione hydrolase, mitochondrial	Homo sapiens	18.6081	18.5202	18.2635	17.3006	17.5567	17.2225	17.9406	13.8104	18.2293	18.818	18.8494	18.8557	17.4052	17.2065	17.3558	17.7165	16.7279	17.6307	17.8353	17.7322	17.7815	18.7414	18.6849	18.5822	17.1533	17.3216	17.2377	17.9676	17.996	18.0977	18.3874	18.3741	18.4548	15.2336	15.011	15.4761	17.0989	17.2379	17.3433	18.0894	18.1381	18.135	19.0293	18.9857	19.1108
	Q16795	NDUA9	NADH dehydrogenase [ubiquinone] 1 alpha subcomplex subunit 9, mitochondrial	Homo sapiens	18.3289	18.1241	18.5351	15.4681	18.5841	18.8771	18.7999	18.8555	18.9096	16.3368	16.2654	16.7218	18.043	18.4006	18.4474	15.6372	15.3758	16.2048	17.1888	16.9982	17.9252	18.7732	19.0678	18.8418	17.5568	17.2384	17.5062	19.3002	19.2936	19.0397	19.3778	19.3812	19.4168	16.4376	16.4595	16.5198	15.5365	15.2364	15.9255	17.642	17.6534	17.6363	17.7983	17.7837	17.7671
	Q16836	HCDH	Hydroxyacyl-coenzyme A dehydrogenase, mitochondrial	Homo sapiens	20.9788	20.9919	20.8005	19.335	19.9731	19.2513	20.2539	20.2239	20.2198	18.8529	18.8201	18.7723	18.6795	18.7917	18.7754	19.0281	19.0128	18.9722	19.7006	19.407	19.3375	20.4269	20.4135	20.2745	19.4593	19.3093	19.3796	20.3169	20.4115	20.5269	20.5947	20.5779	20.6054	17.5938	18.0643	18.1625	18.4213	18.243	18.0449	19.9943	19.9561	19.9877	20.7103	20.675	20.6624
	Q16851	UGPA	UTP--glucose-1-phosphate uridylyltransferase	Homo sapiens	16.9518	17.0221	17.0802	16.4829	16.4455	16.6271	17.1655	17.3548	17.4001	15.9534	15.9661	15.8361	16.3919	15.7973	15.6954	17.5134	17.4386	17.0993	18.9062	18.2972	18.5015	18.5488	18.5631	18.597	16.1491	16.1049	16.0716	17.0905	17.1006	17.1423	18.0232	18.0106	18.0952	15.6247	15.6117	14.9453	15.6482	15.7624	15.0059	17.071	16.4751	16.5028	18.3639	18.3533	18.4048
	Q16853	AOC3	Membrane primary amine oxidase	Homo sapiens	15.5548	16.3352	13.5889	18.2284	17.8395	15.7525	17.1064	17.3215	15.5593	15.6213	16.7485	16.4078	14.4267	14.2718	14.051	15.6544	16.0582	15.5151	13.5571	15.5188	14.8315	16.311	16.1136	15.5699	15.0129	14.4863	15.0775	15.1653	15.4019	15.7208	16.833	16.8558	16.3553	15.2997	14.7999	15.0202	14.3557	14.3768	14.699	15.1109	14.7295	15.0743	14.8429	15.0532	15.0892
	Q16891	MIC60	MICOS complex subunit MIC60	Homo sapiens	20.644	20.4035	20.3285	17.0107	18.2279	17.0817	20.2199	20.293	20.3201	20.7157	20.704	20.8276	20.3251	20.3913	20.3808	20.6504	20.7391	20.7144	20.883	20.8511	21.013	21.0433	21.1265	21.1653	20.4958	20.4709	20.7006	20.7066	20.7462	20.8626	20.7947	20.7753	20.9693	19.4378	19.4524	19.5664	18.9758	19.0323	19.2659	20.752	20.7562	20.8992	21.4011	21.4132	21.51
	Q4VC31	CCD58	Coiled-coil domain-containing protein 58	Homo sapiens	12.6931	12.9957	14.4594	16.6794	15.932	16.8657	14.6702	15.0271	15.2451	14.983	15.1838	15.3259	15.1734	14.5161	15.593	15.0621	15.2574	14.6548	14.3915	13.4905	14.5446	14.5959	14.6713	14.6806	15.8997	15.9223	16.2909	15.3727	15.4669	15.6479	14.4635	14.5122	14.82	15.6681	15.7576	15.8064	15.7959	15.7959	16.1571	15.7101	15.6272	15.8763	14.9551	14.8548	14.997
	Q53GG5	PDLI3	PDZ and LIM domain protein 3	Homo sapiens	18.1258	18.1385	18.0858	15.1665	14.7841	14.9897	17.5874	17.5593	17.5328	17.3563	17.3741	17.2786	17.4695	17.1771	16.9831	15.2193	14.8101	14.9069	15.8473	15.3324	15.3769	17.6416	17.5909	17.5746	15.2575	15.6447	15.7248	16.3739	16.3	16.2488	17.0668	17.0698	16.8651	15.5854	15.8209	16.1544	15.7229	16.0698	16.0378	16.6374	16.6669	16.5533	16.6848	16.7657	16.572
	Q53RT3	APRV1	Retroviral-like aspartic protease 1	Homo sapiens	14.3317	12.0237	10.6928	13.63	12.5997	13.6925	14.5988	13.7506	15.3188	16.0131	14.6485	15.3049	12.5342	12.2747	11.4423	13.6553	13.151	14.8167	14.4054	13.8331	13.5651	12.8895	13.1042	14.1921	15.2568	15.3939	15.3834	16.4696	16.4842	16.3999	12.9797	12.6475	13.0262	13.8904	14.571	14.6624	14.0866	13.8765	14.0168	13.6132	13.38	12.2158	12.6625	12.417	13.2143
	Q5BKX8	CAVN4	Caveolae-associated protein 4	Homo sapiens	16.2984	16.2605	16.3464	16.6171	15.0058	15.6991	16.2589	16.0768	16.1457	16.6688	16.8258	16.5521	12.5165	15.0898	16.2594	14.7147	13.9155	15.1702	15.1679	15.1615	14.5545	16.6023	16.6434	16.585	16.3911	16.4213	16.5018	16.4322	16.466	16.2993	16.0395	16.0702	16.2582	14.2238	14.198	14.16	15.6348	15.7345	15.8724	16.1688	16.1888	16.17	16.5842	16.6036	16.6435
	Q5D862	FILA2	Filaggrin-2	Homo sapiens	14.4782	14.6783	14.1515	15.3629	15.4434	14.9702	16.9015	16.9745	16.9191	14.7165	14.631	14.2854	16.1655	16.1482	16.5052	14.1578	13.2455	14.2619	15.5735	15.587	15.5872	15.61	15.63	14.9572	16.2604	16.3301	16.2921	15.2392	15.2292	15.1629	15.1263	15.184	15.0819	15.8853	15.9753	16.0177	15.4132	15.2902	15.4703	14.7625	14.7733	14.6312	13.907	13.7951	13.8313
	Q5JPF3	AN36C	Ankyrin repeat domain-containing protein 36C	Homo sapiens	9.79096	10.7398	10.289	12.6328	12.5819	11.896	10.0851	9.79307	10.0034	11.6203	9.88261	9.60637	12.0651	12.0893	12.0937	10.9921	12.1185	11.3982	10.5859	9.86437	11.1782	9.69109	11.7057	12.1213	10.6908	11.943	10.8645	11.2745	10.6123	11.1917	11.1794	10.6209	11.741	10.9151	10.3717	10.8723	10.6576	10.4907	10.6537	10.2724	10.6394	11.0946	10.8427	12.6257	10.8009
	Q5JR59	MTUS2	Microtubule-associated tumor suppressor candidate 2	Homo sapiens	12.4303	12.5314	10.6592	12.7571	13.659	14.6971	12.3164	12.6434	12.5368	11.5377	12.5556	11.939	11.5628	14.1079	14.1219	12.8847	11.6474	13.0785	13.0183	11.5926	12.0133	13.0035	11.3455	13.1373	12.3885	12.4995	12.4175	12.0941	12.2072	12.5768	12.9832	11.1732	13.1599	13.7601	13.9906	13.9728	12.6859	12.5293	12.6409	13.6981	13.6485	13.9862	12.6648	12.9698	13.0045
	Q5JWF2	GNAS1	Guanine nucleotide-binding protein G(s) subunit alpha isoforms XLas	Homo sapiens	12.4607	12.531	13.1569	15.1782	13.9225	12.4605	14.2704	13.8842	13.7985	11.6702	11.9532	12.178	13.797	14.2748	13.1649	12.0904	10.8631	13.5433	12.2633	14.0353	13.3815	13.4962	13.3861	13.592	13.1423	12.8613	12.9285	13.7406	14.0107	14.0311	14.0582	13.963	14.1438	11.4171	12.1872	11.6935	10.9648	11.8913	11.0956	13.7217	13.6738	13.7994	13.6375	13.6012	13.8431
	Q5T749	KPRP	Keratinocyte proline-rich protein	Homo sapiens	11.4403	12.7278	11.8927	15.865	13.8876	16.039	14.4112	14.1214	14.6592	11.625	11.6659	13.9835	15.8205	13.5343	16.5158	14.9078	13.7961	13.3909	13.4837	14.4203	14.7135	13.7768	14.5038	14.4193	14.4418	14.7043	14.6395	13.2669	12.9643	12.8875	13.6551	11.9439	15.7041	13.0281	11.9106	13.469	15.5999	15.4176	15.9198	13.7972	13.3314	13.2124	12.0881	11.811	14.8073
	Q5TA45	INT11	Integrator complex subunit 11	Homo sapiens	18.3854	18.5297	18.5108	13.9279	14.2581	14.0256	11.7897	13.9445	14.5586	14.4945	14.393	14.5365	14.0187	13.7079	13.499	14.2384	13.6751	13.9927	14.1868	14.1462	14.0532	16.2557	16.3162	16.5125	14.4831	13.9072	14.2025	15.5123	15.5972	15.3309	15.9943	16.1038	15.8451	13.1202	13.5773	14.6905	13.4786	13.7968	14.9573	14.5138	14.5942	14.4396	17.0825	17.0243	16.9705
	Q5U5X0	LYRM7	Complex III assembly factor LYRM7	Homo sapiens	15.9202	15.6823	15.8923	14.3869	14.99	17.2551	15.9846	14.1307	15.1575	15.1837	15.0251	14.9046	15.7767	15.4181	14.2219	13.2221	13.7903	14.7216	13.1412	14.6086	14.2168	15.1101	14.8385	14.5639	15.8451	15.8048	15.8541	15.9746	15.9741	15.9207	14.982	14.8858	15.1141	17.1324	17.1246	17.1362	13.8723	13.937	13.4729	15.3929	15.5169	15.5323	14.1611	14.2181	14.0945
	Q5VTT5	MYOM3	Myomesin-3	Homo sapiens	16.0848	16.0687	15.6672	15.9553	15.3753	15.467	17.1177	17.1784	17.4874	16.4138	15.6619	15.97	18.4273	18.3344	17.6716	17.6726	17.4437	17.8932	17.9698	17.8261	17.9864	18.1742	18.164	18.0589	16.113	15.9082	16.4623	17.4893	17.6077	17.6191	18.7446	18.7746	18.8737	16.6581	16.538	15.7905	15.6875	15.7803	15.7315	17.017	16.9536	17.0773	17.5824	17.5807	17.5194
	Q5XKP0	MIC13	MICOS complex subunit MIC13	Homo sapiens	17.6482	17.6882	17.9867	16.9135	16.4721	16.0591	17.5747	17.5121	17.5661	16.5222	16.7548	16.2363	14.8709	15.2508	15.0986	15.7131	14.5824	15.4647	16.352	16.5593	16.1152	18.378	17.999	17.1459	16.9415	16.8549	16.3392	17.1456	17.2033	17.8351	17.2533	17.9882	16.9466	17.3921	17.3971	17.3935	16.3382	15.128	16.4185	16.68	14.9236	16.6387	17.3377	17.363	17.2421
	Q6IAA8	LTOR1	Ragulator complex protein LAMT	Homo sapiens	16.5237	16.5512	15.7457	16.792	15.0851	17.9542	16.429	16.0268	16.2125	16.2225	15.6418	15.6397	15.9777	17.2903	15.8012	15.0559	14.7778	15.5964	17.3742	16.6184	16.6456	16.8562	16.7744	16.8858	15.6272	15.2515	15.4122	15.4845	14.9112	15.5406	16.3599	16.2852	16.3016	18.0807	18.1486	18.138	15.3458	15.0662	17.261	15.6951	15.7964	15.8325	15.8616	15.9106	15.6866
	Q6KB66	K2C80	Keratin, type II cytoskeletal 80	Homo sapiens	12.1285	15.2539	15.5722	14.3198	13.5802	12.9995	14.6874	14.5804	14.9984	14.3294	12.7897	14.3099	14.8473	15.8444	15.6337	13.7903	13.3985	13.4224	14.8206	14.0924	14.7142	14.2423	14.1737	14.5632	16.2308	16.2441	16.4693	15.2617	15.0718	15.0864	14.4931	14.7408	14.1163	13.8165	13.7527	13.0749	14.2794	14.2817	14.889	14.0376	12.7796	13.6939	13.7896	13.6147	13.7873
	Q6NVY1	HIBCH	3-hydroxyisobutyryl-CoA hydrolase, mitochondrial	Homo sapiens	14.6656	14.5578	14.5022	15.4065	15.6596	15.6908	11.2365	14.3219	14.5534	14.7804	14.7979	14.8588	14.9016	15.2795	12.3199	15.3957	14.0721	13.9462	14.2695	14.4009	14.764	15.4694	15.3463	15.5741	14.1551	14.4322	13.8189	14.7133	14.8411	15.028	15.142	15.1169	15.2544	13.9054	12.8126	14.1455	12.3682	12.4632	11.7091	14.1687	14.3314	14.3309	15.3047	15.4973	15.5634
	Q6NZI2	CAVN1	Caveolae-associated protein 1	Homo sapiens	20.4461	20.532	20.3852	18.0614	18.0346	17.6364	20.4841	20.5855	20.5352	20.3125	20.269	20.2726	19.8181	19.882	19.6457	18.6809	18.8664	18.8727	19.705	19.6281	19.6078	20.3065	20.3265	20.4573	19.8025	19.7204	19.9259	20.3659	20.3976	20.4396	19.8771	19.8745	19.8805	19.5423	19.5515	19.5204	19.3182	19.3632	19.4338	19.8861	19.9177	19.9579	19.3857	19.4222	19.482
	Q6P1M9	ARMX5	Armadillo repeat-containing X-linked protein 5	Homo sapiens	12.8262	14.0875	16.1015	13.6583	13.2161	14.3378	15.0336	14.526	16.0228	14.4206	16.2179	15.0706	13.4312	14.4071	15.9705	13.907	14.1852	12.6273	14.1134	19.3316	13.9255	14.9776	15.3774	15.3744	13.1635	14.5257	14.6703	14.2252	21.2285	14.4377	13.839	14.761	14.7809	14.2289	13.7581	12.9304	16.9822	17.0193	17.1473	14.9976	14.5297	14.6984	13.5446	15.7765	12.9463
	Q6P5Q4	LMOD2	Leiomodin-2	Homo sapiens	14.8754	14.3423	14.9416	16.4999	14.6663	14.6439	15.9674	15.505	15.4468	14.9881	14.97	15.1202	17.1024	16.6954	17.1355	13.8256	14.3038	14.9838	15.0922	15.8427	15.5032	16.251	16.3004	16.2955	14.82	15.5767	15.0456	14.6442	14.3628	14.9571	15.3786	14.9627	15.4511	17.0447	16.973	17.2104	15.6896	15.6809	16.1595	15.4065	15.3459	15.3652	15.262	15.1673	14.9545
	Q6PI78	TMM65	Transmembrane protein 65	Homo sapiens	13.7461	12.6744	13.5363	16.8727	16.7872	17.2077	13.9328	14.3358	14.3895	14.7204	14.9213	15.0196	16.0414	15.6365	16.3411	15.0418	15.1178	15.2131	14.9067	14.9134	15.2081	14.3886	16.3007	14.1037	14.5347	15.4503	14.9907	16.0142	16.169	16.2435	16.1487	16.2859	16.1047	12.464	12.9585	14.2179	14.2874	13.9042	14.2198	15.3989	15.4482	15.5082	16.1859	15.7872	15.8262
	Q6UWP8	SBSN	Suprabasin	Homo sapiens	14.4227	14.6988	14.6027	16.6579	17.5706	16.3629	13.8564	13.8407	14.2055	15.0543	14.4412	14.509	15.7636	16.5092	16.2423	15.8821	15.1513	15.7482	15.9202	15.8246	15.157	15.0331	15.7352	16.08	16.0232	15.8597	15.9158	17.597	17.6751	17.7376	15.2298	15.2082	15.8327	14.2667	14.6077	15.0186	15.1527	15.4795	15.1555	14.691	14.7658	14.9513	15.4141	15.2245	15.5445
	Q6UWY5	OLFL1	Olfactomedin-like protein 1	Homo sapiens	14.4052	14.6662	13.8034	16.7275	17.5663	16.5578	12.7964	13.6912	13.4993	14.9759	15.6984	13.7056	15.004	15.3709	16.3487	17.5985	18.0774	18.1028	16.5063	15.7132	16.5974	15.6234	15.5255	15.8434	14.1668	14.1238	15.0384	15.3851	15.6945	15.2723	17.1929	17.3001	17.3964	15.1797	14.7711	15.3197	14.0531	13.8182	14.3463	13.8254	13.8091	13.9487	17.7572	17.7549	17.91
	Q6UXV4	MIC27	MICOS complex subunit MIC27	Homo sapiens	15.8473	15.7977	15.509	12.0306	14.3471	15.7648	15.3402	15.4899	15.4587	15.811	15.7413	15.954	15.4278	16.0169	16.4911	16.2201	16.2517	16.1356	16.0655	16.2174	16.1747	16.4006	16.4635	16.54	15.0794	15.1026	15.4544	15.9493	15.8988	15.8774	16.5256	16.4826	16.5512	15.1099	14.8912	15.2875	13.9231	13.9922	14.1353	15.9064	16.1298	16.0629	16.746	16.7284	16.9003
	Q6V0I7	FAT4	Protocadherin Fat 4	Homo sapiens	14.1886	14.2103	14.2543	18.3028	18.3333	18.4084	10.7502	14.693	14.6429	15.3946	15.3393	15.419	17.9025	17.8131	17.8186	16.9444	17.0013	16.9874	16.5196	13.028	16.7445	17.3581	17.5132	17.9964	16.3186	16.322	16.9307	16.1775	16.4471	17.1594	16.8419	16.4945	17.466	13.6211	14.0255	14.0526	15.1097	15.2848	15.6827	15.6011	15.7347	14.0834	16.9257	16.9455	17.6445
	Q6YN16	HSDL2	Hydroxysteroid dehydrogenase-like protein 2	Homo sapiens	18.7094	19.0189	18.7026	17.1232	17.4995	16.8543	19.8802	20.0482	20.0969	18.3602	18.5097	18.3978	18.0357	18.3307	18.1165	17.7368	18.4298	18.1895	18.9182	18.7979	18.8168	19.6422	19.6664	19.2607	17.9368	17.937	18.001	19.1284	19.1194	19.1054	19.815	19.7951	19.7594	16.3835	16.7229	16.637	16.8685	16.5798	16.7368	18.6148	18.6791	18.6055	20.0382	20.0485	20.011
	Q6ZSR9	YJ005	Uncharacterized protein FLJ45252	Homo sapiens	12.7109	11.9151	14.5936	13.845	15.1175	13.9294	13.02	13.0266	10.8624	12.8467	13.3605	11.4409	13.8647	13.2552	13.5206	12.9478	12.7959	12.9597	11.2925	13.8808	14.1723	13.7053	14.1643	12.2052	12.6789	12.8385	12.4397	13.3262	13.3761	13.287	13.5826	13.5665	13.8973	13.4544	12.9698	13.6301	11.002	12.9952	10.7493	12.7818	12.5911	12.8313	12.8289	12.0554	13.4546
	Q6ZUS6	CC149	REVERSED Coiled-coil domain-containing protein 149	Homo sapiens	18.7628	19.0067	19.0609	14.7136	14.5788	15.5	18.3822	18.3366	18.4259	18.4467	18.5042	18.375	15.0597	15.7835	15.0397	16.3335	16.3739	16.2635	16.5823	16.8068	16.3991	17.8714	18.0111	18.1882	17.9172	17.8026	17.7348	18.4277	18.153	18.1719	17.304	17.2105	17.0583	18.6223	18.4979	18.5123	17.2006	17.4452	17.2679	17.511	17.6047	17.3236	17.7052	17.7146	17.4074
	Q6ZUT9	DEN5B	DENN domain-containing protein 5B	Homo sapiens	19.3887	16.5677	19.6083	15.3492	15.3237	15.158	19.8454	19.8363	19.8859	17.0088	17.107	16.6128	13.8568	13.8595	14.2015	14.9506	14.3198	14.9118	16.4106	16.3102	15.8715	17.9464	17.8056	13.2172	17.7372	17.5654	16.1201	18.1552	17.9091	17.843	17.9949	17.662	17.2581	16.5203	16.2911	16.2985	16.122	12.5355	13.2776	17.5635	16.3874	17.1611	17.1529	17.1719	16.6202
	Q6ZVH7	ESPNL	Espin-like protein	Homo sapiens	14.7322	14.9669	14.8946	14.1708	12.4118	12.1938	14.9714	15.0701	15.0243	14.6923	14.4776	14.4621	12.3407	12.0712	11.0128	13.7133	14.1114	12.7777	14.9263	14.8708	14.1643	15.2526	15.4491	15.4165	13.9292	13.927	13.1147	13.9407	14.0315	12.9622	14.9765	15.0478	15.232	13.6239	13.7254	13.2854	13.477	10.9704	14.0905	14.0535	14.079	14.4683	14.5399	14.3017	13.9286
	Q702N8	XIRP1	Xin actin-binding repeat-containing protein 1	Homo sapiens	18.3386	18.3721	18.3519	16.1822	15.3462	16.0899	18.3889	18.5128	18.524	18.4332	18.5842	18.515	17.6539	17.695	17.6284	19.9349	20.0933	18.6335	19.1221	19.1106	19.1716	20.0384	20.1199	20.0025	17.5601	17.4748	17.6279	18.1092	17.9388	17.6127	18.5318	18.6125	18.2788	16.3036	17.6885	17.9452	16.9007	17.3308	17.1023	18.8416	18.8199	18.895	19.3717	19.3954	19.4756
	Q7KZF4	SND1	Staphylococcal nuclease domain-containing protein 1	Homo sapiens	13.4396	13.5743	13.6576	13.3273	12.0084	12.1112	11.7238	10.4198	10.7478	14.4456	10.0355	12.8421	13.8294	12.3474	11.6782	11.035	9.73394	11.5346	12.5436	14.9143	12.4008	12.9421	11.7318	14.5039	9.81202	10.4841	10.8642	13.3487	13.4643	13.4	13.6513	13.5854	13.6023	11.975	12.5659	10.8907	10.9783	13.1171	11.5172	12.1275	12.3275	11.8088	11.5642	12.2573	10.1968
	Q7L7L0	H2A3	Histone H2A type 3	Homo sapiens	17.6417	17.9385	18.0092	20.3095	18.437	16.1564	17.4728	18.2414	18.2386	18.2257	17.1558	16.9009	15.6554	16.4407	15.6873	18.821	14.29	18.3347	18.8542	18.8199	14.8408	18.0008	17.9127	18.5534	17.123	17.2513	17.3875	18.4962	18.4096	18.5079	18.6273	18.6857	18.6639	20.1579	20.1674	20.2401	16.1339	15.9129	16.4517	16.418	16.8654	16.5955	16.5394	16.8315	16.3168
	Q7LDG7	GRP2	RAS guanyl-releasing protein 2	Homo sapiens	12.8029	13.6143	13.083	12.4217	12.9713	12.4722	11.7759	10.3002	12.7587	11.8088	10.5636	12.2722	10.6152	10.8365	10.5053	9.63379	10.0113	9.54787	13.3988	11.3512	13.5802	11.9677	11.8583	12.4198	12.8997	11.5878	11.8167	12.0263	12.0666	11.8186	10.5245	11.8841	11.6595	10.8771	10.4686	10.9809	11.5495	11.6036	11.9862	10.8357	11.1019	10.5706	15.9449	15.9512	15.8072
	Q7Z3D6	GLUCM	D-glutamate cyclase, mitochondrial	Homo sapiens	16.3146	16.5254	16.5414	12.33	11.4555	12.4925	15.6066	15.5513	15.7114	15.6537	15.6409	15.6651	14.278	11.8612	14.0787	14.6513	11.6821	14.1531	16.2485	16.2452	16.1273	16.9046	16.8805	16.8588	13.6223	12.6381	13.9273	16.1653	16.1641	16.2813	15.9218	15.8844	15.8097	14.268	14.3634	14.4541	12.1626	13.0061	13.0512	15.3972	15.3675	15.3578	16.1765	16.183	16.0704
	Q7Z4W1	DCXR	L-xylulose reductase	Homo sapiens	16.4683	16.1859	16.251	19.2628	19.1905	19.1698	16.9428	17.0224	17.1418	15.3342	15.4927	15.8067	18.344	18.2074	18.2538	16.6983	16.8475	16.8076	17.1159	17.304	17.4467	18.1668	18.2124	18.17	17.0792	17.1457	17.3322	18.0596	18.0415	18.1803	18.0683	18.321	18.1303	15.2689	15.263	15.7354	15.3166	15.0977	15.9854	16.6567	16.6465	16.6858	18.3566	18.3678	18.4577
	Q7Z7A4	PXK	PX domain-containing protein kinase-like protein	Homo sapiens	13.036	16.4878	12.9757	15.4847	13.3093	12.3867	14.4765	14.4079	13.6822	14.9373	14.9684	15.0408	13.8247	14.344	14.1749	14.1333	14.2624	12.7238	14.4055	12.2621	11.1581	13.4394	14.4782	14.7737	13.4725	14.7018	14.7631	13.8119	16.6285	13.3798	13.7609	15.5116	13.5666	12.018	13.5758	13.2318	13.3345	13.0088	12.6392	13.4814	13.9595	12.7082	14.5893	14.1064	13.926
	Q7Z7L9	ZSCA2	Zinc finger and SCAN domain-containing protein 2	Homo sapiens	14.5261	14.7572	15.0126	14.7374	14.9892	12.5654	13.7546	13.3099	13.0023	13.8741	12.9631	12.0562	12.1899	10.9649	13.8954	12.8761	12.6147	10.8191	11.4205	12.4807	12.9484	14.1451	13.0117	13.6035	12.4976	11.1893	12.5766	13.9658	14.1582	14.3229	13.7375	13.76	13.9526	11.8938	12.3122	12.7255	12.5501	13.3514	13.1551	12.574	12.3715	10.2809	15.5736	15.2677	15.5214
	Q86SX6	GLRX5	Glutaredoxin-related protein 5, mitochondrial	Homo sapiens	16.7583	16.7361	16.8352	16.0209	15.9063	16.4406	16.5133	16.8768	16.5755	16.3921	16.7724	16.4813	17.1286	17.267	17.1728	13.5814	14.5669	14.8572	15.5227	14.659	14.5758	16.1327	16.264	15.9871	16.8765	17.1013	17.0942	16.7778	16.8328	16.8786	15.7389	15.7819	15.723	16.5741	16.6826	16.7885	17.3562	17.3632	17.3623	17.0002	17.0096	16.9987	15.8648	15.6593	15.7318
	Q86TD4	SRCA	Sarcalumenin	Homo sapiens	21.9421	22.1078	22.0095	19.132	17.4602	18.5967	20.8757	20.9511	20.8919	20.7628	20.7423	20.702	19.963	19.848	20.2514	19.9585	20.0296	19.819	20.3546	20.3547	20.3307	21.2384	21.2645	21.2601	20.7625	20.735	20.777	21.2882	21.2893	21.3255	21.1825	21.1987	21.2006	20.4831	20.4967	20.5481	19.7455	19.7475	19.8559	21.3491	21.3488	21.3352	21.4454	21.4612	21.4144
	Q86U28	ISCA2	Iron-sulfur cluster assembly 2 homolog, mitochondrial	Homo sapiens	15.9583	15.9986	16.1094	15.3795	14.275	14.7998	16.0565	16.2665	16.5016	17.6688	17.5947	17.4723	16.5442	16.1167	13.3507	14.8727	15.2548	15.9769	15.2554	15.9462	16.9625	16.4299	15.0262	15.6216	16.3933	16.4924	16.3329	16.4371	16.4741	16.6007	15.7975	15.8242	16.3143	14.1065	14.5547	14.2811	17.7648	17.8014	17.8867	16.835	16.8412	16.8428	17.1016	17.0505	17.0626
	Q86WU2	LDHD	Probable D-lactate dehydrogenase, mitochondrial	Homo sapiens	17.9048	18.0106	17.8362	15.0658	14.8832	15.5453	16.6376	17.034	16.9422	17.0142	17.4587	17.2876	16.0425	16.2622	15.5255	17.1455	17.4509	17.4499	17.4362	17.355	17.3409	17.9233	18.0965	17.8635	15.3075	16.132	15.9887	17.0475	17.3351	17.277	17.5545	17.5741	17.6629	15.7001	15.3308	15.5732	15.8416	15.374	15.8772	16.9215	16.8778	16.9065	18.5648	18.4814	18.4176
	Q86Y39	NDUAB	NADH dehydrogenase [ubiquinone] 1 alpha subcomplex subunit 11	Homo sapiens	18.0393	18.3077	17.1652	16.7399	17.3372	17.6826	17.4987	17.5923	16.4823	16.0117	14.9939	15.8672	17.1847	18.1399	17.2554	16.3676	16.3606	16.2824	17.9908	17.4957	18.4481	18.5833	18.7246	18.6245	17.0079	17.1864	17.143	18.6569	18.6529	18.6442	18.3446	18.3318	18.3075	15.6946	15.9515	15.7469	14.8617	15.3076	15.1444	17.4013	17.3506	17.2715	18.3168	18.376	18.4201
	Q86Y46	K2C73	Keratin, type II cytoskeletal 73	Homo sapiens	19.9376	18.3998	19.7513	14.8392	14.6749	14.7285	19.101	19.1825	18.9995	17.7452	17.5004	16.3169	14.0222	17.5585	15.9441	15.1562	18.3297	15.5977	18.5965	18.4406	14.4435	17.8444	17.6754	16.9395	13.8012	14.6338	13.8542	17.8826	17.7509	17.3993	19.3015	19.2099	18.665	19.1492	19.2356	19.186	15.5143	15.3733	15.0189	15.8989	15.7509	15.5176	17.613	17.5787	17.2506
	Q86YZ3	HORN	Hornerin	Homo sapiens	11.9554	12.9484	11.8391	12.8175	13.5353	13.8891	12.1234	11.9223	12.6884	11.6263	12.2559	12.4132	14.9121	14.8644	14.6176	12.8609	14.853	14.559	13.3606	13.2655	13.1496	13.6191	13.6552	13.8076	15.6308	15.7243	15.9062	12.204	12.2174	12.5718	12.2577	12.5078	12.6732	12.9933	13.2549	13.1155	14.0303	13.5539	13.6126	12.0545	11.9293	12.6868	12.8093	11.9457	12.8755
	Q8IV33	K0825	Uncharacterized protein KIAA0825	Homo sapiens	9.06434	11.4173	10.7249	13.2323	12.9538	13.3304	13.6525	11.308	12.0196	10.6256	10.8798	10.2693	13.303	12.5377	12.6279	10.9352	13.4111	13.3251	11.8318	12.2293	12.3175	11.6404	13.1039	12.6203	12.4023	12.5127	13.335	11.7788	11.694	13.1791	12.0448	11.7067	11.0735	11.8272	11.2787	11.4723	11.9808	11.9209	12.712	10.7563	13.2198	10.9469	11.0167	10.9203	12.0509
	Q8IWI9	MGAP	MAX gene-associated protein	Homo sapiens	14.7602	20.6677	20.6575	13.4913	13.8641	15.4595	14.4826	15.0448	18.3517	13.1767	14.3006	13.2503	13.7656	11.6859	12.4875	13.6175	13.5969	13.2536	12.9328	13.2601	13.6183	13.3851	14.1807	13.7495	13.1761	16.5433	12.592	17.1104	12.4462	12.6664	13.994	13.6484	14.0789	14.1092	12.4765	14.4758	16.474	16.6154	12.4202	16.7244	11.1922	16.7336	18.5244	18.5706	13.8508
	Q8IWX7	UN45B	Protein unc-45 homolog B	Homo sapiens	15.2517	15.7434	15.6239	17.2004	15.0881	14.9848	16.562	16.4955	16.7032	14.7554	15.2115	14.5883	17.3634	15.7619	15.8512	15.824	16.3894	16.3559	15.8782	15.4687	15.6768	14.0472	15.8546	16.5596	16.9663	17.0028	17.0226	15.5109	16.4671	16.677	16.4839	16.1992	17.0956	14.9776	14.6301	15.9836	14.952	13.6815	15.2193	16.2508	15.5964	16.7076	15.6415	15.9383	16.0671
	Q8IYE0	CC146	Coiled-coil domain-containing protein 146	Homo sapiens	13.3867	11.1379	11.709	12.2594	12.241	13.0336	14.4919	14.5329	14.6013	16.7535	11.6833	16.7777	11.759	10.8936	12.4796	12.5776	11.0787	11.5139	13.4751	13.0332	11.0056	12.1933	12.4327	13.8382	14.3421	14.3789	14.1708	14.8307	14.7303	14.711	13.1332	13.0799	12.9463	13.8501	13.8461	13.6611	11.3207	10.578	11.0472	12.9351	13.2366	12.9944	12.2809	12.4087	12.1157
	Q8N1N4	K2C78	Keratin, type II cytoskeletal 78	Homo sapiens	14.4601	15.3549	15.5216	16.5305	15.9339	17.8699	16.0261	16.7653	16.9113	15.6373	15.7479	15.3962	16.5718	17.0758	16.995	16.0697	15.624	16.2602	15.666	15.9435	15.7798	16.3962	15.9688	16.3522	17.8778	17.816	18.0482	16.4126	16.4837	16.7512	16.7052	16.0072	15.8066	15.7936	15.8093	15.926	16.157	15.98	15.8685	15.4285	15.1812	15.4562	15.448	15.5602	15.7481
	Q8N335	GPD1L	Glycerol-3-phosphate dehydrogenase 1-like protein	Homo sapiens	17.5466	17.4617	17.5657	19.8215	19.7923	19.8348	17.9401	18.0957	18.0957	18.2196	18.2412	18.4958	19.5957	19.5284	19.9188	18.8624	18.9856	19.1305	18.8844	18.6513	19.0317	19.1321	19.173	19.1349	18.5973	18.3883	18.7628	19.104	19.1589	19.2506	18.9274	18.9033	19.003	18.2061	18.0865	18.1859	18.3446	18.2096	18.6288	18.7527	18.7828	18.9547	19.9579	19.916	19.9836
	Q8N4Q1	MIA40	Mitochondrial intermembrane space import and assembly protein 40	Homo sapiens	11.5992	11.6615	11.9523	15.4367	15.4502	15.7283	13.1067	13.0177	11.2546	13.3737	13.5016	13.4381	15.5435	14.5315	16.2642	13.7259	13.0807	13.4848	12.3156	14.0166	13.2547	13.2409	12.3994	13.4354	15.0166	15.1038	15.3342	13.8186	13.8807	14.2243	11.3381	11.9022	12.2323	13.5399	13.7782	13.7075	15.65	15.6125	15.9765	15.299	15.2878	15.5937	13.3524	12.9634	12.6889
	Q8N6W0	CELF5	CUGBP Elav-like family member 5	Homo sapiens	12.3738	12.2461	12.0492	15.1288	14.5964	14.3433	11.338	11.668	11.5832	13.487	11.9641	13.2468	12.4697	13.6165	13.4207	12.8856	13.8663	11.6957	11.5122	12.862	12.2682	12.5174	13.6487	12.9716	12.6484	14.8317	13.6779	12.979	11.4414	11.0344	12.3661	13.874	13.6211	12.6141	12.7746	13.0237	13.2437	14.1231	13.0777	12.5091	10.4972	12.292	11.3343	13.1552	12.5301
	Q8N8N7	PTGR2	Prostaglandin reductase 2	Homo sapiens	15.2421	15.6365	15.4667	17.773	17.3306	16.8974	15.7306	15.6098	15.7554	15.1349	15.1008	15.0953	14.6878	14.259	14.2469	15.7379	15.4914	15.5747	15.84	16.0104	15.5798	16.4374	16.2842	16.2145	14.9646	14.8163	16.1832	16.1141	16.2161	16.2961	16.7113	16.5611	16.6748	14.6387	13.8887	14.7219	14.4726	14.168	14.5022	15.3656	15.4385	15.7102	16.8431	16.8636	16.9438
	Q8N9V7	TOPZ1	Protein TOPAZ1	Homo sapiens	11.7307	11.6818	11.7285	10.9229	13.6391	14.0164	14.7055	14.7732	14.8408	12.9662	12.9956	8.21985	15.9369	16.0775	16.3531	12.9829	13.4332	13.3812	14.9927	15.1881	14.3326	16.0844	16.1234	16.2703	12.6019	10.764	12.3774	11.971	12.9704	14.8041	15.701	13.5342	15.7986	11.4071	12.2406	11.7571	11.7117	11.9841	12.0669	12.5514	12.2266	12.9967	16.6841	16.7123	16.6709
	Q8NB12	SMYD1	Histone-lysine N-methyltransferase SMYD1	Homo sapiens	16.9676	17.0878	16.9723	15.8756	15.2962	14.7669	14.6944	16.46	15.8974	16.6446	16.8712	16.8595	18.0489	17.9026	15.7845	16.8957	16.7024	16.5902	17.2187	17.7532	17.9162	16.7618	17.3242	17.9076	15.5969	16.8833	17.1912	17.2887	17.3617	16.757	17.7676	18.0464	17.9443	13.9285	15.4583	15.0606	15.1427	14.3349	16.0724	17.4025	17.3174	17.5354	17.0997	16.2691	16.8207
	Q8NBN7	RDH13	Retinol dehydrogenase 13	Homo sapiens	16.5526	16.3095	15.8545	17.2638	15.5769	16.5707	16.0282	16.3558	16.3576	16.8413	16.7679	17.0753	16.4513	16.0266	16.0905	17.8464	18.1585	18.0129	17.1238	16.5067	16.5749	16.9334	16.9224	17.2593	16.5597	16.5892	16.9011	16.9558	17.0093	17.1866	17.5901	17.6789	17.7502	15.9672	15.9877	15.9272	15.7948	15.8957	16.1773	16.9139	16.8192	17.1004	18.0138	17.9888	17.9662
	Q8NBS9	TXND5	Thioredoxin domain-containing protein 5	Homo sapiens	15.9152	16.3883	16.2715	16.2904	15.3313	16.7702	15.4516	15.1394	15.6461	16.1531	15.8152	15.8859	15.1961	14.4386	15.7569	15.3748	16.314	15.8578	16.746	17.3577	16.1988	16.5791	16.956	16.6483	14.9357	15.3131	14.6144	15.8476	15.8788	15.6601	16.5973	16.5046	16.3871	15.1102	15.1315	13.7564	15.4633	15.23	15.0484	15.8924	15.8332	15.9971	15.9178	16.3883	15.7439
	Q8NDY3	ARHL1	[Protein ADP-ribosylarginine] hydrolase-like protein 1	Homo sapiens	18.8827	18.9107	18.8421	17.9975	17.8449	17.9593	19.6239	19.7049	19.8246	16.4235	16.4292	16.727	20.2692	20.2822	20.4689	19.0157	19.1313	19.243	19.9449	19.9469	19.9851	20.2065	20.1474	20.2813	19.1868	19.23	19.2811	19.9455	19.9931	20.0113	20.3506	20.3816	20.4212	17.7117	17.9358	17.7628	17.7429	17.6596	17.8441	19.4383	19.4738	19.4801	20.3466	20.3486	20.3559
	Q8NI60	COQ8A	Atypical kinase COQ8A, mitochondrial	Homo sapiens	17.2798	17.5653	16.7893	14.513	15.3212	16.0831	17.3439	17.6009	17.4948	17.5899	17.6818	17.3797	16.3738	16.9811	15.1175	16.9373	17.0691	16.7581	16.8824	16.7715	17.0374	16.9421	17.043	16.9473	16.8831	16.8366	16.9251	17.6227	17.6116	17.5081	16.933	16.8526	16.883	18.2827	18.3572	18.3116	16.595	16.4612	16.6438	17.2051	17.1639	17.1954	16.6596	16.7309	16.6714
	Q8TD16	BICD2	Protein bicaudal D homolog 2	Homo sapiens	14.8663	15.7181	14.872	13.1784	13.4394	12.7404	15.0006	14.3738	14.0727	15.1636	15.1121	16.3474	14.5646	12.6168	11.9843	14.7096	14.1262	15.6084	16.604	15.819	15.6803	14.467	14.5778	14.5849	15.3292	13.924	13.9985	14.0498	14.1024	14.0543	15.9378	15.7724	15.8489	14.5807	15.4687	14.3565	14.8107	12.1029	14.6401	14.4786	14.2882	14.246	11.347	13.9133	13.9033
	Q8TF72	SHRM3	Protein Shroom3	Homo sapiens	9.995	9.60003	9.04936	17.0145	16.7887	17.0212	11.0018	11.14	11.3492	12.7003	12.4443	12.451	14.5536	14.5538	14.5992	13.7177	13.9863	14.0389	13.6762	13.7795	13.8541	15.1981	15.634	16.411	12.6104	12.8856	13.594	11.0411	11.0057	10.5768	12.5098	12.3085	12.7245	13.3466	13.3829	13.8813	15.1289	15.255	15.5367	11.7734	11.8961	12.5211	13.3006	13.119	13.4426
	Q8WTS1	ABHD5	1-acylglycerol-3-phosphate o-acyltransferase ABHD5	Homo sapiens	13.9915	12.9815	12.8279	12.9596	13.0779	14.6788	11.8055	14.0743	13.7167	12.6945	12.3945	10.9384	12.6163	15.1188	12.9505	12.3128	16.035	13.0402	15.7701	13.0956	12.739	13.863	14.4873	13.5468	12.6675	13.359	12.6682	13.3359	12.6899	13.5283	13.6346	13.4162	13.9021	12.5056	12.7395	13.0499	12.1837	12.6452	12.4628	11.9498	12.9595	11.9745	13.815	12.8498	13.4761
	Q8WVV4	POF1B	Protein POF1B	Homo sapiens	12.0849	12.7667	11.5995	16.8103	13.7077	17.1133	13.7623	14.123	12.9574	13.4041	14.3751	12.3959	14.8252	13.9394	14.3869	15.3505	13.0924	13.8199	13.2535	13.8148	14.2318	13.5344	13.7439	13.6964	15.8877	15.9664	16.0065	16.0047	16.0044	16.0774	13.8459	14.7195	14.1173	12.9497	13.2695	12.9673	13.1303	13.3351	12.5229	13.3526	13.5013	12.8383	13.3859	13.0598	13.6713
	Q8WW59	SPRY4	SPRY domain-containing protein 4	Homo sapiens	12.4913	12.5339	12.2242	14.0079	14.6967	14.642	14.2937	14.402	14.4815	12.4409	11.9296	12.4637	14.838	14.7228	15.4365	15.1767	15.2674	15.3483	15.8832	15.8201	16.166	15.7028	15.696	16.0056	13.1681	15.5721	16.0739	14.9128	15.1231	15.0874	15.3637	15.2405	15.2224	11.6794	13.2623	13.2253	11.9665	12.3275	12.2315	14.7335	12.1022	12.4238	15.9757	16.1569	16.1534
	Q8WX93	PALLD	Palladin	Homo sapiens	15.6648	15.2694	15.3482	13.7139	16.3822	17.59	14.3678	14.8389	14.5127	15.4227	16.8184	15.5105	15.5115	15.3353	14.69	16.3201	16.4388	15.5927	15.8377	15.7816	16.2676	14.3237	15.4085	15.7248	14.4903	14.4797	14.9768	14.8317	16.2292	16.3049	16.0319	15.9303	16.0681	15.1011	12.6172	14.607	14.8976	14.8557	13.723	16.2566	15.3943	15.5944	16.3978	16.4335	16.185
	Q8WZ42	TITIN	Titin	Homo sapiens	15.5595	15.6891	15.635	15.9912	16.4798	16.3135	18.0922	18.1394	18.1465	15.7424	15.8728	16.0793	18.0818	18.1782	17.794	16.5369	16.627	16.6575	18.2931	18.2735	18.1769	17.3087	18.2907	18.3566	15.7259	15.9875	16.8168	16.8993	16.2729	16.898	20.134	20.1207	20.184	16.0318	15.9769	15.7015	15.7214	16.3056	16.8546	16.3769	15.8566	16.4812	16.5977	16.9715	17.0764
	Q92523	CPT1B	Carnitine O-palmitoyltransferase 1, muscle isoform	Homo sapiens	13.0807	8.13481	13.0924	11.1053	12.2638	13.6282	13.4948	13.5758	13.667	12.5158	12.7075	8.93439	14.9924	15.1655	10.3995	14.051	13.8389	14.2372	13.4485	9.10122	13.347	13.7001	13.9842	14.0932	11.77	11.3079	11.5621	14.0366	14.2331	14.0349	15.8427	15.8137	15.8094	10.4021	9.67008	9.56359	11.3191	11.3911	11.0777	11.1403	13.1668	13.3355	13.0627	12.9601	11.1543
	Q92629	SGCD	Delta-sarcoglycan	Homo sapiens	14.6093	14.1648	14.2894	17.1802	17.3226	17.3873	15.4294	15.2875	15.346	15.0502	14.8741	15.1162	17.1756	16.8305	17.1728	14.9555	15.009	15.6989	15.7929	15.7868	15.7539	16.9397	17.0033	17.0214	16.0981	15.0065	15.2782	16.1651	16.178	16.2604	16.9477	16.7865	16.9142	13.475	12.5755	13.5806	14.3047	13.4596	13.8371	15.8509	16.201	16.1389	17.309	17.2376	17.3265
	Q92764	KRT35	Keratin, type I cuticular Ha5	Homo sapiens	15.229	15.0105	15.0434	16.4494	16.4976	15.6748	14.1826	13.3417	14.4592	14.6594	14.931	14.8455	16.2282	16.7503	13.9276	14.5436	15.5579	14.5399	16.4766	16.2338	16.4762	15.3588	15.5588	15.6856	15.027	14.2885	15.4633	14.7418	14.5309	14.5194	15.1004	15.5361	15.7436	13.0279	13.4881	14.041	18.9428	19.0135	19.2706	14.2572	15.2187	15.1877	14.7103	15.734	15.4998
	Q96A26	F162A	Protein FAM162A	Homo sapiens	17.9711	18.1447	18.2891	18.8315	17.174	16.3937	16.4483	18.1669	18.4325	19.1054	18.7598	18.7686	18.5676	19.421	17.1878	18.3461	18.23	18.2226	19.026	19.1245	18.9239	18.5389	18.5567	18.5499	18.7761	18.5897	18.7706	18.9434	18.9005	19.017	18.0684	18.1859	18.1693	20.1024	20.0992	20.1672	17.858	17.8658	17.8676	18.3624	18.4086	18.4865	18.0611	18.1354	18.1503
	Q96A32	MLRS	Myosin regulatory light chain 2, skeletal muscle isoform	Homo sapiens	21.2226	21.5201	21.3629	18.3933	18.4546	17.7517	19.1741	19.4226	19.1801	17.8653	17.8684	17.5567	17.1895	16.983	18.2552	18.0364	17.6686	17.8037	18.1954	17.537	18.7693	18.7363	18.4497	17.3738	18.7179	18.5158	17.719	19.551	19.207	18.6431	19.1416	18.9025	18.3374	19.4071	19.4428	19.345	19.6383	19.4819	19.0695	19.9114	19.7918	19.1077	19.0327	18.843	18.2827
	Q96AC1	FERM2	Fermitin family homolog 2	Homo sapiens	15.443	15.6065	13.9431	13.4051	14.0181	14.3816	13.6766	12.9206	14.5048	12.1264	12.7011	13.17	15.0392	14.8196	14.708	14.5527	13.5127	13.3861	15.2911	15.451	15.3197	14.5555	14.8626	14.4098	13.5328	13.1793	13.398	14.5881	14.3868	14.4696	14.8089	15.1212	14.9796	12.9544	13.7049	12.9029	12.8725	12.6911	13.8213	14.0407	15.1848	14.2552	13.8839	14.8229	14.2578
	Q96CN7	ISOC1	Isochorismatase domain-containing protein 1	Homo sapiens	14.574	14.4981	14.6	17.9627	18.0545	17.9341	15.3033	15.2095	15.1671	13.6812	14.0596	13.995	17.1133	17.0704	16.9056	15.9617	15.957	16.1041	16.2142	16.1331	16.2974	16.8186	16.9458	16.6645	15.6456	15.1835	15.0811	15.8907	16.6389	16.5251	17.0866	17.0756	17.325	15.0541	14.1469	15.3693	12.6016	14.2645	14.6068	15.2591	15.2294	15.3621	16.3166	16.2434	16.5517
	Q96DB5	RMD1	Regulator of microtubule dynamics protein 1	Homo sapiens	16.9978	16.9227	16.924	16.9737	17.8123	17.2587	16.7607	16.9425	17.0289	17.2642	17.224	17.6791	15.5962	15.9321	15.6154	16.216	15.5243	16.4068	16.9275	16.9588	17.0795	17.1789	17.1159	17.3512	16.7822	16.7311	16.7625	17.3051	17.317	17.3894	17.358	17.4092	17.5133	14.7299	15.2148	14.9213	15.7502	15.7336	15.8164	17.5932	17.656	17.6353	17.7947	17.7484	17.8256
	Q96EY8	MMAB	Corrinoid adenosyltransferase	Homo sapiens	15.1258	15.1192	15.0816	15.0677	13.3085	15.3285	15.3227	15.4062	15.3358	15.892	15.9991	16.0095	13.6032	12.5731	15.3944	14.6588	14.9404	14.1986	14.9235	14.5263	12.8841	14.7345	14.7346	14.9144	13.7206	13.9163	13.8024	15.3955	15.5001	15.4171	14.8643	14.9549	14.9383	15.9095	15.9693	16.0856	14.8078	15.0282	14.832	14.7451	14.8186	14.8945	15.5591	15.6159	15.6105
	Q96FQ6	S10AG	Protein S100-A16	Homo sapiens	12.1307	12.721	12.2762	15.1945	15.0279	15.072	12.9093	12.8848	13.122	13.7462	14.0592	13.7672	15.2771	15.182	15.207	14.4043	13.3649	13.7183	13.6778	13.199	13.7576	13.8544	13.4989	13.5312	15.5393	15.5775	16.1143	14.1627	14.2557	14.4331	13.3788	12.1092	13.6086	14.5128	14.7493	14.657	13.3658	13.5302	14.2221	13.9115	13.9396	14.298	12.9359	12.8206	13.6959
	Q96G03	PGM2	Phosphoglucomutase-2	Homo sapiens	10.5784	9.84	10.2206	14.6375	12.3358	13.8593	12.6806	12.7617	12.8995	10.7816	9.40575	11.4546	14.8513	14.2961	14.1232	12.9559	13.5941	13.5273	12.2908	12.6704	12.6669	12.898	12.6222	11.3157	13.9821	13.7781	13.982	13.5567	13.7857	13.9655	13.5508	13.7913	14.0249	9.4184	9.21476	11.1292	10.2151	11.9879	10.7844	12.2732	12.6045	12.7338	12.273	12.4434	12.8025
	Q96HC4	PDLI5	PDZ and LIM domain protein 5	Homo sapiens	20.4995	20.4178	20.3563	16.2415	17.1915	17.0888	19.3698	19.508	19.1177	20.1306	20.1442	20.2115	19.5644	19.4981	19.7381	19.1502	18.9569	18.9456	19.411	19.2372	19.7069	20.1213	20.1318	20.1953	19.4827	19.4992	19.5229	19.9235	19.9965	20.0254	20.0715	20.1007	20.1269	18.5635	17.9654	17.4901	19.2012	19.129	19.2816	20.0295	20.0149	20.0845	20.3285	20.3684	20.4006
	Q96I99	SUCB2	Succinate--CoA ligase [GDP-forming] subunit beta, mitochondrial	Homo sapiens	20.1521	20.3021	20.1608	19.1467	18.8622	19.0321	20.6576	20.787	20.9884	20.7795	21.0147	21.0772	19.3981	19.2656	19.3689	19.3743	19.6459	19.3569	20.1151	20.3004	20.4764	20.7382	20.9281	20.9601	20.3472	20.3613	20.3666	20.8705	20.9085	20.9714	20.8159	20.8436	20.884	17.8722	18.4173	18.4192	19.4263	19.5464	19.572	20.5575	20.4748	20.5886	21.2409	21.3016	21.2437
	Q96IU4	ABHEB	Protein ABHD14B	Homo sapiens	14.3146	15.0209	14.6081	16.0703	15.5048	14.2377	13.8551	15.1427	14.4525	15.0278	14.365	13.6512	16.2856	16.9608	16.4305	15.0789	14.5594	15.0742	16.7332	14.7689	17.0486	15.5115	15.4974	15.2291	14.3548	15.5133	14.1383	14.3777	15.4004	15.5509	16.0783	15.1929	15.4896	15.7918	14.2495	14.2849	13.6387	13.6741	16.3242	15.3666	14.7024	14.6355	14.5324	15.3095	14.9509
	Q96IX5	USMG5	Up-regulated during skeletal muscle growth protein 5	Homo sapiens	17.5672	17.4689	17.4563	18.9646	18.5077	18.4605	18.9132	19.0501	19.2122	16.579	16.8789	16.9021	18.7015	18.6469	18.5672	17.4912	17.5137	17.2973	17.4669	17.6512	17.7741	18.4506	18.4893	18.5681	18.1047	18.1655	18.274	18.6612	18.7311	18.7846	18.3844	18.3939	18.4418	18.4249	18.5263	18.5477	16.9606	16.9304	17.1413	17.95	17.9421	18.0032	18.6386	18.6733	18.7032
	Q96KP4	CNDP2	Cytosolic non-specific dipeptidase	Homo sapiens	14.9005	14.8958	15.1662	15.9526	14.6937	14.5096	16.3641	16.1229	16.3127	15.2813	15.5992	15.4699	11.3206	15.4573	16.395	16.266	16.5381	16.463	16.7303	16.7318	16.9367	16.5174	16.5802	16.7917	15.01	15.0169	15.1453	16.344	16.3675	16.4443	16.8106	16.7947	16.8879	12.7171	12.983	13.7125	14.2539	13.7658	14.6343	15.9133	15.9367	15.846	16.9253	16.8411	16.918
	Q96ND0	F210A	Protein FAM210A	Homo sapiens	16.0842	16.0403	16.0015	15.9236	15.8891	15.5054	15.5582	15.6142	15.7018	15.6881	15.3976	15.2482	13.648	13.1847	13.0645	14.5042	14.5528	14.3518	13.2368	15.2262	13.9451	16.4189	16.0728	15.9897	14.8535	15.238	14.9594	16.0005	16.0808	16.4497	15.4742	15.1993	15.3413	15.062	14.323	15.0587	13.4652	13.9668	14.2159	15.2773	15.6936	15.21	15.4575	15.9277	15.4196
	Q96P63	SPB12	Serpin B12	Homo sapiens	14.4298	13.139	14.5356	16.1909	16.0054	13.848	14.2288	14.366	14.1809	14.3169	13.502	13.5299	13.7408	12.4043	13.4856	13.1442	13.6432	13.5087	13.6412	13.7637	14.0914	13.6464	14.2546	13.9963	15.5124	15.3539	15.3409	15.1305	14.3772	14.8303	14.6029	13.8236	14.0585	13.1141	13.5174	13.9386	13.5006	13.7246	13.7708	13.5441	13.2531	13.2588	12.6548	13.3492	13.6557
	Q96Q06	PLIN4	Perilipin-4	Homo sapiens	18.187	18.3013	18.1614	16.4423	15.9341	15.6149	18.5179	18.6659	18.8391	17.9935	18.0528	18.3635	18.9859	19.1632	18.9836	17.7661	18.1763	18.0512	17.8677	17.7183	17.7968	18.1854	18.2173	18.3497	17.9104	17.9404	18.1648	18.0893	18.1105	18.1754	18.6172	18.7217	18.7325	17.0557	16.9276	17.1061	17.2792	17.3317	17.436	17.5853	17.6115	17.7209	18.4745	18.5404	18.6173
	Q96QE3	ATAD5	ATPase family AAA domain-containing protein 5	Homo sapiens	16.6495	16.7062	16.7346	17.2091	18.9689	18.1213	15.6806	15.749	15.8459	15.999	15.9733	16.345	15.9511	15.7395	15.8186	16.0906	15.8026	15.9587	14.9637	15.4899	16.381	17.4614	17.502	17.4479	16.6533	16.3883	16.7225	17.0922	17.2315	17.2681	17.135	17.1805	17.2511	14.0444	13.3616	14.1891	15.8299	15.8559	16.0233	16.038	16.0416	16.1446	17.0088	16.8867	17.0017
	Q96QK1	VPS35	Vacuolar protein sorting-associated protein 35	Homo sapiens	14.7053	14.5644	14.684	16.6387	13.0131	11.6947	14.4345	14.5837	14.3553	11.8194	14.6757	11.6352	15.9913	15.8197	15.8056	11.4364	15.396	15.1516	12.1025	15.0425	15.2312	14.8004	14.6245	14.9047	14.0657	14.0807	15.6726	15.092	15.1233	15.1882	15.0377	12.7843	15.1957	11.247	11.0728	10.4157	11.6751	12.3247	14.1983	14.2872	14.3521	14.4639	13.6672	14.639	14.7445
	Q96RQ3	MCCA	Methylcrotonoyl-CoA carboxylase subunit alpha, mitochondrial	Homo sapiens	14.3023	14.2346	14.3847	15.2377	15.4673	11.3457	15.5803	15.6159	15.8053	14.5605	14.5285	15.0491	16.4343	16.3105	16.3033	14.7353	14.5834	15.1543	16.0652	15.9475	16.2806	16.2763	16.2928	16.4966	13.9146	14.7454	14.3879	15.9382	16.0728	16.1804	16.9064	16.8424	16.9266	14.5383	13.2739	11.1526	12.6587	13.473	12.8383	15.4971	15.6555	15.686	16.8113	16.8109	16.9481
	Q96RW7	HMCN1	Hemicentin-1	Homo sapiens	17.4063	10.5424	17.6235	16.0831	16.2198	16.0933	17.2509	17.4575	17.5429	16.7557	16.8181	16.7085	16.0135	16.289	16.0288	10.5862	16.8367	16.5584	17.3395	11.4676	12.7729	17.6887	17.5162	14.8429	15.8996	16.3047	16.0901	17.511	17.5307	17.4898	17.9625	13.7357	14.3377	14.653	14.2118	14.2403	14.6217	14.6082	15.0442	17.075	17.1352	17.0612	18.4145	18.3899	18.3336
	Q99471	PFD5	Prefoldin subunit 5	Homo sapiens	16.2054	16.7061	16.2583	17.4119	17.1944	16.9909	15.9507	15.3915	16.3074	17.0664	16.9657	16.9234	16.6882	17.3487	15.3833	16.1954	15.6795	15.1275	15.7682	16.3069	15.9273	16.127	15.9665	16.1696	17.1073	17.0753	17.1736	16.8239	16.7955	16.8554	15.3618	15.746	15.9354	17.6197	17.6838	17.7773	16.5856	16.5349	16.7782	16.6413	16.5684	16.7731	15.089	15.4353	15.1498
	Q99497	PARK7	Protein/nucleic acid deglycase DJ-1	Homo sapiens	20.1194	20.1189	20.0808	19.0634	18.9445	19.5161	19.512	19.569	19.7783	20.3916	19.8494	20.2617	19.35	19.229	20.2867	18.572	17.6289	19.446	18.6583	18.5482	18.2164	20.2875	20.2993	20.3107	19.2676	18.9592	19.4262	19.9409	19.9803	19.9714	19.9409	19.9903	19.9809	17.6787	17.8065	18.1049	18.7979	18.8374	18.838	18.9842	18.9562	18.9641	20.1358	20.1442	20.1307
	Q99536	VAT1	Synaptic vesicle membrane protein VAT-1 homolog	Homo sapiens	18.4151	18.6855	18.5194	18.1065	18.4591	18.8282	17.4272	17.7766	17.5173	17.23	17.2614	17.2857	15.3085	15.5536	15.4001	17.9718	17.2423	17.8232	17.7656	17.2558	17.9614	18.1506	17.9948	17.8009	16.5861	16.9538	16.3198	17.9788	18.0605	17.7857	18.7049	18.7469	18.7519	16.9237	16.3686	16.8381	15.9368	16.3066	15.7618	17.054	17.0359	17.0938	18.0272	17.7801	17.991
	Q99583	MNT	Max-binding protein MNT	Homo sapiens	12.7427	9.87243	13.5461	12.7412	12.3382	13.2247	12.1653	13.3689	13.1229	12.5973	13.5909	13.7477	13.8797	14.3586	12.7277	14.1464	12.2808	11.5914	13.0102	10.7969	13.8581	12.0474	15.1815	14.9972	12.9201	11.8969	12.1269	12.4196	14.2014	14.061	12.7648	12.6097	14.421	11.1756	12.8759	13.1125	12.096	11.7451	12.047	11.7116	14.2586	14.2757	13.7712	13.6105	11.9994
	Q99584	S10AD	Protein S100-A13	Homo sapiens	17.6097	17.5755	17.5711	19.1041	19.3514	19.6053	17.3757	17.3464	17.5481	18.0312	17.9695	18.1418	19.3901	19.5551	19.5311	17.4903	17.3458	17.397	17.8293	17.9052	18.2731	17.3547	17.7343	17.9366	18.6071	18.6294	18.7982	17.9455	18.0387	18.1388	17.1936	16.8506	17.0804	19.3128	19.3291	19.4188	18.4503	18.5681	18.7077	18.858	18.8897	18.9949	17.2513	17.1624	17.2354
	Q99623	PHB2	Prohibitin-2	Homo sapiens	19.8313	19.8856	19.8431	15.4112	16.8086	17.3383	18.888	18.9272	18.0618	18.811	18.7662	18.8156	17.3398	17.5752	17.8672	19.0519	18.9724	18.9378	19.1868	19.0389	19.1099	19.8615	19.9877	19.8014	17.5874	17.5426	17.4029	19.3956	19.3436	19.3383	20.0511	20.0303	20.0699	16.3883	16.8685	16.6339	16.6002	16.5962	16.3919	18.2781	18.3014	18.286	19.8124	19.8192	19.7968
	Q99643	C560	Succinate dehydrogenase cytochrome b560 subunit, mitochondrial	Homo sapiens	16.0422	16.0477	15.889	17.419	17.5438	16.5382	16.2127	16.2403	15.8691	13.5766	13.6721	13.9898	16.052	15.8027	15.839	14.9246	15.0979	15.3429	15.2498	15.3653	14.8631	16.5504	16.5916	16.3886	15.4171	14.8632	15.3928	16.6402	16.6207	16.6462	17.4316	17.3741	17.4551	14.1789	13.9165	14.1286	13.9549	14.171	13.1856	15.6078	15.5503	15.6893	15.993	16.0356	16.0473
	Q99685	MGLL	Monoglyceride lipase	Homo sapiens	15.5804	13.811	15.1363	15.785	18.071	15.5436	14.6553	15.2334	14.4547	15.1623	15.5211	15.653	16.2138	15.614	15.6019	14.1359	15.9405	15.6578	13.9976	14.4586	15.2393	15.3616	15.6277	15.5607	13.92	14.2397	14.6356	15.3856	15.3133	15.5729	16.1389	16.1801	16.3781	14.4208	14.9467	14.5006	14.0346	14.4652	14.9561	14.7205	14.9455	14.5148	15.8373	15.426	15.3898
	Q99714	HCD2	3-hydroxyacyl-CoA dehydrogenase type-2	Homo sapiens	17.9588	17.8072	17.7762	20.4626	20.3202	20.2498	18.2555	18.3252	18.2071	18.1227	18.1119	18.1748	18.4092	18.1141	17.883	18.0556	18.0457	17.8424	18.2082	18.0133	18.188	19.3503	19.1619	19.331	17.8341	18.3386	18.1879	18.9206	18.9488	18.9498	19.6356	19.0857	19.2041	16.4572	16.4094	16.8045	17.3075	18.0329	17.7147	18.2261	18.2535	18.3294	19.5396	19.4977	19.5873
	Q99733	NP1L4	Nucleosome assembly protein 1-like 4	Homo sapiens	15.4305	15.4342	15.3147	14.973	14.2077	14.3196	15.9333	16.1	16.045	16.6237	16.6025	16.7144	16.2305	16.504	16.2764	16.4965	16.832	16.6525	17.2655	17.0453	17.184	16.5131	16.5009	16.0292	16.771	16.725	16.9623	16.7328	16.8174	16.8688	15.7834	15.6845	15.9435	15.6586	15.4877	15.6977	16.902	16.8798	17.1662	16.282	16.3791	16.4623	15.7692	16.8279	16.9755
	Q99757	THIOM	Thioredoxin, mitochondrial	Homo sapiens	17.4576	17.5391	17.5196	16.4111	16.1024	16.6084	16.7604	16.9841	17.0253	17.3417	17.366	17.4116	16.2482	16.6031	14.2274	14.9434	15.6201	15.5754	14.0307	15.4203	15.5623	16.848	16.7515	16.5369	16.9939	17.0312	17.0468	17.1176	17.2332	17.2065	16.7234	16.7123	16.6837	15.0015	15.2734	15.5164	17.2067	17.1961	17.2271	16.9886	16.9904	17	16.9878	17.0005	16.9411
	Q99798	ACON	Aconitate hydratase, mitochondrial	Homo sapiens	21.2544	20.7709	20.651	19.3027	19.1784	19.1631	21.7283	21.7165	21.7535	20.5493	20.5057	20.8071	20.837	20.8419	20.9807	21.3681	21.6839	21.5286	22.0693	21.9416	22.3144	22.7078	22.7812	22.8126	20.7485	20.7615	20.9006	22.0586	22.103	22.1592	22.7745	22.7795	22.7864	18.3868	18.4609	18.5152	19.2933	19.2614	19.4695	21.6935	21.6992	21.7543	23.3143	23.3103	23.3142
	Q99807	COQ7	5-demethoxyubiquinone hydroxylase, mitochondrial	Homo sapiens	17.0848	16.9019	16.8563	19.017	19.1575	18.7683	17.1228	17.202	17.4147	17.3966	17.4107	17.5262	17.5409	15.865	17.0889	17.3353	17.6898	17.4209	17.7428	17.545	17.6345	17.6441	17.526	17.6192	18.0416	18.1076	18.261	17.5583	17.6886	17.8123	17.5135	17.5099	17.7852	17.2179	17.2809	17.34	17.4459	17.4937	17.4636	17.9702	18.0612	18.1493	18.0249	18.0169	18.2137
	Q99880	H2B1L	Histone H2B type 1-L	Homo sapiens	13.1034	13.0961	13.5925	15.7985	16.0439	16.4075	13.6348	13.8067	14.0003	13.8742	14.2887	13.4237	17.1716	17.2947	13.8651	14.2621	13.5443	13.5233	15.18	15.1204	14.4282	14.3975	14.3801	14.1496	15.0619	15.0338	15.2291	16.5266	16.492	16.7758	15.2317	15.0526	15.4357	16.5505	16.5332	16.6737	14.0795	13.7738	12.9841	14.7374	15.048	14.8086	14.8381	14.9309	14.9849
	Q99959	PKP2	Plakophilin-2	Homo sapiens	18.1288	18.1163	18.0861	16.0913	15.1732	13.4142	18.7452	18.8413	18.95	18.2442	18.4049	18.4936	18.0417	18.1615	18.193	18.2174	18.4486	18.4137	18.6254	18.2828	18.4943	19.4381	19.5794	19.6531	16.7883	16.5256	16.3579	17.9192	17.9334	18.0929	19.9825	20.0241	20.0469	15.8896	16.3438	16.4355	16.2176	16.6787	16.1588	17.4142	17.403	17.3024	19.5802	19.6401	19.7484
	Q9BPX5	ARP5L	Actin-related protein 2/3 complex subunit 5-like protein	Homo sapiens	16.633	16.7137	16.6808	15.6639	15.7002	14.0423	16.1514	16.1605	16.1802	16.7167	16.6029	16.4861	16.1341	16.2046	15.968	15.2009	14.4337	14.9993	14.76	14.6925	14.8544	15.7662	15.9172	16.0096	15.7783	15.8203	15.8863	16.679	16.6373	16.7096	15.4148	15.4658	15.7009	16.1656	16.2556	16.2896	15.8112	15.988	15.9983	15.6741	15.8659	15.756	16.2571	16.2334	16.3001
	Q9BQ69	MACD1	O-acetyl-ADP-ribose deacetylase MACROD1	Homo sapiens	15.3875	15.0001	15.4553	14.3098	15.2005	14.4929	14.1542	15.4258	15.2191	14.1682	14.4934	13.0916	12.9536	14.2971	14.5039	14.6588	15.3402	13.0998	15.3739	15.0892	14.6216	15.502	15.6564	14.9327	14.4728	14.5189	14.7447	15.7729	15.6321	15.4678	14.7718	14.7936	15.1633	14.6767	14.5993	14.6614	13.2041	13.4023	13.5644	14.7863	14.5768	14.5653	15.2799	15.2118	15.3605
	Q9BRA2	TXD17	Thioredoxin domain-containing protein 17	Homo sapiens	15.7735	15.8205	15.5957	19.3643	19.2478	19.2569	16.2295	16.2805	16.214	16.9325	17.0235	17.0812	16.4395	16.0516	15.8146	17.1946	17.3661	17.0048	16.6905	17.0115	16.8403	17.6781	17.616	17.6055	16.6367	16.6069	16.7162	17.3853	17.503	17.5641	17.3801	17.3549	17.5988	15.2508	15.1327	15.0359	17.2596	17.3083	17.4302	17.3575	17.4931	17.5671	16.9557	18.0146	17.111
	Q9BRX8	PXL2A	Peroxiredoxin-like 2A	Homo sapiens	18.0708	18.3403	18.539	18.2939	18.5916	18.6076	15.8872	16.483	18.563	16.3835	16.3856	16.0914	16.1095	14.7196	14.479	16.4868	16.585	15.8979	17.6126	16.3268	17.2488	17.8411	16.8891	16.9549	15.8309	15.9044	16.081	16.7421	16.852	16.8163	17.1683	17.2941	17.2608	19.1045	14.3063	15.7495	16.0987	15.7578	15.9437	17.4514	16.2897	16.0731	16.5507	16.5378	16.4686
	Q9BSJ8	ESYT1	Extended synaptotagmin-1	Homo sapiens	14.5836	15.6227	16.629	14.5944	15.4229	17.1709	14.7888	14.0518	15.3102	15.4519	14.2645	15.5264	11.9886	13.3051	14.4258	14.5469	14.4355	14.0925	14.2653	14.6029	14.7201	15.5814	15.1723	15.5214	13.8299	14.6633	14.6314	14.4977	14.8552	14.9927	15.5725	15.6583	15.4681	13.7399	14.0113	14.0259	14.0184	13.6133	13.7443	13.9578	14.0365	15.6066	13.9088	13.5633	13.8127
	Q9BTT0	AN32E	Acidic leucine-rich nuclear phosphoprotein 32 family member E	Homo sapiens	16.3574	14.8804	18.0453	16.9646	16.1253	17.5128	17.6151	17.6035	15.1738	17.467	17.5029	17.1691	16.8584	16.9324	16.5966	16.8007	17.0396	16.54	17.2954	16.7934	16.8491	17.3978	17.4668	16.4558	15.4856	15.5284	15.7093	16.6695	16.6778	16.4608	17.0059	16.9646	16.9592	18.2513	18.3312	18.3462	17.2114	17.26	17.3682	17.5176	17.4864	17.4435	17.4594	17.4744	17.3854
	Q9BTZ2	DHRS4	Dehydrogenase/reductase SDR family member 4	Homo sapiens	14.6967	14.9536	13.3262	16.8845	17.7487	16.4525	14.1284	15.2075	15.398	15.5638	16.31	16.3119	15.9324	15.8248	16.6808	15.2382	15.3576	16.7998	15.2328	15.3812	15.723	16.3565	16.4162	16.1984	14.1717	16.1973	15.3638	15.791	15.8434	16.1617	15.3924	15.4459	15.0294	15.5652	15.7201	15.6396	14.378	15.0535	15.7463	15.0212	15.0584	14.9502	17.3416	17.3293	17.3853
	Q9BUF5	TBB6	Tubulin beta-6 chain	Homo sapiens	17.588	17.8217	17.0346	16.2735	17.2615	16.6575	17.3152	16.3676	17.9743	16.8849	14.6866	15.9844	14.7327	15.2277	16.2844	16.2602	17.1478	17.2405	18.0396	18.0141	19.0105	17.8622	17.8088	17.8471	15.8204	15.879	17.6984	17.3694	17.3963	17.2158	17.6078	17.5659	17.5837	15.4997	15.517	15.9762	15.4836	15.3224	15.1108	16.3844	16.0647	16.0873	17.6118	17.16	17.4413
	Q9BUR5	MIC26	MICOS complex subunit MIC26	Homo sapiens	19.6363	19.4137	19.1688	19.0725	18.1818	19.1148	18.511	18.4417	18.7493	19.6904	19.7123	19.741	19.0412	18.6776	18.9506	18.6255	18.9581	18.848	19.1817	19.3946	19.4001	19.2618	19.4098	19.3643	19.3066	19.3253	19.4499	19.5702	19.5543	19.6743	19.2703	19.2272	19.243	19.0066	19.1049	19.1546	18.7541	18.7758	18.8701	19.6579	19.5995	19.6894	20.0615	20.0865	20.1127
	Q9BV35	SCMC3	Calcium-binding mitochondrial carrier protein SCaMC-3	Homo sapiens	15.5325	15.7471	15.6801	14.5983	13.4172	14.6557	18.2268	18.2773	18.3062	14.8978	15.9182	15.666	12.9644	14.0803	14.7865	14.6095	15.2478	14.649	15.6857	14.5474	14.7412	16.2893	14.9965	15.6223	16.969	16.8703	16.4571	17.1839	16.9138	16.8918	14.6	14.5859	15.2175	16.3134	16.4057	16.4058	16.0018	16.2172	15.9643	13.8549	15.0559	14.8377	14.7509	13.965	13.9952
	Q9BVC6	TM109	Transmembrane protein 109	Homo sapiens	15.3032	15.5925	15.2021	15.089	13.7939	15.1161	15.3821	15.5325	15.4645	14.6329	14.5209	15.1223	16.8917	16.6538	16.826	13.85	14.0584	14.0527	14.5197	14.055	14.8802	15.241	15.2189	15.2202	14.6207	14.5788	14.8382	14.5483	14.5468	14.4971	15.4387	15.5633	15.6073	17.4406	17.4489	17.5066	13.84	13.9693	14.033	14.8043	14.7611	14.9423	14.981	15.0333	15.0605
	Q9BVK6	TMED9	Transmembrane emp24 domain-containing protein 9	Homo sapiens	15.7433	15.7563	15.784	15.0814	13.6266	14.4254	15.2179	15.1414	14.9472	14.7084	14.9002	12.3758	13.4595	13.4356	14.4637	13.6669	13.7011	11.2394	14.6928	13.2599	14.3708	14.8252	14.9331	14.7347	13.8664	13.0606	13.913	15.0826	15.0013	15.0043	15.0247	15.2412	15.0019	14.2582	13.1008	11.7404	15.9006	15.8321	12.6375	13.8124	13.8721	13.6384	14.6383	14.7834	14.5371
	Q9BVL4	SELO	Selenoprotein O	Homo sapiens	14.0612	10.6445	14.2627	12.486	12.9984	12.4746	15.4169	15.5487	10.5706	9.9402	9.86175	10.7729	15.3861	15.3406	15.029	14.7609	14.933	14.9826	15.6654	15.5141	10.5414	16.4117	16.568	16.5835	13.26	12.9099	11.377	14.5582	12.3738	14.8218	17.1003	11.1131	17.2339	14.7464	11.3659	11.7154	13.4129	13.0983	11.4702	12.1994	13.1823	13.2517	13.8688	13.9399	13.6351
	Q9BX66	SRBS1	Sorbin and SH3 domain-containing protein 1	Homo sapiens	18.1214	18.1798	18.2101	14.6468	16.3601	13.8166	18.5871	18.7803	18.2226	18.4361	18.5542	18.4588	16.8842	16.8648	15.8406	17.8399	17.8979	17.8257	18.1061	17.5845	17.938	18.2274	18.2639	18.3756	16.6244	16.6673	16.691	17.5479	17.547	18.2858	18.5866	18.625	18.1536	15.656	15.3053	15.6902	16.4585	16.6578	16.5596	16.9761	17.1221	17.3551	19.157	19.1821	19.186
	Q9BXX0	EMIL2	EMILIN-2	Homo sapiens	11.2217	11.5171	11.1655	13.2023	15.0567	14.6787	13.8656	14.1144	14.3514	15.0151	15.0446	15.2	15.4958	15.2416	15.3405	14.4222	14.5517	14.2814	13.4664	13.6554	13.8618	13.094	13.7885	13.5944	14.7135	14.8777	15.0563	14.1867	14.3437	14.5347	14.1298	14.0825	14.2638	13.9562	13.9517	14.1878	14.5744	14.7732	14.947	14.5227	14.3833	14.8633	15.1181	15.1236	15.3876
	Q9BYK8	HELZ2	Helicase with zinc finger domain 2	Homo sapiens	19.6051	19.7611	19.7623	14.9218	10.7683	14.2803	15.204	15.1821	15.2857	19.0221	19.1109	18.9954	13.2524	12.7943	13.1599	13.2165	13.17	13.1266	13.9757	13.893	13.6973	12.3025	19.0358	12.4746	16.6379	15.0216	16.7381	13.9317	14.6935	15.4881	13.7696	13.4884	14.8852	15.1634	15.9587	16.0211	12.4833	11.2123	13.7082	14.3054	14.6956	14.9825	14.154	12.2654	19.4904
	Q9BZQ8	NIBAN	Protein Niban	Homo sapiens	16.769	16.6704	16.6649	19.4646	15.7781	15.5509	16.0387	16.0865	16.1576	15.7625	15.385	16.1075	17.0056	17.4598	17.8485	16.8721	15.4725	17.146	16.1793	17.3433	17.3031	16.8428	16.9381	16.741	16.2225	16.6495	16.5266	17.114	17.1419	17.1544	16.4671	16.7468	16.5044	19.688	19.769	19.7672	15.9394	15.6335	14.5657	16.5096	16.7312	16.8077	17.131	16.6969	17.2511
	Q9GZM7	TINAL	Tubulointerstitial nephritis antigen-like	Homo sapiens	17.0062	17.2305	17.0367	19.7087	19.5682	20.0386	17.3829	17.7803	17.8632	17.2517	17.2436	17.4261	16.8947	16.5711	16.5792	16.4997	17.015	16.7662	17.6771	17.5182	18.0461	18.3707	18.5295	18.4765	16.4009	16.9683	17.2092	17.887	17.9628	18.0044	18.7333	18.7238	18.7762	14.9995	14.96	16.2384	16.5404	16.6086	16.4906	17.6751	17.6565	17.7272	19.2376	19.2416	19.2559
	Q9GZM8	NDEL1	Nuclear distribution protein nudE-like 1	Homo sapiens	15.5898	15.3309	12.8505	15.1038	13.3744	14.5416	12.8003	10.7419	13.2304	11.0179	9.6313	10.947	11.1517	13.4344	12.6026	12.0492	14.0396	12.2911	10.8891	12.9096	11.6308	15.4003	12.5327	15.4811	13.5188	13.2664	10.9851	11.2406	14.3617	11.7759	13.3996	13.3898	13.3168	10.9617	11.4188	11.5531	10.3103	11.6327	10.3819	13.6656	13.6889	10.8338	13.5109	13.719	13.7637
	Q9GZV1	ANKR2	Ankyrin repeat domain-containing protein 2	Homo sapiens	19.2417	19.4282	19.3953	17.5334	16.8626	16.8543	17.6108	18.1639	18.2703	17.3775	17.3444	17.1974	17.614	17.097	17.5375	16.1184	16.9361	16.6506	18.4518	18.394	18.3382	18.6696	18.6157	18.7006	17.9905	18.0702	18.0794	17.1717	16.9595	16.569	17.5396	17.4499	17.2692	19.0866	19.1629	19.1378	17.8602	17.3247	17.3181	17.9463	17.9396	17.9158	19.1778	19.2143	19.1045
	Q9H008	LHPP	Phospholysine phosphohistidine inorganic pyrophosphate phosphatase	Homo sapiens	14.6809	13.6987	12.8151	16.4739	14.2941	16.3347	13.4068	13.9737	13.9728	14.5131	14.0785	13.7204	15.095	14.7059	15.323	14.7554	14.5265	14.2505	14.2273	14.6249	15.1805	14.2577	15.0819	14.8983	14.5758	14.402	14.5816	13.6595	14.1563	14.7966	14.1861	14.1306	15.2272	13.2366	15.7872	14.2691	14.203	13.6941	14.2118	14.6098	13.8367	13.5777	14.3998	14.193	14.858
	Q9H061	T126A	Transmembrane protein 126A	Homo sapiens	15.001	15.6572	15.4341	14.4586	13.5688	15.2554	14.2502	14.2545	14.6957	14.8985	14.7264	15.074	12.7436	12.7687	13.6144	14.5566	10.2925	13.9197	14.0235	13.6891	13.9586	15.2672	15.3889	15.0491	12.7913	12.9248	13.3438	14.4633	14.7745	14.8667	15.8072	15.7805	15.7421	12.946	13.0296	12.3063	13.5584	12.9018	12.9175	12.6624	14.6617	14.6255	15.5862	15.6056	15.5675
	Q9H0U4	RAB1B	Ras-related protein Rab-1B	Homo sapiens	18.2454	17.6167	16.9344	13.9445	14.2818	13.9751	13.4953	15.0174	15.2163	14.5903	14.4679	14.8431	13.2706	13.2559	12.923	14.6039	14.2423	13.2682	14.6274	14.9155	14.2192	15.4324	15.6324	15.8678	14.0007	14.1083	12.4978	15.9418	15.934	15.9967	16.1686	16.1452	16.1067	13.3716	14.1573	13.4132	13.4126	12.9612	12.7801	14.7222	14.5267	14.5242	15.0946	14.8826	14.8967
	Q9H223	EHD4	EH domain-containing protein 4	Homo sapiens	17.2977	17.5051	17.4187	15.3703	13.9767	14.34	17.1319	17.3025	17.1554	16.3538	15.71	16.0752	14.7156	14.2185	13.7246	15.8219	15.596	15.5093	16.1431	16.5864	16.1789	17.4048	17.2943	17.1187	15.6875	15.1776	15.2261	16.8839	16.8268	16.5942	16.8267	16.7946	16.6668	14.8121	13.72	15.105	14.4703	15.1513	15.0276	16.1297	16.2075	16.0566	17.1939	17.1214	16.9942
	Q9H254	SPTN4	Spectrin beta chain, non-erythrocytic 4	Homo sapiens	20.7051	20.9281	20.8799	18.9575	18.5618	18.6423	19.5076	19.6484	19.5968	20.1259	20.181	20.1405	18.4304	18.5172	18.7317	17.4426	17.4141	17.6728	17.4436	17.3814	17.2503	19.3159	19.528	19.4419	19.7317	19.4264	19.4864	19.7906	19.9239	19.9229	19.3926	19.2525	19.0924	19.7243	19.6989	19.8067	19.3772	19.5509	19.6591	19.5199	19.6916	19.7564	19.2567	19.3392	19.2158
	Q9H299	SH3L3	SH3 domain-binding glutamic acid-rich-like protein 3	Homo sapiens	13.5182	14.6904	14.5289	16.7078	16.9916	16.7342	14.7583	14.5624	14.4533	14.9781	14.9656	14.949	15.0645	15.9372	15.3206	14.514	14.0206	14.4245	13.3182	14.4931	13.229	14.771	14.3441	15.474	14.1759	14.4169	14.8495	14.4002	14.5405	14.6024	14.8238	14.8542	15.0621	14.2093	14.2186	14.2095	15.6906	15.8153	16.0376	14.9272	15.1328	15.3762	14.4965	14.5051	14.2241
	Q9H2U2	IPYR2	Inorganic pyrophosphatase 2, mitochondrial	Homo sapiens	16.7303	16.7976	17.0946	18.1049	16.9018	18.6348	17.0316	17.3029	17.187	17.1439	17.9811	17.9726	17.0953	17.1463	17.6572	17.9594	18.0488	18.9247	17.3453	18.3469	18.2835	18.5007	18.3751	18.5457	17.47	17.601	17.7853	17.9941	18.0484	18.1177	18.0028	18.0953	18.1769	16.6019	16.5173	16.5996	17.0848	17.065	17.3593	18.042	18.0306	18.0662	18.7447	18.6981	18.7404
	Q9H4G0	E41L1	Band 4.1-like protein 1	Homo sapiens	16.9319	17.1119	17.0843	15.655	15.2869	14.4266	16.3441	16.4508	15.8675	16.0101	15.7913	13.0083	13.6078	14.98	12.6354	12.5517	12.9217	13.2763	14.6019	15.4108	14.3065	15.6273	15.6316	15.5385	16.11	16.0061	16.1433	15.7516	15.7921	15.951	14.4395	14.4647	14.4194	17.168	17.1549	17.236	16.7195	16.7629	16.742	15.9766	15.9752	15.9859	14.9662	14.9211	14.8961
	Q9H4M9	EHD1	EH domain-containing protein 1	Homo sapiens	17.1426	16.9444	16.0508	17.8524	16.3167	16.8506	16.6954	16.7162	16.7383	16.7061	17.3481	15.3454	17.1457	15.7574	16.6476	15.2662	17.0532	16.0392	17.1432	16.833	17.7471	16.6553	17.2936	17.3503	16.2728	15.8596	16.7029	17.1319	17.3762	17.0943	17.3917	16.373	17.2814	16.6099	15.5653	16.6492	15.9748	15.8547	16.1919	16.9437	16.7199	16.4946	16.6485	16.7379	17.0155
	Q9H7C9	AAMDC	Mth938 domain-containing protein	Homo sapiens	15.6001	15.5621	15.5692	17.9126	17.7681	18.0792	15.6975	15.7259	15.8004	16.793	16.7547	16.9178	18.6682	18.6963	18.7189	15.0768	15.0491	16.6467	14.4459	15.2558	15.1186	16.0365	16.1689	16.3634	17.6943	17.7244	17.9281	16.4552	16.659	16.7542	15.2826	15.4532	15.4093	16.1162	16.2352	16.3008	17.9635	18.0878	18.2611	17.6785	17.7392	17.8173	16.3529	16.4931	16.7317
	Q9HA65	TBC17	TBC1 domain family member 17	Homo sapiens	11.2769	11.8467	10.4765	16.26	15.6791	15.2839	12.4458	12.3482	12.2396	13.0522	12.7942	12.5254	14.9701	15.3692	14.8016	13.2244	12.2529	13.7229	14.253	14.3518	13.8026	13.8164	13.44	13.3258	14.2855	14.5589	15.9767	11.9969	13.0709	13.5456	13.9109	14.4169	14.666	12.1292	11.6936	12.6344	13.7118	13.2587	14.1069	13.9943	14.0577	14.7203	14.2107	11.794	13.5468
	Q9HAT2	SIAE	Sialate o-acetylesterase	Homo sapiens	14.9737	14.8651	15.2659	15.623	13.5025	15.7619	15.4112	15.6198	15.5144	14.0912	14.2529	14.2864	12.6628	15.0731	10.7529	15.2133	14.7745	15.0838	15.3971	13.9537	15.6364	16.2295	16.2485	16.2327	14.1527	13.9939	13.4982	15.4895	15.5499	15.6719	15.7346	15.7433	15.9012	13.9367	13.21	13.8873	13.1419	14.0453	11.369	14.9198	15.0716	15.1722	15.8002	15.2348	15.0534
	Q9HAV7	GRPE1	GrpE protein homolog 1, mitochondrial	Homo sapiens	14.9992	14.2883	14.889	18.0877	18.1699	17.9937	16.3612	15.0213	15.7932	15.9821	15.9891	17.3264	18.1818	18.3602	18.4381	16.5522	16.647	16.8264	16.0503	15.904	17.1192	16.2706	16.4663	16.2319	17.6794	17.7464	18.2568	16.4868	16.9668	17.2405	15.7417	14.6122	15.993	18.1346	18.2507	18.3452	17.2258	17.224	17.6432	17.399	17.436	17.7857	15.7835	16.0304	16.4733
	Q9HBL0	TENS1	Tensin-1	Homo sapiens	15.5217	15.1504	15.1229	15.3543	15.3477	16.0627	15.4288	16.0337	16.9337	16.5506	15.015	16.2718	16.9035	17.1557	17.6902	16.9906	16.4395	16.8017	16.3848	16.5327	17.5306	16.5629	16.5658	16.7821	15.991	15.8841	15.9163	16.0939	16.0533	16.258	17.1644	16.8679	17.1037	14.8382	14.6888	14.6224	15.0583	15.4402	15.5458	15.8256	15.7423	15.809	16.879	16.6179	16.9446
	Q9HCC0	MCCB	Methylcrotonoyl-CoA carboxylase beta chain, mitochondrial	Homo sapiens	14.0976	14.223	14.3601	15.9623	16.1672	13.0405	15.7897	15.7634	15.5421	14.7806	14.5183	14.8672	16.4077	15.6998	15.5919	15.1411	15.6107	15.4295	16.468	17.719	15.542	16.1836	15.9534	16.1874	13.7726	14.405	14.0262	15.5252	15.5462	15.4271	17.0561	17.0963	17.132	13.5731	13.3014	14.3085	14.3207	14.4138	14.4346	15.7327	15.7208	15.5936	16.9261	16.8525	16.8654
	Q9HDC9	APMAP	Adipocyte plasma membrane-associated protein	Homo sapiens	16.1927	16.0787	16.0862	17.0587	16.7248	15.8841	16.6543	16.6056	16.3803	14.4981	13.4593	13.986	13.8373	17.9618	15.3456	15.2094	15.1651	15.2657	15.8097	15.8241	15.2945	15.2346	15.8719	15.8641	14.539	15.3238	14.8614	15.2269	14.8696	15.5749	16.4696	16.2941	16.1594	15.7184	14.5575	14.7804	14.432	15.5216	15.1222	16.2239	16.5919	14.9054	15.1303	15.5073	15.9865
	Q9NP74	PALMD	Palmdelphin	Homo sapiens	14.4013	14.0587	17.8233	16.7911	13.9015	14.2073	15.5606	15.7225	15.3751	15.7846	15.8041	16.0359	16.1899	15.5618	16.0856	13.5093	15.7074	14.3252	14.3779	15.7223	15.2823	16.1691	16.0126	16.0419	16.1859	16.1948	16.4411	15.8964	15.9798	16.0691	15.3029	15.1466	15.4129	13.681	13.8003	13.799	16.1685	16.2177	16.4478	15.9345	15.8902	16.0283	16.0379	16.0365	16.052
	Q9NP98	MYOZ1	Myozenin-1	Homo sapiens	16.2218	14.4361	15.6719	13.9065	14.9622	14.8246	14.2673	15.0497	13.9437	13.6104	12.843	14.3286	13.7202	14.5977	15.6909	13.0019	13.3335	12.6562	15.2804	14.6769	14.834	14.2835	14.314	14.4295	13.5741	14.3508	14.2458	14.528	14.2983	13.8986	14.1996	13.8268	14.6068	13.7046	15.0025	14.5651	12.9009	14.1856	14.4468	13.8323	13.2641	13.6431	13.5668	13.7497	13.939
	Q9NPC6	MYOZ2	Myozenin-2	Homo sapiens	22.4848	22.5334	22.4918	20.406	20.2684	20.4131	21.5546	21.5811	21.6261	21.27	21.1886	21.2866	21.7649	21.8304	21.9043	18.8036	18.8161	18.5955	18.1191	18.0049	18.1973	21.1475	21.2752	20.8552	21.4508	21.4229	21.4306	21.9029	21.9265	21.9016	21.8912	21.8769	21.8786	22.7789	22.8003	22.7824	20.2682	20.2444	20.275	21.0802	21.1074	21.0884	20.4781	20.4423	20.4602
	Q9NPJ3	ACO13	Acyl-coenzyme A thioesterase 13	Homo sapiens	18.0109	18.0893	18.1809	18.3007	18.2401	18.1989	17.6796	17.6763	17.9849	17.8983	18.1252	18.1185	15.6738	16.43	16.1547	16.0635	16.6446	16.3285	17.0778	16.0677	16.6446	19.2451	19.2488	19.1779	17.1833	16.9977	17.0493	18.3806	18.5066	18.499	18.8463	18.7996	18.7973	15.889	14.0171	15.1855	15.7624	15.889	15.6767	17.4576	17.4881	17.4126	18.8261	18.8345	18.8389
	Q9NQC3	RTN4	Reticulon-4	Homo sapiens	15.2121	15.1186	15.1415	15.5658	17.0068	16.7782	14.6158	12.0078	14.3489	14.5375	14.083	14.724	16.9759	16.9749	17.4306	15.529	14.7961	14.0915	14.9255	14.0346	15.2792	15.1532	15.2184	14.7631	14.4615	14.4351	14.6456	15.6969	15.7219	15.8323	16.5146	16.5099	16.3421	15.0497	13.1998	14.2729	13.7665	14.8032	14.1438	15.0013	14.8146	14.194	14.8157	14.8963	14.5193
[truncated: 60 more rows]
[truncated: 35 more columns]
