# Supplementary material for: Unveiling Human Proteome Signatures of Heart Failure with Preserved Ejection Fraction
Source: Biomedicines. 2022 Nov 16;10(11):2943. doi: 10.3390/biomedicines10112943 (PMC9687619; doi:10.3390/biomedicines10112943)
Supplement: Supplementary file 1 [file biomedicines-10-02943-s001.zip › Supplementary File S4_HFpEF_vs_nonHFpEF.xlsx]

## Sheet: HFpEF_vs_non HFpEF
Supplementary Information File S4. List of proteins identified in HFpEF vs non HFpEF samples.
Normalized protein peak area values were compared using student t-test.
Significant p-values ( p-value≤0.05) are shaded in green
	UniProt ID	Protein Name		FC	p-value
	Q14240	IF4A2	Eukaryotic initiation factor 4A-II	2.99981	0.0284767
	P21964	COMT	Catechol O-methyltransferase	1.4644	0.0292779
	P68366	TBA4A	Tubulin alpha-4A chain	2.10019	0.0351253
	Q9H4M9	EHD1	EH domain-containing protein 1	1.35804	0.0351585
	Q9BRX8	PXL2A	Peroxiredoxin-like 2A	2.00173	0.0381654
	O95831	AIFM1	Apoptosis-inducing factor 1, mitochondrial	1.83513	0.0446673
	Q16363	LAMA4	Laminin subunit alpha-4	1.6728	0.0450288
	P0DJI8	SAA1	Serum amyloid A-1 protein	0.421003	0.0459939
	P17612	KAPCA	cAMP-dependent protein kinase catalytic subunit alpha	1.77242	0.0480176
	A0A0C4DH25	KVD20	Immunoglobulin kappa variable 3D-20	1.78355	0.0484295
	P63261	ACTG	Actin, cytoplasmic 2	2.27355	0.0488934
	Q86Y39	NDUAB	NADH dehydrogenase [ubiquinone] 1 alpha subcomplex subunit 11	2.06092	0.0490761
	Q9H0U4	RAB1B	Ras-related protein Rab-1B	2.02766	0.0501591
	P10301	RRAS	Ras-related protein R-Ras	1.85502	0.0519469
	P61163	ACTZ	Alpha-centractin	1.76949	0.054265
	P61026	RAB10	Ras-related protein Rab-10	2.20156	0.0567322
	P05089	ARGI1	Arginase-1	1.46925	0.0567427
	P51148	RAB5C	Ras-related protein Rab-5C	1.75347	0.0573694
	P23142	FBLN1	Fibulin-1	1.57938	0.0605982
	P16219	ACADS	Short-chain specific acyl-CoA dehydrogenase, mitochondrial	1.72764	0.0627841
	P24539	AT5F1	ATP synthase F(0) complex subunit B1, mitochondrial	1.78483	0.0631292
	O00764	PDXK	Pyridoxal kinase	1.63513	0.0640723
	P61224	RAP1B	Ras-related protein Rap-1b	1.78246	0.0642658
	P09493	TPM1	Tropomyosin alpha-1 chain	0.32126	0.0654591
	P62879	GBB2	Guanine nucleotide-binding protein G(I)/G(S)/G(T) subunit beta-2	1.56879	0.0658294
	P23381	SYWC	Tryptophan--tRNA ligase, cytoplasmic	1.83499	0.0667283
	Q9UHG3	PCYOX	Prenylcysteine oxidase 1	1.88757	0.0675958
	P50990	TCPQ	T-complex protein 1 subunit theta	1.67435	0.0687037
	P04899	GNAI2	Guanine nucleotide-binding protein G(i) subunit alpha-2	1.63662	0.0689414
	P00915	CAH1	Carbonic anhydrase 1	2.61001	0.0695681
	Q9Y277	VDAC3	Voltage-dependent anion-selective channel protein 3	1.95009	0.0700874
	P06396	GELS	Gelsolin	1.91891	0.0701908
	Q9P2D3	HTR5B	HEAT repeat-containing protein 5B	2.05655	0.070961
	Q07960	RHG01	Rho GTPase-activating protein 1	1.65806	0.0712689
	P50454	SERPH	Serpin H1	1.68556	0.0721224
	P56134	ATPK	ATP synthase subunit f, mitochondrial	1.54816	0.0721955
	P51665	PSMD7	26S proteasome non-ATPase regulatory subunit 7	1.74963	0.0727512
	O75323	NIPS2	Protein NipSnap homolog 2	1.43569	0.073399
	P13861	KAP2	cAMP-dependent protein kinase type II-alpha regulatory subunit	1.45486	0.0750274
	Q15019	SEPT2	Septin-2	1.56986	0.0751934
	O75367	H2AY	Core histone macro-H2A.1	1.62801	0.0752021
	A0A0C4DH69	KV109	Immunoglobulin kappa variable 1-9	1.68898	0.076906
	P14543	NID1	Nidogen-1	1.75996	0.0778377
	Q02252	MMSA	Methylmalonate-semialdehyde dehydrogenase [acylating], mitochondrial	1.98404	0.0793286
	P00367	DHE3	Glutamate dehydrogenase 1, mitochondrial	1.77657	0.0797003
	P18124	RL7	60S ribosomal protein L7	1.74872	0.0799061
	P08133	ANXA6	Annexin A6	1.84267	0.0802768
	P25789	PSA4	Proteasome subunit alpha type-4	1.59045	0.0808463
	Q9Y305	ACOT9	Acyl-coenzyme A thioesterase 9, mitochondrial	1.66206	0.0811764
	Q16836	HCDH	Hydroxyacyl-coenzyme A dehydrogenase, mitochondrial	1.62346	0.0821694
	Q08257	QOR	Quinone oxidoreductase	1.74506	0.0833221
	Q15848	ADIPO	Adiponectin	2.11733	0.0839576
	P52209	6PGD	6-phosphogluconate dehydrogenase, decarboxylating	1.67885	0.0843782
	Q8WW59	SPRY4	SPRY domain-containing protein 4	2.0057	0.0845396
	P36957	ODO2	Dihydrolipoyllysine-residue succinyltransferase component of 2-oxoglutarate dehydrogenase complex, mitochondrial	0.59186	0.0852138
	Q9NR31	SAR1A	GTP-binding protein SAR1a	1.59703	0.0877304
	Q5XKP0	MIC13	MICOS complex subunit MIC13	1.44688	0.0882206
	Q13683	ITA7	Integrin alpha-7	1.59519	0.0884851
	P47755	CAZA2	F-actin-capping protein subunit alpha-2	1.56456	0.0886278
	P67936	TPM4	Tropomyosin alpha-4 chain	0.645471	0.0886441
	Q9H223	EHD4	EH domain-containing protein 4	1.66812	0.0890225
	P60709	ACTB	Actin, cytoplasmic 1	2.14074	0.0893038
	P45379	TNNT2	Troponin T, cardiac muscle	0.362135	0.0899063
	P50502	F10A1	Hsc70-interacting protein	0.705174	0.0900969
	O43676	NDUB3	NADH dehydrogenase [ubiquinone] 1 beta subcomplex subunit 3	1.75655	0.0904357
	O95202	LETM1	Mitochondrial proton/calcium exchanger protein	0.696795	0.0908992
	P17987	TCPA	T-complex protein 1 subunit alpha	1.62457	0.0917297
	P61160	ARP2	Actin-related protein 2	1.83218	0.0923592
	P31323	KAP3	cAMP-dependent protein kinase type II-beta regulatory subunit	1.47476	0.0924826
	Q16851	UGPA	UTP--glucose-1-phosphate uridylyltransferase	1.76315	0.0926318
	P98160	PGBM	Basement membrane-specific heparan sulfate proteoglycan core protein	1.70924	0.0930422
	Q03135	CAV1	Caveolin-1	0.591453	0.0934157
	P28838	AMPL	Cytosol aminopeptidase	1.61857	0.093476
	O15144	ARPC2	Actin-related protein 2/3 complex subunit 2	1.93526	0.0936613
	P55268	LAMB2	Laminin subunit beta-2	1.58447	0.0941369
	P62269	RS18	40S ribosomal protein S18	1.63887	0.095032
	P50995	ANX11	Annexin A11	0.64754	0.0953016
	P05388	RLA0	60S acidic ribosomal protein P0	1.59901	0.095704
	P50395	GDIB	Rab GDP dissociation inhibitor beta	1.59651	0.0973464
	P60842	IF4A1	Eukaryotic initiation factor 4A-I	1.80894	0.0974855
	P49411	EFTU	Elongation factor Tu, mitochondrial	1.77027	0.0977552
	Q9Y2Q9	RT28	28S ribosomal protein S28, mitochondrial	1.48352	0.0978183
	P13797	PLST	Plastin-3	1.40863	0.0982404
	P14618	KPYM	Pyruvate kinase PKM	1.80914	0.0985576
	Q9GZM8	NDEL1	Nuclear distribution protein nudE-like 1	0.510587	0.0994718
	P55822	SH3BG	SH3 domain-binding glutamic acid-rich protein	0.605026	0.0998711
	P06703	S10A6	Protein S100-A6	1.64632	0.100304
	O00217	NDUS8	NADH dehydrogenase [ubiquinone] iron-sulfur protein 8, mitochondrial	0.641418	0.100599
	P22352	GPX3	Glutathione peroxidase 3	1.69363	0.100702
	Q9NUJ1	ABHDA	Mycophenolic acid acyl-glucuronide esterase, mitochondrial	1.64911	0.101072
	P61158	ARP3	Actin-related protein 3	1.62585	0.101464
	Q15582	BGH3	Transforming growth factor-beta-induced protein ig-h3	1.71372	0.101495
	P37837	TALDO	Transaldolase	1.44667	0.101696
	P36871	PGM1	Phosphoglucomutase-1	1.62628	0.101771
	Q99685	MGLL	Monoglyceride lipase	1.5428	0.101993
	O75390	CISY	Citrate synthase, mitochondrial	1.67573	0.102631
	P12429	ANXA3	Annexin A3	1.51125	0.103338
	P99999	CYC	Cytochrome c	0.597274	0.10359
	P62873	GBB1	Guanine nucleotide-binding protein G(I)/G(S)/G(T) subunit beta-1	1.51779	0.104329
	P09525	ANXA4	Annexin A4	1.4577	0.10455
	O14818	PSA7	Proteasome subunit alpha type-7	1.3	0.105195
	P05165	PCCA	Propionyl-CoA carboxylase alpha chain, mitochondrial	1.53953	0.10521
	P49419	AL7A1	Alpha-aminoadipic semialdehyde dehydrogenase	1.64858	0.106027
	Q9NZ45	CISD1	CDGSH iron-sulfur domain-containing protein 1	1.74966	0.106851
	O95182	NDUA7	NADH dehydrogenase [ubiquinone] 1 alpha subcomplex subunit 7	0.521317	0.10739
	P12814	ACTN1	Alpha-actinin-1	1.57418	0.10863
	Q9NP74	PALMD	Palmdelphin	0.686923	0.109152
	O96000	NDUBA	NADH dehydrogenase [ubiquinone] 1 beta subcomplex subunit 10	0.72494	0.109248
	P23396	RS3	40S ribosomal protein S3	1.53124	0.109559
	P22695	QCR2	Cytochrome b-c1 complex subunit 2, mitochondrial	1.79323	0.110666
	P26641	EF1G	Elongation factor 1-gamma	1.57956	0.111549
	P0DOX5	IGG1	Immunoglobulin gamma-1 heavy chain	2.09037	0.11296
	Q07020	RL18	60S ribosomal protein L18	1.70272	0.113145
	Q9Y6M9	NDUB9	NADH dehydrogenase [ubiquinone] 1 beta subcomplex subunit 9	0.627309	0.113499
	P00734	THRB	Prothrombin	0.683651	0.113898
	P07602	SAP	Prosaposin	0.529555	0.115093
	P61981	1433G	14-3-3 protein gamma	1.3868	0.115591
	P13716	HEM2	Delta-aminolevulinic acid dehydratase	1.5708	0.115856
	Q9NZN4	EHD2	EH domain-containing protein 2	1.64949	0.116009
	Q9P0L0	VAPA	Vesicle-associated membrane protein-associated protein A	0.577845	0.11604
	Q16555	DPYL2	Dihydropyrimidinase-related protein 2	1.69806	0.116195
	P15090	FABP4	Fatty acid-binding protein, adipocyte	2.00555	0.116214
	Q9H254	SPTN4	Spectrin beta chain, non-erythrocytic 4	0.595252	0.117639
	P51149	RAB7A	Ras-related protein Rab-7a	1.41955	0.118197
	P30622	CLIP1	CAP-Gly domain-containing linker protein 1	1.67622	0.11841
	P31946	1433B	14-3-3 protein beta/alpha	1.37768	0.118542
	P31937	3HIDH	3-hydroxyisobutyrate dehydrogenase, mitochondrial	0.744932	0.118559
	P62140	PP1B	Serine/threonine-protein phosphatase PP1-beta catalytic subunit	1.60418	0.119064
	Q99623	PHB2	Prohibitin-2	1.7386	0.120141
	Q9BTT0	AN32E	Acidic leucine-rich nuclear phosphoprotein 32 family member E	1.32308	0.120598
	P62081	RS7	40S ribosomal protein S7	1.81293	0.120667
	Q96KP4	CNDP2	Cytosolic non-specific dipeptidase	1.70352	0.121647
	O95299	NDUAA	NADH dehydrogenase [ubiquinone] 1 alpha subcomplex subunit 10, mitochondrial	1.72663	0.121758
	P23434	GCSH	Glycine cleavage system H protein, mitochondrial	0.695914	0.122036
	P30153	2AAA	Serine/threonine-protein phosphatase 2A 65 kDa regulatory subunit A alpha isoform	1.43357	0.122068
	P17931	LEG3	Galectin-3	0.574572	0.122603
	P02750	A2GL	Leucine-rich alpha-2-glycoprotein	0.643558	0.122923
	P36955	PEDF	Pigment epithelium-derived factor	1.59597	0.123005
	O95563	MPC2	Mitochondrial pyruvate carrier 2	1.7219	0.123227
	P56378	68MP	6.8 kDa mitochondrial proteolipid	0.58749	0.123358
	P07108	ACBP	Acyl-CoA-binding protein	0.648906	0.123701
	O15273	TELT	Telethonin	0.630051	0.124236
	Q5U5X0	LYRM7	Complex III assembly factor LYRM7	0.665227	0.1246
	P55809	SCOT1	Succinyl-CoA:3-ketoacid coenzyme A transferase 1, mitochondrial	1.75109	0.125082
	P02768	ALBU	Serum albumin	0.516513	0.125215
	P47756	CAPZB	F-actin-capping protein subunit beta	1.53876	0.126339
	P01042	KNG1	Kininogen-1	0.654405	0.126503
	Q99798	ACON	Aconitate hydratase, mitochondrial	2.13726	0.126794
	P01624	KV315	Immunoglobulin kappa variable 3-15	1.7378	0.127706
	P62244	RS15A	40S ribosomal protein S15a	1.68326	0.128962
	P55010	IF5	Eukaryotic translation initiation factor 5	0.616334	0.129671
	P04406	G3P	Glyceraldehyde-3-phosphate dehydrogenase	1.74993	0.132362
	P30101	PDIA3	Protein disulfide-isomerase A3	1.53501	0.132978
	P43652	AFAM	Afamin	0.676043	0.133232
	P07437	TBB5	Tubulin beta chain	1.63498	0.134089
	Q9H008	LHPP	Phospholysine phosphohistidine inorganic pyrophosphate phosphatase	1.3076	0.134627
	P54819	KAD2	Adenylate kinase 2, mitochondrial	0.794111	0.134738
	P09417	DHPR	Dihydropteridine reductase	1.75186	0.135337
	P12109	CO6A1	Collagen alpha-1(VI) chain	1.76286	0.136173
	O43707	ACTN4	Alpha-actinin-4	1.32683	0.137142
	Q00610	CLH1	Clathrin heavy chain 1	1.4126	0.137622
	P62304	RUXE	Small nuclear ribonucleoprotein E	1.51093	0.137882
	O95169	NDUB8	NADH dehydrogenase [ubiquinone] 1 beta subcomplex subunit 8, mitochondrial	0.70352	0.137927
	P02654	APOC1	Apolipoprotein C-I	0.676771	0.138012
	Q13228	SBP1	Methanethiol oxidase	1.56401	0.138155
	P07919	QCR6	Cytochrome b-c1 complex subunit 6, mitochondrial	0.520896	0.138617
	P84077	ARF1	ADP-ribosylation factor 1	1.74448	0.138927
	P30086	PEBP1	Phosphatidylethanolamine-binding protein 1	0.641176	0.139902
	P21912	SDHB	Succinate dehydrogenase [ubiquinone] iron-sulfur subunit, mitochondrial	0.670762	0.140315
	O15173	PGRC2	Membrane-associated progesterone receptor component 2	1.3576	0.140529
	P41222	PTGDS	Prostaglandin-H2 D-isomerase	0.696909	0.140627
	Q9Y6B6	SAR1B	GTP-binding protein SAR1b	1.68841	0.140787
	P62826	RAN	GTP-binding nuclear protein Ran	1.6634	0.140998
	P00505	AATM	Aspartate aminotransferase, mitochondrial	1.82206	0.141616
	P55072	TERA	Transitional endoplasmic reticulum ATPase	1.7455	0.142886
	Q99733	NP1L4	Nucleosome assembly protein 1-like 4	0.711894	0.142913
	P47985	UCRI	Cytochrome b-c1 complex subunit Rieske, mitochondrial	1.64919	0.142919
	P29401	TKT	Transketolase	1.61807	0.143
	P45880	VDAC2	Voltage-dependent anion-selective channel protein 2	1.71367	0.143132
	P08727	K1C19	Keratin, type I cytoskeletal 19	1.514	0.143195
	Q13425	SNTB2	Beta-2-syntrophin	1.62859	0.144404
	Q9GZM7	TINAL	Tubulointerstitial nephritis antigen-like	1.62149	0.144628
	P31040	SDHA	Succinate dehydrogenase [ubiquinone] flavoprotein subunit, mitochondrial	1.73304	0.144934
	Q09666	AHNK	Neuroblast differentiation-associated protein AHNAK	0.745403	0.14638
	Q9P0J1	PDP1	[Pyruvate dehydrogenase [acetyl-transferring]]-phosphatase 1, mitochondrial	1.32791	0.146666
	P31943	HNRH1	Heterogeneous nuclear ribonucleoprotein H	1.43508	0.146826
	Q0ZGT2	NEXN	Nexilin	0.663336	0.146921
	O75506	HSBP1	Heat shock factor-binding protein 1	0.753028	0.147771
	Q9UMS0	NFU1	NFU1 iron-sulfur cluster scaffold homolog, mitochondrial	0.694785	0.148166
	P13639	EF2	Elongation factor 2	1.51635	0.148547
	Q9UHQ9	NB5R1	NADH-cytochrome b5 reductase 1	1.63156	0.150252
	P09669	COX6C	Cytochrome c oxidase subunit 6C	0.609079	0.150302
	P49748	ACADV	Very long-chain specific acyl-CoA dehydrogenase, mitochondrial	1.79825	0.150435
	P17655	CAN2	Calpain-2 catalytic subunit	1.51314	0.151097
	P68133	ACTS	Actin, alpha skeletal muscle	1.69301	0.151113
	P30038	AL4A1	Delta-1-pyrroline-5-carboxylate dehydrogenase, mitochondrial	1.72069	0.152137
	Q13162	PRDX4	Peroxiredoxin-4	1.60179	0.152811
	Q9UI09	NDUAC	NADH dehydrogenase [ubiquinone] 1 alpha subcomplex subunit 12	0.689301	0.15343
	P00450	CERU	Ceruloplasmin	1.60671	0.153491
	P50991	TCPD	T-complex protein 1 subunit delta	1.66673	0.153493
	P03928	ATP8	ATP synthase protein 8	0.591209	0.153535
	P05556	ITB1	Integrin beta-1	0.750394	0.153801
	O43488	ARK72	Aflatoxin B1 aldehyde reductase member 2	1.54842	0.153851
	P19404	NDUV2	NADH dehydrogenase [ubiquinone] flavoprotein 2, mitochondrial	0.643426	0.153937
	O43677	NDUC1	NADH dehydrogenase [ubiquinone] 1 subunit C1, mitochondrial	0.641907	0.154668
	O95298	NDUC2	NADH dehydrogenase [ubiquinone] 1 subunit C2	1.57744	0.156028
	P04844	RPN2	Dolichyl-diphosphooligosaccharide--protein glycosyltransferase subunit 2	1.40488	0.156612
	Q8NDY3	ARHL1	[Protein ADP-ribosylarginine] hydrolase-like protein 1	1.77365	0.156785
	Q9BVC6	TM109	Transmembrane protein 109	0.685273	0.158699
	Q02978	M2OM	Mitochondrial 2-oxoglutarate/malate carrier protein	1.58184	0.158712
	P06753	TPM3	Tropomyosin alpha-3 chain	0.542797	0.158904
	P30626	SORCN	Sorcin	0.795451	0.159371
	P20810	ICAL	Calpastatin	0.674401	0.159731
	P00387	NB5R3	NADH-cytochrome b5 reductase 3	1.71342	0.159837
	Q13418	ILK	Integrin-linked protein kinase	1.52504	0.16033
	Q06323	PSME1	Proteasome activator complex subunit 1	0.791401	0.16072
	Q9UHV9	PFD2	Prefoldin subunit 2	0.732391	0.161015
	P53999	TCP4	Activated RNA polymerase II transcriptional coactivator p15	1.31027	0.161653
	Q14118	DAG1	Dystroglycan	0.726995	0.162413
	P21980	TGM2	Protein-glutamine gamma-glutamyltransferase 2	1.7638	0.162492
	O60936	NOL3	Nucleolar protein 3	0.716214	0.162953
	Q8NBS9	TXND5	Thioredoxin domain-containing protein 5	1.42572	0.163061
	P80188	NGAL	Neutrophil gelatinase-associated lipocalin	1.37386	0.163377
	P09622	DLDH	Dihydrolipoyl dehydrogenase, mitochondrial	1.73606	0.163886
	Q03252	LMNB2	Lamin-B2	1.27578	0.163886
	Q14896	MYPC3	Myosin-binding protein C, cardiac-type	2.24034	0.164
	P04040	CATA	Catalase	1.60029	0.164216
	P07951	TPM2	Tropomyosin beta chain	0.472453	0.164352
	Q01518	CAP1	Adenylyl cyclase-associated protein 1	1.5076	0.164763
	P11177	ODPB	Pyruvate dehydrogenase E1 component subunit beta, mitochondrial	1.71138	0.16506
	P10644	KAP0	cAMP-dependent protein kinase type I-alpha regulatory subunit	1.49606	0.165124
	P55290	CAD13	Cadherin-13	0.697763	0.166418
	Q702N8	XIRP1	Xin actin-binding repeat-containing protein 1	0.65692	0.166593
	P13667	PDIA4	Protein disulfide-isomerase A4	1.54425	0.166597
	Q14315	FLNC	Filamin-C	2.05205	0.16663
	Q5JWF2	GNAS1	Guanine nucleotide-binding protein G(s) subunit alpha isoforms XLas	1.48461	0.166763
	P22626	ROA2	Heterogeneous nuclear ribonucleoproteins A2/B1	1.40208	0.166783
	P23083	HV102	Immunoglobulin heavy variable 1-2	2.05009	0.166833
	P07738	PMGE	Bisphosphoglycerate mutase	1.56102	0.167133
	Q05639	EF1A2	Elongation factor 1-alpha 2	1.71772	0.168538
	Q96AC1	FERM2	Fermitin family homolog 2	1.40968	0.168604
	P52272	HNRPM	Heterogeneous nuclear ribonucleoprotein M	1.47379	0.168895
	Q00325	MPCP	Phosphate carrier protein, mitochondrial	1.81476	0.16944
	Q96RQ3	MCCA	Methylcrotonoyl-CoA carboxylase subunit alpha, mitochondrial	1.67465	0.169835
	Q7KZF4	SND1	Staphylococcal nuclease domain-containing protein 1	1.57654	0.170051
	Q86YZ3	HORN	Hornerin	1.42112	0.170165
	P26440	IVD	Isovaleryl-CoA dehydrogenase, mitochondrial	1.8333	0.170254
	Q9HAV7	GRPE1	GrpE protein homolog 1, mitochondrial	0.652785	0.170693
	Q96IU4	ABHEB	Protein ABHD14B	1.38292	0.170851
	P09429	HMGB1	High mobility group protein B1	1.33165	0.171046
	Q16658	FSCN1	Fascin	1.47614	0.171108
	P30044	PRDX5	Peroxiredoxin-5, mitochondrial	0.702243	0.171388
	P18859	ATP5J	ATP synthase-coupling factor 6, mitochondrial	0.622364	0.171563
	P01023	A2MG	Alpha-2-macroglobulin	1.60128	0.171905
	P14927	QCR7	Cytochrome b-c1 complex subunit 7	0.646348	0.172594
	P15954	COX7C	Cytochrome c oxidase subunit 7C, mitochondrial	0.620269	0.17317
	O14880	MGST3	Microsomal glutathione S-transferase 3	1.4621	0.173398
	P62701	RS4X	40S ribosomal protein S4, X isoform	1.50213	0.17412
	O76041	NEBL	Nebulette	0.56744	0.175367
	P0C0L4	CO4A	Complement C4-A	1.63552	0.175531
	P21397	AOFA	Amine oxidase [flavin-containing] A	1.35699	0.175563
	P01859	IGHG2	Immunoglobulin heavy constant gamma 2	2.09177	0.175654
	P61586	RHOA	Transforming protein RhoA	1.61306	0.175773
	P62249	RS16	40S ribosomal protein S16	1.64107	0.175887
	P21266	GSTM3	Glutathione S-transferase Mu 3	1.38477	0.176079
	Q5BKX8	CAVN4	Caveolae-associated protein 4	0.691663	0.17722
	P60953	CDC42	Cell division control protein 42 homolog	1.52607	0.177399
	O00151	PDLI1	PDZ and LIM domain protein 1	1.54324	0.178972
	P02042	HBD	Hemoglobin subunit delta	1.53308	0.178972
	Q9Y490	TLN1	Talin-1	1.35691	0.179113
	Q13557	KCC2D	Calcium/calmodulin-dependent protein kinase type II subunit delta	1.59277	0.179267
	P01861	IGHG4	Immunoglobulin heavy constant gamma 4	1.49908	0.17932
	P30740	ILEU	Leukocyte elastase inhibitor	1.35402	0.179488
	Q02338	BDH	D-beta-hydroxybutyrate dehydrogenase, mitochondrial	1.4673	0.179701
	P25786	PSA1	Proteasome subunit alpha type-1	1.51285	0.179757
	Q96CN7	ISOC1	Isochorismatase domain-containing protein 1	1.58018	0.180245
	P07451	CAH3	Carbonic anhydrase 3	1.80506	0.180252
	Q15008	PSMD6	26S proteasome non-ATPase regulatory subunit 6	1.31683	0.18066
	Q16762	THTR	Thiosulfate sulfurtransferase	1.38275	0.1814
	Q16698	DECR	2,4-dienoyl-CoA reductase, mitochondrial	1.50775	0.181462
	P63241	IF5A1	Eukaryotic translation initiation factor 5A-1	1.36111	0.183227
	Q99714	HCD2	3-hydroxyacyl-CoA dehydrogenase type-2	1.41426	0.183269
	O95810	CAVN2	Caveolae-associated protein 2	0.709638	0.184092
	Q6ZVH7	ESPNL	Espin-like protein	1.46937	0.184721
	Q16543	CDC37	Hsp90 co-chaperone Cdc37	0.750993	0.184845
	O43678	NDUA2	NADH dehydrogenase [ubiquinone] 1 alpha subcomplex subunit 2	0.641055	0.185513
	P02765	FETUA	Alpha-2-HS-glycoprotein	0.753042	0.18601
	P16671	CD36	Platelet glycoprotein 4	0.747143	0.186199
	P46940	IQGA1	Ras GTPase-activating-like protein IQGAP1	1.49765	0.187783
	Q9GZV1	ANKR2	Ankyrin repeat domain-containing protein 2	0.709631	0.188814
	P35609	ACTN2	Alpha-actinin-2	2.24444	0.18888
	O14958	CASQ2	Calsequestrin-2	0.585803	0.189048
	Q13642	FHL1	Four and a half LIM domains protein 1	1.608	0.189781
	P49189	AL9A1	4-trimethylaminobutyraldehyde dehydrogenase	1.63193	0.189871
	P69905	HBA	Hemoglobin subunit alpha	1.60757	0.189987
	O43837	IDH3B	Isocitrate dehydrogenase [NAD] subunit beta, mitochondrial	1.63792	0.190082
	P09936	UCHL1	Ubiquitin carboxyl-terminal hydrolase isozyme L1	1.38665	0.190191
	P00338	LDHA	L-lactate dehydrogenase A chain	1.70843	0.190238
	P23141	EST1	Liver carboxylesterase 1	1.51392	0.190751
	P23526	SAHH	Adenosylhomocysteinase	1.5224	0.191086
	O95168	NDUB4	NADH dehydrogenase [ubiquinone] 1 beta subcomplex subunit 4	0.650405	0.192345
	P05387	RLA2	60S acidic ribosomal protein P2	0.679287	0.192349
	P27105	STOM	Erythrocyte band 7 integral membrane protein	1.36566	0.192681
	P16070	CD44	CD44 antigen	0.708041	0.192913
	P19105	ML12A	Myosin regulatory light chain 12A	1.29333	0.192922
	O76070	SYUG	Gamma-synuclein	1.31234	0.194444
	P06312	KV401	Immunoglobulin kappa variable 4-1	1.5885	0.194486
	O95865	DDAH2	N(G),N(G)-dimethylarginine dimethylaminohydrolase 2	1.38732	0.194689
	P30050	RL12	60S ribosomal protein L12	1.47223	0.194706
	Q6ZUS6	CC149	REVERSED Coiled-coil domain-containing protein 149	0.617285	0.19474
	P11310	ACADM	Medium-chain specific acyl-CoA dehydrogenase, mitochondrial	1.59366	0.194897
	P19827	ITIH1	Inter-alpha-trypsin inhibitor heavy chain H1	1.47093	0.195281
	O75874	IDHC	Isocitrate dehydrogenase [NADP] cytoplasmic	1.37602	0.195598
	P12110	CO6A2	Collagen alpha-2(VI) chain	1.60382	0.196611
	P02144	MYG	Myoglobin	0.599684	0.19667
	P52895	AK1C2	Aldo-keto reductase family 1 member C2	1.52112	0.196846
	P52815	RM12	39S ribosomal protein L12, mitochondrial	0.697209	0.197611
	P68104	EF1A1	Elongation factor 1-alpha 1	1.57214	0.197763
	Q15063	POSTN	Periostin	1.85254	0.197852
	Q6UWY5	OLFL1	Olfactomedin-like protein 1	1.77878	0.198098
	Q8IWX7	UN45B	Protein unc-45 homolog B	1.28545	0.199202
	P11766	ADHX	Alcohol dehydrogenase class-3	1.55286	0.199274
	Q13510	ASAH1	Acid ceramidase	1.39408	0.199888
	O75891	AL1L1	Cytosolic 10-formyltetrahydrofolate dehydrogenase	1.34226	0.200037
	Q99583	MNT	Max-binding protein MNT	1.24266	0.201478
	P00747	PLMN	Plasminogen	1.4012	0.202053
	P02792	FRIL	Ferritin light chain	1.39799	0.202633
	Q04917	1433F	14-3-3 protein eta	1.42348	0.203512
	P05546	HEP2	Heparin cofactor 2	1.36959	0.203694
	P07195	LDHB	L-lactate dehydrogenase B chain	1.47395	0.203726
	P54578	UBP14	Ubiquitin carboxyl-terminal hydrolase 14	1.51462	0.204104
	P0CG38	POTEI	POTE ankyrin domain family member I	1.56087	0.204262
	Q14894	CRYM	Ketimine reductase mu-crystallin	1.55907	0.204495
	O43852	CALU	Calumenin	0.772614	0.205068
	P04003	C4BPA	C4b-binding protein alpha chain	1.43088	0.205487
	P36542	ATPG	ATP synthase subunit gamma, mitochondrial	1.67272	0.205644
	Q8TD16	BICD2	Protein bicaudal D homolog 2	1.45453	0.20856
	Q02818	NUCB1	Nucleobindin-1	0.752508	0.209461
	O75083	WDR1	WD repeat-containing protein 1	1.663	0.209501
	P09960	LKHA4	Leukotriene A-4 hydrolase	1.36946	0.210765
	P54920	SNAA	Alpha-soluble NSF attachment protein	1.16406	0.211447
	Q13423	NNTM	NAD(P) transhydrogenase, mitochondrial	1.65184	0.211592
	P08590	MYL3	Myosin light chain 3	0.490687	0.213514
	P68371	TBB4B	Tubulin beta-4B chain	1.54639	0.213571
	Q9BUF5	TBB6	Tubulin beta-6 chain	1.44843	0.214113
	P05141	ADT2	ADP/ATP translocase 2	1.57712	0.214716
	P02647	APOA1	Apolipoprotein A-I	0.755266	0.216207
	P63244	RACK1	Receptor of activated protein C kinase 1	1.38867	0.216572
	P51649	SSDH	Succinate-semialdehyde dehydrogenase, mitochondrial	1.53078	0.216657
	O75438	NDUB1	NADH dehydrogenase [ubiquinone] 1 beta subcomplex subunit 1	0.698223	0.216959
	P13591	NCAM1	Neural cell adhesion molecule 1	1.23505	0.217197
	P27348	1433T	14-3-3 protein theta	1.30023	0.217224
	Q99959	PKP2	Plakophilin-2	1.60678	0.218241
	Q7Z4W1	DCXR	L-xylulose reductase	1.4999	0.21891
	P62241	RS8	40S ribosomal protein S8	1.48323	0.21932
	Q96Q06	PLIN4	Perilipin-4	0.722917	0.219725
	P02511	CRYAB	Alpha-crystallin B chain	0.654634	0.219759
	P14923	PLAK	Junction plakoglobin	1.40513	0.219767
	P08294	SODE	Extracellular superoxide dismutase [Cu-Zn]	1.4902	0.220507
	P15153	RAC2	Ras-related C3 botulinum toxin substrate 2	1.47701	0.22087
	P35443	TSP4	Thrombospondin-4	1.50281	0.221685
	O75489	NDUS3	NADH dehydrogenase [ubiquinone] iron-sulfur protein 3, mitochondrial	0.810086	0.221827
	P48047	ATPO	ATP synthase subunit O, mitochondrial	0.682865	0.223201
	P59666	DEF3	Neutrophil defensin 3	1.78883	0.223504
	P49821	NDUV1	NADH dehydrogenase [ubiquinone] flavoprotein 1, mitochondrial	1.41148	0.223711
	P00441	SODC	Superoxide dismutase [Cu-Zn]	0.658643	0.225734
	P56385	ATP5I	ATP synthase subunit e, mitochondrial	0.651066	0.226359
	P14868	SYDC	Aspartate--tRNA ligase, cytoplasmic	1.36909	0.226764
	Q9Y4G6	TLN2	Talin-2	1.31298	0.227764
	P07355	ANXA2	Annexin A2	1.47996	0.227863
	P16152	CBR1	Carbonyl reductase [NADPH] 1	1.37146	0.228471
	P26678	PPLA	Cardiac phospholamban	2.1076	0.228617
	Q01469	FABP5	Fatty acid-binding protein 5	0.718927	0.229346
	P18669	PGAM1	Phosphoglycerate mutase 1	1.36839	0.23026
	Q6NZI2	CAVN1	Caveolae-associated protein 1	0.753532	0.230366
	P40939	ECHA	Trifunctional enzyme subunit alpha, mitochondrial	1.53491	0.23086
	Q15370	ELOB	Elongin-B	1.5389	0.230976
	O75746	CMC1	Calcium-binding mitochondrial carrier protein Aralar1	1.43399	0.231227
	P49753	ACOT2	Acyl-coenzyme A thioesterase 2, mitochondrial	1.48347	0.232042
	P02743	SAMP	Serum amyloid P-component	1.64912	0.232101
	Q15661	TRYB1	Tryptase alpha/beta-1	1.62335	0.232199
	P01024	CO3	Complement C3	1.55977	0.234272
	Q01105	SET	Protein SET	0.790224	0.234896
	P68032	ACTC	Actin, alpha cardiac muscle 1	1.51498	0.235787
	P05091	ALDH2	Aldehyde dehydrogenase, mitochondrial	1.42261	0.235882
	P06744	G6PI	Glucose-6-phosphate isomerase	1.51416	0.236159
	P02760	AMBP	Protein AMBP	1.30684	0.236315
	P12694	ODBA	2-oxoisovalerate dehydrogenase subunit alpha, mitochondrial	1.40552	0.236428
	P02549	SPTA1	Spectrin alpha chain, erythrocytic 1	1.24412	0.237029
	P11586	C1TC	C-1-tetrahydrofolate synthase, cytoplasmic	1.3518	0.237427
	Q86WU2	LDHD	Probable D-lactate dehydrogenase, mitochondrial	1.38776	0.237841
	P10515	ODP2	Dihydrolipoyllysine-residue acetyltransferase component of pyruvate dehydrogenase complex, mitochondrial	1.46518	0.238245
	P78371	TCPB	T-complex protein 1 subunit beta	1.41482	0.238586
	P12111	CO6A3	Collagen alpha-3(VI) chain	1.40377	0.238992
	Q16134	ETFD	Electron transfer flavoprotein-ubiquinone oxidoreductase, mitochondrial	1.4561	0.240291
	P06732	KCRM	Creatine kinase M-type	0.615863	0.240442
	Q9BZQ8	NIBAN	Protein Niban	1.37939	0.241365
	P28066	PSA5	Proteasome subunit alpha type-5	1.38098	0.243938
	Q9BYK8	HELZ2	Helicase with zinc finger domain 2	0.523782	0.244098
	P02763	A1AG1	Alpha-1-acid glycoprotein 1	0.683798	0.244198
	P31930	QCR1	Cytochrome b-c1 complex subunit 1, mitochondrial	1.54764	0.244321
	Q13554	KCC2B	Calcium/calmodulin-dependent protein kinase type II subunit beta	1.44249	0.245865
	P05198	IF2A	Eukaryotic translation initiation factor 2 subunit 1	1.62495	0.246017
	Q9BSJ8	ESYT1	Extended synaptotagmin-1	1.33349	0.246083
	Q16775	GLO2	Hydroxyacylglutathione hydrolase, mitochondrial	1.38628	0.247189
	O75431	MTX2	Metaxin-2	1.15641	0.247318
	P18085	ARF4	ADP-ribosylation factor 4	1.45232	0.248182
	O43175	SERA	D-3-phosphoglycerate dehydrogenase	1.44259	0.248288
	Q14103	HNRPD	Heterogeneous nuclear ribonucleoprotein D0	1.411	0.248338
	P08729	K2C7	Keratin, type II cytoskeletal 7	1.32812	0.248451
	O60220	TIM8A	Mitochondrial import inner membrane translocase subunit Tim8 A	0.73037	0.251133
	P59998	ARPC4	Actin-related protein 2/3 complex subunit 4	1.50247	0.253298
	Q9Y6C2	EMIL1	EMILIN-1	1.35684	0.253508
	P10606	COX5B	Cytochrome c oxidase subunit 5B, mitochondrial	0.633766	0.254143
	Q07507	DERM	Dermatopontin	1.75666	0.254691
	Q6P5Q4	LMOD2	Leiomodin-2	0.772441	0.254726
	P33121	ACSL1	Long-chain-fatty-acid--CoA ligase 1	1.40976	0.256616
	P21333	FLNA	Filamin-A	1.46335	0.257089
	Q9UIJ7	KAD3	GTP:AMP phosphotransferase AK3, mitochondrial	0.721887	0.258001
	P08559	ODPA	Pyruvate dehydrogenase E1 component subunit alpha, somatic form, mitochondrial	1.453	0.258658
	O75347	TBCA	Tubulin-specific chaperone A	1.25646	0.260617
	P61604	CH10	10 kDa heat shock protein, mitochondrial	0.638418	0.261427
	Q9H7C9	AAMDC	Mth938 domain-containing protein	0.695174	0.261518
	P52907	CAZA1	F-actin-capping protein subunit alpha-1	1.26214	0.262732
	P11047	LAMC1	Laminin subunit gamma-1	0.712426	0.262884
	P00751	CFAB	Complement factor B	1.39649	0.263298
	P11182	ODB2	Lipoamide acyltransferase component of branched-chain alpha-keto acid dehydrogenase complex, mitochondrial	1.36726	0.263305
	Q14974	IMB1	Importin subunit beta-1	1.28423	0.263414
	P19652	A1AG2	Alpha-1-acid glycoprotein 2	0.718827	0.264162
	P48735	IDHP	Isocitrate dehydrogenase [NADP], mitochondrial	1.57233	0.264195
	Q96IX5	USMG5	Up-regulated during skeletal muscle growth protein 5	1.32423	0.266356
	P45954	ACDSB	Short/branched chain specific acyl-CoA dehydrogenase, mitochondrial	1.44932	0.268106
	Q86SX6	GLRX5	Glutaredoxin-related protein 5, mitochondrial	0.727563	0.269344
	P28289	TMOD1	Tropomodulin-1	0.711994	0.269862
	P62333	PRS10	26S proteasome regulatory subunit 10B	1.29203	0.27099
	P08758	ANXA5	Annexin A5	1.4368	0.271509
	Q13404	UB2V1	Ubiquitin-conjugating enzyme E2 variant 1	0.762421	0.272499
	O43920	NDUS5	NADH dehydrogenase [ubiquinone] iron-sulfur protein 5	0.777276	0.272534
	P05090	APOD	Apolipoprotein D	0.752659	0.273084
	O14949	QCR8	Cytochrome b-c1 complex subunit 8	0.719557	0.273878
	P63096	GNAI1	Guanine nucleotide-binding protein G(i) subunit alpha-1	1.58912	0.275103
	Q0VF49	K2012	Uncharacterized protein KIAA2012	1.43705	0.275397
	P13611	CSPG2	Versican core protein	1.50451	0.275621
	P35221	CTNA1	Catenin alpha-1	0.79795	0.275674
	P48681	NEST	Nestin	0.740943	0.27634
	O14561	ACPM	Acyl carrier protein, mitochondrial	0.724907	0.276649
	Q9NVA2	SEP11	Septin-11	1.33655	0.276852
	P23284	PPIB	Peptidyl-prolyl cis-trans isomerase B	1.30656	0.277511
	P25311	ZA2G	Zinc-alpha-2-glycoprotein	0.822621	0.278642
	P10599	THIO	Thioredoxin	0.810313	0.280299
	Q9NPC6	MYOZ2	Myozenin-2	0.644287	0.28049
	O60262	GBG7	Guanine nucleotide-binding protein G(I)/G(S)/G(O) subunit gamma-7	0.741261	0.280953
	P54727	RD23B	UV excision repair protein RAD23 homolog B	0.795809	0.282132
	P21796	VDAC1	Voltage-dependent anion-selective channel protein 1	1.43191	0.284269
	P24844	MYL9	Myosin regulatory light polypeptide 9	1.30173	0.28444
	O75208	COQ9	Ubiquinone biosynthesis protein C	0.783948	0.289155
	P0DOX7	IGK	Immunoglobulin kappa light chain	1.51569	0.291698
	P14314	GLU2B	Glucosidase 2 subunit beta	0.753586	0.295011
	P35754	GLRX1	Glutaredoxin-1	0.81324	0.295084
	O75964	ATP5L	ATP synthase subunit g, mitochondrial	0.704305	0.296495
	P61970	NTF2	Nuclear transport factor 2	1.34797	0.296534
	P38646	GRP75	Stress-70 protein, mitochondrial	0.704723	0.296935
	Q13813	SPTN1	Spectrin alpha chain, non-erythrocytic 1	1.26016	0.297811
	P19367	HXK1	Hexokinase-1	1.4184	0.298206
	P11216	PYGB	Glycogen phosphorylase, brain form	1.32524	0.298242
	P17174	AATC	Aspartate aminotransferase, cytoplasmic	1.49995	0.298355
	Q96HC4	PDLI5	PDZ and LIM domain protein 5	1.35703	0.298487
	Q9H2U2	IPYR2	Inorganic pyrophosphatase 2, mitochondrial	1.29003	0.299112
	Q7Z7L9	ZSCA2	Zinc finger and SCAN domain-containing protein 2	1.34975	0.300516
	P35237	SPB6	Serpin B6	1.43185	0.301414
	Q8N4Q1	MIA40	Mitochondrial intermembrane space import and assembly protein 40	0.68069	0.301937
	Q9H061	T126A	Transmembrane protein 126A	0.743606	0.305349
	P00403	COX2	Cytochrome c oxidase subunit 2	1.47179	0.306074
	P52943	CRIP2	Cysteine-rich protein 2	1.39202	0.306919
	P05155	IC1	Plasma protease C1 inhibitor	0.746637	0.307256
	P15121	ALDR	Aldose reductase	1.41016	0.30747
	P19022	CADH2	Cadherin-2	0.692022	0.307644
	P62258	1433E	14-3-3 protein epsilon	1.23396	0.31021
	Q9H299	SH3L3	SH3 domain-binding glutamic acid-rich-like protein 3	0.776974	0.310492
	P63316	TNNC1	Troponin C, slow skeletal and cardiac muscles	0.586197	0.311235
	P39687	AN32A	Acidic leucine-rich nuclear phosphoprotein 32 family member A	1.2574	0.312452
	Q96ND0	F210A	Protein FAM210A	1.26725	0.31287
	P46976	GLYG	Glycogenin-1	0.710052	0.313041
	P06748	NPM	Nucleophosmin	0.742853	0.313478
	O43181	NDUS4	NADH dehydrogenase [ubiquinone] iron-sulfur protein 4, mitochondrial	0.672509	0.314481
	P13929	ENOB	Beta-enolase	1.30048	0.315798
	P00738	HPT	Haptoglobin	1.44071	0.317508
	P13489	RINI	Ribonuclease inhibitor	1.36242	0.317539
	P51970	NDUA8	NADH dehydrogenase [ubiquinone] 1 alpha subcomplex subunit 8	0.77317	0.318074
	Q9UBI6	GBG12	Guanine nucleotide-binding protein G(I)/G(S)/G(O) subunit gamma-12	1.48975	0.318086
	O95336	6PGL	6-phosphogluconolactonase	1.2692	0.318659
	Q9NX40	OCAD1	OCIA domain-containing protein 1	0.777793	0.319249
	Q9BUR5	MIC26	MICOS complex subunit MIC26	0.798465	0.320716
	P54725	RD23A	UV excision repair protein RAD23 homolog A	1.24861	0.32253
	P30043	BLVRB	Flavin reductase (NADPH)	1.37284	0.322925
	P60981	DEST	Destrin	1.27035	0.323969
	Q9BTZ2	DHRS4	Dehydrogenase/reductase SDR family member 4	1.20859	0.325379
	Q99880	H2B1L	Histone H2B type 1-L	1.37861	0.325728
	P27816	MAP4	Microtubule-associated protein 4	0.825998	0.327335
	Q14956	GPNMB	Transmembrane glycoprotein NMB	1.40513	0.32764
	P17213	BPI	Bactericidal permeability-increasing protein	1.24065	0.327873
	Q9HBL0	TENS1	Tensin-1	1.25742	0.328251
	P13693	TCTP	Translationally-controlled tumor protein	0.824382	0.328732
	Q16563	SYPL1	Synaptophysin-like protein 1	0.75743	0.328945
	P25705	ATPA	ATP synthase subunit alpha, mitochondrial	1.4656	0.329053
	P48059	LIMS1	LIM and senescent cell antigen-like-containing domain protein 1	1.2366	0.329717
	P01903	DRA	HLA class II histocompatibility antigen, DR alpha chain	1.31617	0.330202
	P51636	CAV2	Caveolin-2	1.32523	0.330634
	P04080	CYTB	Cystatin-B	0.764743	0.331365
	Q96QE3	ATAD5	ATPase family AAA domain-containing protein 5	1.32655	0.331613
	P01615	KVD28	Immunoglobulin kappa variable 2D-28	1.43009	0.331851
	P01011	AACT	Alpha-1-antichymotrypsin	0.744483	0.331915
	Q16891	MIC60	MICOS complex subunit MIC60	1.3825	0.332454
	Q16595	FRDA	Frataxin, mitochondrial	0.762971	0.332633
	P0DMV9	HS71B	Heat shock 70 kDa protein 1B	1.35734	0.333102
	Q9NX14	NDUBB	NADH dehydrogenase [ubiquinone] 1 beta subcomplex subunit 11, mitochondrial	1.34242	0.333437
	P19823	ITIH2	Inter-alpha-trypsin inhibitor heavy chain H2	1.30148	0.333535
	O43399	TPD54	Tumor protein D54	0.833876	0.333545
	Q05707	COEA1	Collagen alpha-1(XIV) chain	1.25321	0.334495
	Q9BVL4	SELO	Selenoprotein O	0.649594	0.336042
	Q9H4G0	E41L1	Band 4.1-like protein 1	1.43179	0.336159
	P04275	VWF	von Willebrand factor	1.27637	0.337402
	P13646	K1C13	Keratin, type I cytoskeletal 13	1.3444	0.341365
	P61626	LYSC	Lysozyme C	0.76041	0.34151
	P52179	MYOM1	Myomesin-1	1.50206	0.342325
	Q9NX63	MIC19	MICOS S complex subunit MIC19	1.32049	0.342606
	P02652	APOA2	Apolipoprotein A-II	0.738245	0.342949
	O60664	PLIN3	Perilipin-3	1.12117	0.343029
	P09972	ALDOC	Fructose-bisphosphate aldolase C	1.38294	0.34333
	P0C0L5	CO4B	Complement C4-B	1.23098	0.344127
	P25815	S100P	Protein S100-P	1.26458	0.344782
	P08237	PFKAM	ATP-dependent 6-phosphofructokinase, muscle type	1.42175	0.346605
	P07585	PGS2	Decorin	0.760493	0.347906
	P30508	1C12	HLA class I histocompatibility antigen, Cw-12 alpha chain	1.27099	0.348587
	P22314	UBA1	Ubiquitin-like modifier-activating enzyme 1	1.24009	0.349559
	P62328	TYB4	Thymosin beta-4	0.794461	0.353459
	P11279	LAMP1	Lysosome-associated membrane glycoprotein 1	0.815996	0.353877
	Q9Y5Z4	HEBP2	Heme-binding protein 2	1.24547	0.354951
	Q9Y2R0	COA3	Cytochrome c oxidase assembly factor 3 homolog, mitochondrial	0.758179	0.355576
	P62277	RS13	40S ribosomal protein S13	1.36319	0.357881
	P19429	TNNI3	Troponin I, cardiac muscle	0.63657	0.357948
	P08246	ELNE	Neutrophil elastase	1.27962	0.359198
	P14209	CD99	CD99 antigen	0.774955	0.359259
	O75306	NDUS2	NADH dehydrogenase [ubiquinone] iron-sulfur protein 2, mitochondrial	1.32769	0.359761
	P52565	GDIR1	Rho GDP-dissociation inhibitor 1	1.29113	0.360526
	P35613	BASI	Basigin	1.17514	0.361855
	A0A0B4J1X5	HV374	Immunoglobulin heavy variable 3-74	1.4375	0.363204
	P84157	MXRA7	Matrix-remodeling-associated protein 7	1.25038	0.363364
	P42704	LPPRC	Leucine-rich PPR motif-containing protein, mitochondrial	1.34725	0.363808
	P02766	TTHY	Transthyretin	1.29506	0.363841
	Q9P2R7	SUCB1	Succinate--CoA ligase [ADP-forming] subunit beta, mitochondrial	1.30294	0.363875
	Q96G03	PGM2	Phosphoglucomutase-2	1.43614	0.364462
	P13073	COX41	Cytochrome c oxidase subunit 4 isoform 1, mitochondrial	1.33296	0.364511
	P51888	PRELP	Prolargin	1.46819	0.364596
	P23297	S10A1	Protein S100-A1	1.38784	0.365837
	P28331	NDUS1	NADH-ubiquinone oxidoreductase 75 kDa subunit, mitochondrial	1.33409	0.366115
	Q9HDC9	APMAP	Adipocyte plasma membrane-associated protein	1.27003	0.366994
	P15259	PGAM2	Phosphoglycerate mutase 2	0.733039	0.367012
	P61247	RS3A	40S ribosomal protein S3a	1.22595	0.367815
	O75339	CILP1	Cartilage intermediate layer protein 1	1.3216	0.367923
	P00352	AL1A1	Retinal dehydrogenase 1	1.25951	0.370029
	Q9Y5L4	TIM13	Mitochondrial import inner membrane translocase subunit Tim13	0.764952	0.370525
	Q8N6W0	CELF5	CUGBP Elav-like family member 5	1.19509	0.373642
	Q14624	ITIH4	Inter-alpha-trypsin inhibitor heavy chain H4	1.26969	0.373794
	P42330	AK1C3	Aldo-keto reductase family 1 member C3	1.24949	0.374644
	Q9Y224	RTRAF	RNA transcription, translation and transport factor protein	0.842283	0.375315
	Q99536	VAT1	Synaptic vesicle membrane protein VAT-1 homolog	1.28926	0.377875
	P35232	PHB	Prohibitin	1.27229	0.381611
	P51884	LUM	Lumican	1.24486	0.382616
	Q07021	C1QBP	Complement component 1 Q subcomponent-binding protein, mitochondrial	0.834772	0.383741
	P68036	UB2L3	Ubiquitin-conjugating enzyme E2 L3	1.24618	0.385383
	Q14112	NID2	Nidogen-2	1.27637	0.385521
	P07954	FUMH	Fumarate hydratase, mitochondrial	1.28427	0.386644
	Q5VTT5	MYOM3	Myomesin-3	1.27403	0.387589
	P22392	NDKB	Nucleoside diphosphate kinase B	0.808051	0.387816
	Q9P0J0	NDUAD	NADH dehydrogenase [ubiquinone] 1 alpha subcomplex subunit 13	1.29876	0.388587
	Q9UKS6	PACN3	Protein kinase C and casein kinase substrate in neurons protein 3	0.856879	0.389648
	Q9Y3B8	ORN	Oligoribonuclease, mitochondrial	0.735515	0.390293
	P26038	MOES	Moesin	1.265	0.391773
	P61088	UBE2N	Ubiquitin-conjugating enzyme E2 N	0.81643	0.391849
	P02656	APOC3	Apolipoprotein C-III	0.762992	0.393445
	P17661	DESM	Desmin	1.35605	0.393763
	Q6V0I7	FAT4	Protocadherin Fat 4	1.47223	0.394398
	P16930	FAAA	Fumarylacetoacetase	1.20894	0.394908
	P20774	MIME	Mimecan	1.3072	0.395392
	P02787	TRFE	Serotransferrin	0.713812	0.396227
	Q08380	LG3BP	Galectin-3-binding protein	0.795504	0.397001
	P30048	PRDX3	Thioredoxin-dependent peroxide reductase, mitochondrial	0.760278	0.399652
	O75112	LDB3	LIM domain-binding protein 3	0.688187	0.399765
	P29508	SPB3	Serpin B3	1.19416	0.400019
	P31415	CASQ1	Calsequestrin-1	1.17214	0.400088
	Q96EY8	MMAB	Corrinoid adenosyltransferase	0.847033	0.401372
	P07237	PDIA1	Protein disulfide-isomerase	1.24685	0.402648
	Q9NTX5	ECHD1	Ethylmalonyl-CoA decarboxylase	1.21248	0.403301
	P53597	SUCA	Succinate--CoA ligase [ADP/GDP-forming] subunit alpha, mitochondrial	1.1836	0.403794
	P08865	RSSA	40S ribosomal protein SA	0.864689	0.404571
	P15088	CBPA3	Mast cell carboxypeptidase A	1.33848	0.404797
	P12235	ADT1	ADP/ATP translocase 1	1.4399	0.406622
	Q16853	AOC3	Membrane primary amine oxidase	1.32304	0.408156
	P20674	COX5A	Cytochrome c oxidase subunit 5A, mitochondrial	0.781648	0.40817
	Q9Y6C9	MTCH2	Mitochondrial carrier homolog 2	1.3025	0.408858
	O75947	ATP5H	ATP synthase subunit d, mitochondrial	0.778348	0.41298
	O43301	HS12A	Heat shock 70 kDa protein 12A	1.30623	0.413508
	P10909	CLUS	Clusterin	1.20324	0.414078
	Q96DB5	RMD1	Regulator of microtubule dynamics protein 1	0.822819	0.417087
	P00491	PNPH	Purine nucleoside phosphorylase	1.21083	0.417306
	P62805	H4	Histone H4	0.787142	0.418456
	P04792	HSPB1	Heat shock protein beta-1	0.821178	0.419809
	Q99643	C560	Succinate dehydrogenase cytochrome b560 subunit, mitochondrial	1.31974	0.422944
	P27144	KAD4	Adenylate kinase 4, mitochondrial	1.16588	0.423041
	P46100	ATRX	Transcriptional regulator ATRX	1.27632	0.424066
	P18206	VINC	Vinculin	1.22383	0.42417
	P22307	NLTP	Non-specific lipid-transfer protein	1.32113	0.425122
	P01834	IGKC	Immunoglobulin kappa constant	1.33535	0.425363
	Q9HCC0	MCCB	Methylcrotonoyl-CoA carboxylase beta chain, mitochondrial	1.24132	0.425896
	P31997	CEAM8	Carcinoembryonic antigen-related cell adhesion molecule 8	1.2258	0.427767
	P06702	S10A9	Protein S100-A9	0.754979	0.430182
	P24043	LAMA2	Laminin subunit alpha-2	1.17604	0.431617
	P60033	CD81	CD81 antigen	0.836303	0.43167
	P01008	ANT3	Antithrombin-III	1.21975	0.433354
	P19237	TNNI1	Troponin I, slow skeletal muscle	1.46626	0.433614
	Q8N335	GPD1L	Glycerol-3-phosphate dehydrogenase 1-like protein	1.19623	0.433635
	O94875	SRBS2	Sorbin and SH3 domain-containing protein 2	1.41676	0.433738
	Q14847	LASP1	LIM and SH3 domain protein 1	1.24278	0.435179
	P02730	B3AT	Band 3 anion transport protein	1.25692	0.43653
	Q10589	BST2	Bone marrow stromal antigen 2	1.20794	0.437909
	P11277	SPTB1	Spectrin beta chain, erythrocytic	1.18886	0.438439
	P61019	RAB2A	Ras-related protein Rab-2A	1.11724	0.438676
	Q16082	HSPB2	Heat shock protein beta-2	1.29192	0.439332
	P27338	AOFB	Amine oxidase [flavin-containing] B	1.29793	0.440215
	Q06830	PRDX1	Peroxiredoxin-1	1.2782	0.440435
	P0DOY3	IGLC3	Immunoglobulin lambda constant 3	1.29067	0.440638
	P00325	ADH1B	Alcohol dehydrogenase 1B	1.49818	0.443664
	P22735	TGM1	Protein-glutamine gamma-glutamyltransferase K	0.861559	0.446298
	P35579	MYH9	Myosin-9	1.15747	0.446473
	P61978	HNRPK	Heterogeneous nuclear ribonucleoprotein K	1.20231	0.449978
	P21399	ACOC	Cytoplasmic aconitate hydratase	1.26477	0.451246
	Q9BRA2	TXD17	Thioredoxin domain-containing protein 17	1.24618	0.451878
	Q08188	TGM3	Protein-glutamine gamma-glutamyltransferase E	1.20739	0.454093
	P14649	MYL6B	Myosin light chain 6B	0.781229	0.458127
	P0DPI2	GAL3A	Glutamine amidotransferase-like class 1 domain-containing protein 3A, mitochondrial	0.831833	0.458722
	Q07065	CKAP4	Cytoskeleton-associated protein 4	1.15125	0.459711
	P30405	PPIF	Peptidyl-prolyl cis-trans isomerase F, mitochondrial	0.800992	0.460816
	P53007	TXTP	Tricarboxylate transport protein, mitochondrial	0.812304	0.461146
	P02671	FIBA	Fibrinogen alpha chain	1.27128	0.46171
	Q8NB12	SMYD1	Histone-lysine N-methyltransferase SMYD1	1.1983	0.461919
	P11215	ITAM	Integrin alpha-M	1.14975	0.462256
	P23528	COF1	Cofilin-1	1.23264	0.462556
	O43765	SGTA	Small glutamine-rich tetratricopeptide repeat-containing protein alpha	1.26992	0.464382
	P07942	LAMB1	Laminin subunit beta-1	0.861596	0.464406
	O76013	KRT36	Keratin, type I cuticular Ha6	0.759092	0.466174
	P02679	FIBG	Fibrinogen gamma chain	1.3151	0.469813
	Q15836	VAMP3	Vesicle-associated membrane protein 3	1.19502	0.471017
	O94826	TOM70	Mitochondrial import receptor subunit TOM70	1.15618	0.471075
	P24666	PPAC	Low molecular weight phosphotyrosine protein phosphatase	1.13938	0.471307
	Q15149	PLEC	Plectin	1.14021	0.471328
	Q8WTS1	ABHD5	1-acylglycerol-3-phosphate o-acyltransferase ABHD5	1.19173	0.474976
	O75521	ECI2	Enoyl-CoA delta isomerase 2, mitochondrial	1.16749	0.476428
	Q01082	SPTB2	Spectrin beta chain, non-erythrocytic 1	1.13326	0.476855
	P61758	PFD3	Prefoldin subunit 3	0.856369	0.478141
	Q96A26	F162A	Protein FAM162A	0.850875	0.47917
	Q9UMX5	NENF	Neudesin	1.20555	0.47918
	P15924	DESP	Desmoplakin	0.817065	0.479802
	Q96I99	SUCB2	Succinate--CoA ligase [GDP-forming] subunit beta, mitochondrial	0.813802	0.481151
	P82909	RT36	28S ribosomal protein S36, mitochondrial	0.832634	0.481417
	Q9NSB4	KRT82	Keratin, type II cuticular Hb2	0.677583	0.482795
	P14854	CX6B1	Cytochrome c oxidase subunit 6B1	0.784585	0.483937
	P13804	ETFA	Electron transfer flavoprotein subunit alpha, mitochondrial	0.842056	0.48442
	P26447	S10A4	Protein S100-A4	1.15266	0.484632
	P02788	TRFL	Lactotransferrin	1.32832	0.486486
	Q7L7L0	H2A3	Histone H2A type 3	1.26182	0.491228
	P63027	VAMP2	Vesicle-associated membrane protein 2	0.870277	0.492206
	P21695	GPDA	Glycerol-3-phosphate dehydrogenase [NAD(+)], cytoplasmic	1.21638	0.492505
	Q14532	K1H2	Keratin, type I cuticular Ha2	1.15762	0.492944
	Q13011	ECH1	Delta(3,5)-Delta(2,4)-dienoyl-CoA isomerase, mitochondrial	0.81756	0.495118
	O00330	ODPX	Pyruvate dehydrogenase protein X component, mitochondrial	0.8273	0.495369
	P58107	EPIPL	Epiplakin	1.15444	0.495529
	P0DP25	CALM3	Calmodulin-3	0.811818	0.495925
	P35580	MYH10	Myosin-10	0.819161	0.497412
	P51570	GALK1	Galactokinase	1.25312	0.49946
	Q14697	GANAB	Neutral alpha-glucosidase AB	1.15515	0.500168
	P14406	CX7A2	Cytochrome c oxidase subunit 7A2, mitochondrial	0.81669	0.501111
	Q6IAA8	LTOR1	Ragulator complex protein LAMT	1.13841	0.501993
	Q10588	BST1	ADP-ribosyl cyclase/cyclic ADP-ribose hydrolase 2	1.15154	0.503131
	P06576	ATPB	ATP synthase subunit beta, mitochondrial	1.2856	0.50573
	Q9BQ69	MACD1	O-acetyl-ADP-ribose deacetylase MACROD1	1.13661	0.510014
	Q8IV33	K0825	Uncharacterized protein KIAA0825	0.86434	0.510114
	P31025	LCN1	Lipocalin-1	1.18624	0.510697
	Q15366	PCBP2	Poly(rC)-binding protein 2	1.23156	0.512783
	Q15323	K1H1	Keratin, type I cuticular Ha1	0.692058	0.513391
	Q96FQ6	S10AG	Protein S100-A16	1.15049	0.514705
	P40925	MDHC	Malate dehydrogenase, cytoplasmic	1.25822	0.517807
	P04217	A1BG	Alpha-1B-glycoprotein	0.846068	0.51907
	Q9BV35	SCMC3	Calcium-binding mitochondrial carrier protein SCaMC-3	0.812222	0.525425
	O75015	FCG3B	Low affinity immunoglobulin gamma Fc region receptor III-B	1.34509	0.525814
	Q53GG5	PDLI3	PDZ and LIM domain protein 3	0.830371	0.528361
	P27482	CALL3	Calmodulin-like protein 3	0.837844	0.530618
	P04921	GLPC	Glycophorin-C	0.802894	0.532259
	P01009	A1AT	Alpha-1-antitrypsin	0.855084	0.532532
	Q9BXX0	EMIL2	EMILIN-2	1.2213	0.533472
	P07858	CATB	Cathepsin B	1.19066	0.534
	P14625	ENPL	Endoplasmin	0.832971	0.534317
	Q9NQC3	RTN4	Reticulon-4	0.810207	0.536788
	P06727	APOA4	Apolipoprotein A-IV	1.14448	0.537099
	P31949	S10AB	Protein S100-A11	0.872073	0.54014
	P41218	MNDA	Myeloid cell nuclear differentiation antigen	0.812941	0.540886
	P04632	CPNS1	Calpain small subunit 1	1.11287	0.541664
	P02748	CO9	Complement component C9	1.18519	0.544144
	Q8N8N7	PTGR2	Prostaglandin reductase 2	1.18052	0.544254
	P31948	STIP1	Stress-induced-phosphoprotein 1	0.899277	0.544531
	P30711	GSTT1	Glutathione S-transferase theta-1	1.19773	0.547954
	P13805	TNNT1	Troponin T, slow skeletal muscle	1.17788	0.549709
	P22061	PIMT	Protein-L-isoaspartate(D-aspartate) O-methyltransferase	1.13772	0.5533
	P49454	CENPF	Centromere protein F	0.855959	0.555169
	Q8N9V7	TOPZ1	Protein TOPAZ1	0.765647	0.555963
	P05386	RLA1	60S acidic ribosomal protein P1	0.885741	0.5564
	P07476	INVO	Involucrin	1.20129	0.558854
	P42765	THIM	3-ketoacyl-CoA thiolase, mitochondrial	1.22392	0.559054
	Q96A32	MLRS	Myosin regulatory light chain 2, skeletal muscle isoform	1.2286	0.559469
	P30049	ATPD	ATP synthase subunit delta, mitochondrial	1.20103	0.561416
	P15311	EZRI	Ezrin	1.14441	0.563944
	P25787	PSA2	Proteasome subunit alpha type-2	1.1627	0.570401
	P39060	COIA1	Collagen alpha-1(XVIII) chain	1.11542	0.570527
	Q15084	PDIA6	Protein disulfide-isomerase A6	1.16858	0.572125
	P07900	HS90A	Heat shock protein HSP 90-alpha	0.882069	0.57454
	P14780	MMP9	Matrix metalloproteinase-9	1.16125	0.575158
	Q9HA65	TBC17	TBC1 domain family member 17	1.17477	0.575629
	P02675	FIBB	Fibrinogen beta chain	1.23434	0.576701
	P80511	S10AC	Protein S100-A12	1.18344	0.578302
	Q4VC31	CCD58	Coiled-coil domain-containing protein 58	0.868323	0.578667
	Q9BVK6	TMED9	Transmembrane emp24 domain-containing protein 9	1.1503	0.579834
	Q9Y2Q3	GSTK1	Glutathione S-transferase kappa 1	1.12981	0.581995
	P02649	APOE	Apolipoprotein E	1.10152	0.583417
	P43121	MUC18	Cell surface glycoprotein MUC18	0.883201	0.584327
	P04259	K2C6B	Keratin, type II cytoskeletal 6B	1.19514	0.58722
	O15061	SYNEM	Synemin	1.15853	0.589654
	Q05469	LIPS	Hormone-sensitive lipase	1.1248	0.590893
	Q00059	TFAM	Transcription factor A, mitochondrial	0.89196	0.591116
	P05026	AT1B1	Sodium/potassium-transporting ATPase subunit beta-1	1.17549	0.591616
	Q13561	DCTN2	Dynactin subunit 2	0.922707	0.592202
	Q86TD4	SRCA	Sarcalumenin	0.843293	0.592973
	P22105	TENX	Tenascin-X	1.15311	0.59307
	P62942	FKB1A	Peptidyl-prolyl cis-trans isomerase FKBP1A	1.19075	0.593402
	P12883	MYH7	Myosin-7	0.713428	0.594343
	Q9NVI1	FANCI	Fanconi anemia group I protein	0.833493	0.594632
	A6NCN2	KR87P	Putative keratin-87 protein	0.829463	0.595145
	P12956	XRCC6	X-ray repair cross-complementing protein 6	1.18169	0.595835
	O75380	NDUS6	NADH dehydrogenase [ubiquinone] iron-sulfur protein 6, mitochondrial	0.789699	0.596715
	Q16718	NDUA5	NADH dehydrogenase [ubiquinone] 1 alpha subcomplex subunit 5	0.868179	0.599369
	P23946	CMA1	Chymase	1.17231	0.604337
	P21810	PGS1	Biglycan	1.2041	0.605379
	P05164	PERM	Myeloperoxidase	0.818408	0.606059
	Q9NPJ3	ACO13	Acyl-coenzyme A thioesterase 13	0.833426	0.606651
	P07737	PROF1	Profilin-1	1.14893	0.607102
	P05109	S10A8	Protein S100-A8	0.854753	0.609769
	Q8N1N4	K2C78	Keratin, type II cytoskeletal 78	1.08528	0.610571
	Q86Y46	K2C73	Keratin, type II cytoskeletal 73	1.25594	0.611312
	O75251	NDUS7	NADH dehydrogenase [ubiquinone] iron-sulfur protein 7, mitochondrial	1.15148	0.614299
	Q8NI60	COQ8A	Atypical kinase COQ8A, mitochondrial	1.11024	0.615891
	Q6ZSR9	YJ005	Uncharacterized protein FLJ45252	1.0964	0.61698
	P13645	K1C10	Keratin, type I cytoskeletal 10	0.865755	0.617155
	Q02218	ODO1	2-oxoglutarate dehydrogenase, mitochondrial	1.17825	0.619176
	P02753	RET4	Retinol-binding protein 4	1.13214	0.619833
	P14866	HNRPL	Heterogeneous nuclear ribonucleoprotein L	0.920197	0.623831
	P32119	PRDX2	Peroxiredoxin-2	1.15543	0.624239
	P47929	LEG7	Galectin-7	0.812524	0.625417
	P24752	THIL	Acetyl-CoA acetyltransferase, mitochondrial	1.168	0.626861
	P24534	EF1B	Elongation factor 1-beta	1.07894	0.627723
	Q16586	SGCA	Alpha-sarcoglycan	0.852464	0.629551
	P08238	HS90B	Heat shock protein HSP 90-beta	0.876009	0.630461
	P02462	CO4A1	Collagen alpha-1(IV) chain	1.14822	0.632678
	P30084	ECHM	Enoyl-CoA hydratase, mitochondrial	1.14197	0.634797
	P19013	K2C4	Keratin, type II cytoskeletal 4	1.11977	0.635167
	P40926	MDHM	Malate dehydrogenase, mitochondrial	1.15973	0.63641
	Q6NVY1	HIBCH	3-hydroxyisobutyryl-CoA hydrolase, mitochondrial	1.10923	0.63657
	P81605	DCD	Dermcidin	1.15563	0.637861
	P62330	ARF6	ADP-ribosylation factor 6	1.11208	0.64337
	Q08554	DSC1	Desmocollin-1	0.902851	0.644046
	P60174	TPIS	Triosephosphate isomerase	0.90528	0.645931
	Q6PI78	TMM65	Transmembrane protein 65	0.882881	0.646705
	Q99807	COQ7	5-demethoxyubiquinone hydroxylase, mitochondrial	1.09284	0.647211
	Q9UN36	NDRG2	Protein NDRG2	1.05283	0.648617
	P28676	GRAN	Grancalcin	0.89544	0.64913
	Q9Y696	CLIC4	Chloride intracellular channel protein 4	1.16617	0.650043
	O60240	PLIN1	Perilipin-1	1.18741	0.650476
	Q16795	NDUA9	NADH dehydrogenase [ubiquinone] 1 alpha subcomplex subunit 9, mitochondrial	1.15187	0.65297
	P09382	LEG1	Galectin-1	1.09777	0.653744
	P25398	RS12	40S ribosomal protein S12	0.922224	0.654017
	P01876	IGHA1	Immunoglobulin heavy constant alpha 1	1.1772	0.656906
	Q9NZR2	LRP1B	Low-density lipoprotein receptor-related protein 1B	0.846837	0.658012
	Q9UI47	CTNA3	Catenin alpha-3	0.909231	0.659301
	P08572	CO4A2	Collagen alpha-2(IV) chain	1.16336	0.661919
	Q5TA45	INT11	Integrator complex subunit 11	1.15842	0.662168
	Q04695	K1C17	Keratin, type I cytoskeletal 17	1.21582	0.662863
	P55786	PSA	Puromycin-sensitive aminopeptidase	1.12198	0.663425
	Q96QK1	VPS35	Vacuolar protein sorting-associated protein 35	1.1556	0.667401
	P10916	MLRV	Myosin regulatory light chain 2, ventricular/cardiac muscle isoform	1.21819	0.667446
	P78417	GSTO1	Glutathione S-transferase omega-1	1.14555	0.669009
	P02724	GLPA	Glycophorin-A	1.13886	0.670337
	P09211	GSTP1	Glutathione S-transferase P	1.1433	0.671313
	Q15435	PP1R7	Protein phosphatase 1 regulatory subunit 7	0.931569	0.671922
	P29373	RABP2	Cellular retinoic acid-binding protein 2	1.13262	0.674422
	Q9UKX2	MYH2	Myosin-2	0.82858	0.676731
	A8MU46	SMTL1	Smoothelin-like protein 1	1.10509	0.677649
	Q86U28	ISCA2	Iron-sulfur cluster assembly 2 homolog, mitochondrial	0.89804	0.678021
	Q15293	RCN1	Reticulocalbin-1	0.888527	0.678417
	Q9Y3D6	FIS1	Mitochondrial fission 1 protein	1.05244	0.679319
	Q9P032	NDUF4	NADH dehydrogenase [ubiquinone] 1 alpha subcomplex assembly factor 4	1.14716	0.682032
	P31151	S10A7	Protein S100-A7	0.856919	0.684543
	P41567	EIF1	Eukaryotic translation initiation factor 1	1.07111	0.686706
	P04264	K2C1	Keratin, type II cytoskeletal 1	0.885097	0.688402
	P11142	HSP7C	Heat shock cognate 71 kDa protein	1.13302	0.68925
	Q6KB66	K2C80	Keratin, type II cytoskeletal 80	1.0929	0.689277
	Q9Y281	COF2	Cofilin-2	1.07705	0.689935
	P05156	CFAI	Complement factor I	1.08339	0.69013
	Q16610	ECM1	Extracellular matrix protein 1	0.892382	0.690876
	P11021	BIP	Endoplasmic reticulum chaperone BiP	1.1317	0.691277
	P04114	APOB	Apolipoprotein B-100	1.0958	0.692413
	P08603	CFAH	Complement factor H	1.11132	0.69525
	P02585	TNNC2	Troponin C, skeletal muscle	1.19984	0.699795
	P42126	ECI1	Enoyl-CoA delta isomerase 1, mitochondrial	0.902637	0.700464
	P35908	K22E	Keratin, type II cytoskeletal 2 epidermal	0.906782	0.702013
	O00483	NDUA4	Cytochrome c oxidase subunit NDUFA4	1.11767	0.703566
	Q9UBR2	CATZ	Cathepsin Z	1.1236	0.704558
	P40121	CAPG	Macrophage-capping protein	0.928501	0.705113
	P07099	HYEP	Epoxide hydrolase 1	1.07788	0.706
	P35527	K1C9	Keratin, type I cytoskeletal 9	1.13709	0.711436
	O15145	ARPC3	Actin-related protein 2/3 complex subunit 3	0.925813	0.712497
	O14773	TPP1	Tripeptidyl-peptidase 1	1.08454	0.714638
	P50213	IDH3A	Isocitrate dehydrogenase [NAD] subunit alpha, mitochondrial	1.11147	0.718003
	P62937	PPIA	Peptidyl-prolyl cis-trans isomerase A	0.884295	0.718173
	Q8IYE0	CC146	Coiled-coil domain-containing protein 146	0.888826	0.719575
	P60903	S10AA	Protein S100-A10	0.91492	0.724661
	Q6YN16	HSDL2	Hydroxysteroid dehydrogenase-like protein 2	1.10386	0.726896
	P05496	AT5G1	ATP synthase F(0) complex subunit C1, mitochondrial	1.14344	0.727075
	Q8WZ42	TITIN	Titin	0.892449	0.729155
	Q15185	TEBP	Prostaglandin E synthase 3	0.93572	0.729431
	P06737	PYGL	Glycogen phosphorylase, liver form	1.1126	0.732592
	O00159	MYO1C	Unconventional myosin-Ic	1.08027	0.733241
	Q8WX93	PALLD	Palladin	0.930882	0.735582
	P45378	TNNT3	Troponin T, fast skeletal muscle	1.11044	0.735778
	P48788	TNNI2	Troponin I, fast skeletal muscle	1.13291	0.738297
	P35270	SPRE	Sepiapterin reductase	1.07343	0.740316
	P38117	ETFB	Electron transfer flavoprotein subunit beta	0.901207	0.741348
	O43674	NDUB5	NADH dehydrogenase [ubiquinone] 1 beta subcomplex subunit 5, mitochondrial	0.912102	0.741401
	P36969	GPX4	Phospholipid hydroperoxide glutathione peroxidase	1.09445	0.744245
	P12277	KCRB	Creatine kinase B-type	1.12287	0.745056
	Q9NY65	TBA8	Tubulin alpha-8 chain	1.12745	0.745211
	P26583	HMGB2	High mobility group protein B2	1.09064	0.745231
	P10809	CH60	60 kDa heat shock protein, mitochondrial	0.917431	0.746605
	P30040	ERP29	Endoplasmic reticulum resident protein 29	1.07006	0.747369
	P06733	ENOA	Alpha-enolase	1.09159	0.74742
	P31947	1433S	14-3-3 protein sigma	0.904547	0.748604
	P51452	DUS3	Dual specificity protein phosphatase 3	1.07208	0.749801
	P05787	K2C8	Keratin, type II cytoskeletal 8	0.898723	0.750506
	P10620	MGST1	Microsomal glutathione S-transferase 1	1.09131	0.754924
	Q99471	PFD5	Prefoldin subunit 5	0.948042	0.755431
	P54296	MYOM2	Myomesin-2	1.13612	0.758639
	P55084	ECHB	Trifunctional enzyme subunit beta, mitochondrial	1.11224	0.759387
	Q14134	TRI29	Tripartite motif-containing protein 29	1.09395	0.760106
	P08311	CATG	Cathepsin G	0.898063	0.761377
	P31944	CASPE	Caspase-14	1.04291	0.761523
	Q5JPF3	AN36C	Ankyrin repeat domain-containing protein 36C	1.05436	0.762386
	P49913	CAMP	Cathelicidin antimicrobial peptide	1.14578	0.763117
	Q15121	PEA15	Astrocytic phosphoprotein PEA-15	1.08261	0.7635
	P00167	CYB5	Cytochrome b5	1.08578	0.767307
	O75923	DYSF	Dysferlin	1.15464	0.768092
	P23327	SRCH	Sarcoplasmic reticulum histidine-rich calcium-binding protein	1.13263	0.768638
	A8K2U0	A2ML1	Alpha-2-macroglobulin-like protein 1	1.1051	0.768737
	Q96RW7	HMCN1	Hemicentin-1	1.1312	0.77047
	O95139	NDUB6	NADH dehydrogenase [ubiquinone] 1 beta subcomplex subunit 6	0.932956	0.773592
	Q04760	LGUL	Lactoylglutathione lyase	0.938995	0.775252
	P08697	A2AP	Alpha-2-antiplasmin	0.94084	0.777345
	P04179	SODM	Superoxide dismutase [Mn], mitochondrial	0.934124	0.777857
	P02749	APOH	Beta-2-glycoprotein 1	0.945449	0.777954
	P63104	1433Z	14-3-3 protein zeta/delta	1.05672	0.783408
	P10412	H14	Histone H1.4	0.919293	0.785089
	O60701	UGDH	UDP-glucose 6-dehydrogenase	1.04606	0.789249
	P52566	GDIR2	Rho GDP-dissociation inhibitor 2	1.06543	0.789605
	P0CAP1	MYZAP	Myocardial zonula adherens protein	0.954679	0.796877
	Q5T749	KPRP	Keratinocyte proline-rich protein	0.933544	0.797315
	Q9UBY9	HSPB7	Heat shock protein beta-7	1.07546	0.797483
	Q9NZT1	CALL5	Calmodulin-like protein 5	0.933785	0.798029
	P02794	FRIH	Ferritin heavy chain	1.03968	0.799897
	Q5D862	FILA2	Filaggrin-2	0.939842	0.801281
	P48594	SPB4	Serpin B4	1.07021	0.80873
	P30085	KCY	UMP-CMP kinase	0.946342	0.80928
	P60660	MYL6	Myosin light polypeptide 6	0.952548	0.809795
	P24310	CX7A1	Cytochrome c oxidase subunit 7A1, mitochondrial	1.08122	0.812632
	P12882	MYH1	Myosin-1	1.05781	0.815829
	Q92523	CPT1B	Carnitine O-palmitoyltransferase 1, muscle isoform	0.909798	0.816398
	Q6UWP8	SBSN	Suprabasin	1.05499	0.817347
	P01871	IGHM	Immunoglobulin heavy constant mu	1.08932	0.818022
	P13807	GYS1	Glycogen [starch] synthase, muscle	1.08812	0.819653
	Q99757	THIOM	Thioredoxin, mitochondrial	0.94828	0.821333
	P78386	KRT85	Keratin, type II cuticular Hb5	0.901313	0.822901
	P68402	PA1B2	Platelet-activating factor acetylhydrolase IB subunit beta	0.93889	0.823777
	Q13835	PKP1	Plakophilin-1	1.05693	0.82423
	P04271	S100B	Protein S100-B	0.946726	0.825622
	P04083	ANXA1	Annexin A1	1.06095	0.825633
	Q8NBN7	RDH13	Retinol dehydrogenase 13	1.05504	0.825786
	P19971	TYPH	Thymidine phosphorylase	1.05137	0.826345
	Q96P63	SPB12	Serpin B12	1.03615	0.826645
	O95479	G6PE	GDH/6PGL endoplasmic bifunctional protein	1.03491	0.827739
	Q7Z7A4	PXK	PX domain-containing protein kinase-like protein	0.952842	0.82947
	O15400	STX7	Syntaxin-7	0.964776	0.829912
	O14558	HSPB6	Heat shock protein beta-6	1.05378	0.830537
	P05976	MYL1	Myosin light chain 1/3, skeletal muscle isoform	0.905834	0.834491
	Q6P1M9	ARMX5	Armadillo repeat-containing X-linked protein 5	1.05953	0.836566
	P20930	FILA	Filaggrin	1.07064	0.837669
	P00558	PGK1	Phosphoglycerate kinase 1	1.07481	0.839882
	Q00765	REEP5	Receptor expression-enhancing protein 5	1.04928	0.84333
	P01860	IGHG3	Immunoglobulin heavy constant gamma 3	1.10047	0.843833
	P37802	TAGL2	Transgelin-2	0.968471	0.84686
	Q8TF72	SHRM3	Protein Shroom3	0.913542	0.853115
	O00499	BIN1	Myc box-dependent-interacting protein 1	0.959435	0.853366
	P69891	HBG1	Hemoglobin subunit gamma-1	0.952296	0.855387
	Q14192	FHL2	Four and a half LIM domains protein 2	1.0926	0.855608
	P08670	VIME	Vimentin	1.0691	0.859154
	Q15365	PCBP1	Poly(rC)-binding protein 1	0.958861	0.85982
	P27824	CALX	Calnexin	0.967188	0.861573
	P01019	ANGT	Angiotensinogen	1.04319	0.863265
	P04843	RPN1	Dolichyl-diphosphooligosaccharide--protein glycosyltransferase subunit 1	1.04103	0.864039
	P39059	COFA1	Collagen alpha-1(XV) chain	1.0372	0.867501
	Q02952	AKA12	A-kinase anchor protein 12	0.962483	0.868163
	Q6UXV4	MIC27	MICOS complex subunit MIC27	0.963428	0.869128
	P02533	K1C14	Keratin, type I cytoskeletal 14	1.06467	0.87038
	P00918	CAH2	Carbonic anhydrase 2	0.947118	0.873366
	P02790	HEMO	Hemopexin	0.950096	0.873771
	P17540	KCRS	Creatine kinase S-type, mitochondrial	1.06873	0.87456
	P13796	PLSL	Plastin-2	0.960769	0.874639
	Q9NR28	DBLOH	Diablo homolog, mitochondrial	1.04135	0.874987
	Q9NVD7	PARVA	Alpha-parvin	1.03713	0.875687
	O14924	RGS12	Regulator of G-protein signaling 12	1.03427	0.876992
	P12829	MYL4	Myosin light chain 4	0.933772	0.882556
	O75935	DCTN3	Dynactin subunit 3	1.02654	0.884663
	Q9BPX5	ARP5L	Actin-related protein 2/3 complex subunit 5-like protein	1.02752	0.889863
	P11532	DMD	Dystrophin	1.03126	0.890625
	O14639	ABLM1	Actin-binding LIM protein 1	0.953968	0.891278
	P49773	HINT1	Histidine triad nucleotide-binding protein 1	1.03498	0.891424
	P01040	CYTA	Cystatin-A	1.0331	0.892421
	Q99497	PARK7	Protein/nucleic acid deglycase DJ-1	1.03016	0.893081
	Q9NUV9	GIMA4	GTPase IMAP family member 4	0.961498	0.893536
	P06899	H2B1J	Histone H2B type 1-J	1.0477	0.894079
	P68871	HBB	Hemoglobin subunit beta	1.07743	0.894125
	Q53RT3	APRV1	Retroviral-like aspartic protease 1	0.961393	0.895008
	P02545	LMNA	Prelamin-A/C	1.0302	0.895654
	P07339	CATD	Cathepsin D	1.04473	0.89572
	Q92764	KRT35	Keratin, type I cuticular Ha5	1.04286	0.898017
	P04004	VTNC	Vitronectin	1.04636	0.898247
	Q13825	AUHM	Methylglutaconyl-CoA hydratase, mitochondrial	0.968411	0.900161
	P35030	TRY3	Trypsin-3	0.980242	0.900948
	P50461	CSRP3	Cysteine and glycine-rich protein 3	0.949925	0.902801
	P62987	RL40	Ubiquitin-60S ribosomal protein L40	0.986848	0.903208
	P27797	CALR	Calreticulin	1.03472	0.904814
	P02538	K2C6A	Keratin, type II cytoskeletal 6A	0.940557	0.904848
	Q8WVV4	POF1B	Protein POF1B	0.965955	0.905178
	Q9UPN3	MACF1	Microtubule-actin cross-linking factor 1, isoforms 1/2/3/5	0.955143	0.907533
	P08574	CY1	Cytochrome c1, heme protein, mitochondrial	1.03536	0.907999
	Q9HAT2	SIAE	Sialate o-acetylesterase	1.03437	0.910616
	P04075	ALDOA	Fructose-bisphosphate aldolase A	1.02846	0.911336
	P00568	KAD1	Adenylate kinase isoenzyme 1	0.973192	0.911761
	P30041	PRDX6	Peroxiredoxin-6	0.968799	0.919369
	P08779	K1C16	Keratin, type I cytoskeletal 16	1.05067	0.91952
	P22676	CALB2	Calretinin	1.0174	0.920256
	Q14019	COTL1	Coactosin-like protein	0.98073	0.925172
	Q5JR59	MTUS2	Microtubule-associated tumor suppressor candidate 2	1.01863	0.92544
	Q8IWI9	MGAP	MAX gene-associated protein	1.03913	0.925449
	Q6ZUT9	DEN5B	DENN domain-containing protein 5B	0.958791	0.925766
	Q02413	DSG1	Desmoglein-1	0.980907	0.928495
	Q9BX66	SRBS1	Sorbin and SH3 domain-containing protein 1	1.03141	0.928701
	P52294	IMA5	Importin subunit alpha-5	1.06531	0.928747
	O00299	CLIC1	Chloride intracellular channel protein 1	0.978644	0.929656
	Q99584	S10AD	Protein S100-A13	0.980912	0.930122
	O95817	BAG3	BAG family molecular chaperone regulator 3	0.97472	0.931093
	Q7LDG7	GRP2	RAS guanyl-releasing protein 2	0.972894	0.932333
	P30046	DOPD	D-dopachrome decarboxylase	1.02469	0.934481
	P31146	COR1A	Coronin-1A	1.02078	0.937173
	Q15181	IPYR	Inorganic pyrophosphatase	1.01462	0.939044
	P07741	APT	Adenine phosphoribosyltransferase	1.01498	0.943345
	Q01995	TAGL	Transgelin	0.984953	0.946096
	P28161	GSTM2	Glutathione S-transferase Mu 2	1.0112	0.950389
	Q14525	KT33B	Keratin, type I cuticular Ha3-II	1.02352	0.952052
	Q15327	ANKR1	Ankyrin repeat domain-containing protein 1	0.98414	0.953473
	P07477	TRY1	Trypsin-1	1.01403	0.954859
	P16615	AT2A2	Sarcoplasmic/endoplasmic reticulum calcium ATPase 2	1.01568	0.954911
	P16157	ANK1	Ankyrin-1	1.01406	0.956353
	P05413	FABPH	Fatty acid-binding protein, heart	1.02337	0.959261
	P78385	KRT83	Keratin, type II cuticular Hb3	1.01688	0.959412
	Q9Y2R9	RT07	28S ribosomal protein S7, mitochondrial	1.01024	0.959654
	P63208	SKP1	S-phase kinase-associated protein 1	0.991135	0.960199
	Q14BN4	SLMAP	Sarcolemmal membrane-associated protein	0.989866	0.963089
	Q9Y235	ABEC2	C->U-editing enzyme APOBEC-2	1.01286	0.965494
	Q9UL46	PSME2	Proteasome activator complex subunit 2	1.00835	0.966652
	Q92629	SGCD	Delta-sarcoglycan	1.01245	0.967791
	P20160	CAP7	Azurocidin	0.992359	0.968031
	P24158	PRTN3	Myeloblastin	0.989644	0.969846
	Q9NP98	MYOZ1	Myozenin-1	0.990575	0.970866
	O00264	PGRC1	Membrane-associated progesterone receptor component 1	0.993466	0.973288
	Q7Z3D6	GLUCM	D-glutamate cyclase, mitochondrial	1.01195	0.977178
	Q00688	FKBP3	Peptidyl-prolyl cis-trans isomerase FKBP3	1.00757	0.977619
	Q01449	MLRA	Myosin regulatory light chain 2, atrial isoform	1.00675	0.977703
	P29692	EF1D	Elongation factor 1-delta	1.00522	0.978866
	P20073	ANXA7	Annexin A7	0.993188	0.979712
	O00410	IPO5	Importin-5	1.00639	0.979776
	P13647	K2C5	Keratin, type II cytoskeletal 5	0.99172	0.98256
	P56556	NDUA6	NADH dehydrogenase [ubiquinone] 1 alpha subcomplex subunit 6	1.00644	0.983499
	P14174	MIF	Macrophage migration inhibitory factor	1.00652	0.98426
	P02751	FINC	Fibronectin	1.00547	0.985922
	P13987	CD59	CD59 glycoprotein	1.00386	0.986699
	O60313	OPA1	Dynamin-like 120 kDa protein, mitochondrial	1.0033	0.989115
	Q9Y4W6	AFG32	AFG3-like protein 2	1.0019	0.99403
	P00488	F13A	Coagulation factor XIII A chain	0.998182	0.994091
	P62837	UB2D2	Ubiquitin-conjugating enzyme E2 D2	0.998631	0.995872
	P02774	VTDB	Vitamin D-binding protein	1.0002	0.999447
