# Supplementary material for: Unveiling Human Proteome Signatures of Heart Failure with Preserved Ejection Fraction
Source: Biomedicines. 2022 Nov 16;10(11):2943. doi: 10.3390/biomedicines10112943 (PMC9687619; doi:10.3390/biomedicines10112943)
Supplement: Supplementary file 1 [file biomedicines-10-02943-s001.zip › Supplementary File S5_HFpEF_DM_vs_HFpEFnoDM.xlsx]

## Sheet: HFpEF_DM_vs_HFpEF_no_DM
Supplementary Information File S5. List of proteins identified in HFpEF + diabetes melitus vs HFpEF no diabetes melitus samples.
Normalized protein peak area values were compared using student t-test.
Significant p-values ( p-value≤0.05) are shaded in green
	UniProt ID	Protein Name		FC	p-value
	P52294	IMA5	Importin subunit alpha-5	0.0813377	0.00158205
	P58107	EPIPL	Epiplakin	0.504173	0.00449014
	P30050	RL12	60S ribosomal protein L12	0.322877	0.00551938
	P24043	LAMA2	Laminin subunit alpha-2	0.462962	0.00575374
	Q9HAT2	SIAE	Sialate o-acetylesterase	0.335592	0.00627784
	Q5XKP0	MIC13	MICOS complex subunit MIC13	0.509251	0.00655149
	P15311	EZRI	Ezrin	0.451869	0.00826019
	Q9Y305	ACOT9	Acyl-coenzyme A thioesterase 9, mitochondrial	0.424955	0.00830711
	Q02978	M2OM	Mitochondrial 2-oxoglutarate/malate carrier protein	0.373978	0.00877809
	Q02218	ODO1	2-oxoglutarate dehydrogenase, mitochondrial	0.371752	0.0100145
	Q9Y4W6	AFG32	AFG3-like protein 2	0.401456	0.0120523
	Q9BVL4	SELO	Selenoprotein O	0.301374	0.0121778
	Q01082	SPTB2	Spectrin beta chain, non-erythrocytic 1	0.565773	0.0155357
	O60313	OPA1	Dynamin-like 120 kDa protein, mitochondrial	0.551922	0.015665
	P12883	MYH7	Myosin-7	0.14043	0.0158158
	Q5TA45	INT11	Integrator complex subunit 11	0.389896	0.0176632
	O00483	NDUA4	Cytochrome c oxidase subunit NDUFA4	0.430563	0.0187193
	Q99623	PHB2	Prohibitin-2	0.325914	0.0192238
	Q8WZ42	TITIN	Titin	0.411301	0.0194469
	P11532	DMD	Dystrophin	0.525795	0.0199489
	P02545	LMNA	Prelamin-A/C	0.511458	0.0213182
	P62081	RS7	40S ribosomal protein S7	0.333517	0.0217025
	Q9NPJ3	ACO13	Acyl-coenzyme A thioesterase 13	0.270288	0.0223929
	Q9UBR2	CATZ	Cathepsin Z	0.417576	0.0226616
	Q5VTT5	MYOM3	Myomesin-3	0.489827	0.023237
	Q92629	SGCD	Delta-sarcoglycan	0.344748	0.0233158
	Q9P0J1	PDP1	[Pyruvate dehydrogenase [acetyl-transferring]]-phosphatase 1, mitochondrial	0.572228	0.0233851
	Q9P0J0	NDUAD	NADH dehydrogenase [ubiquinone] 1 alpha subcomplex subunit 13	0.363192	0.0236184
	P11182	ODB2	Lipoamide acyltransferase component of branched-chain alpha-keto acid dehydrogenase complex, mitochondrial	0.441133	0.0241218
	O43674	NDUB5	NADH dehydrogenase [ubiquinone] 1 beta subcomplex subunit 5, mitochondrial	0.391513	0.0241529
	Q02338	BDH	D-beta-hydroxybutyrate dehydrogenase, mitochondrial	0.457122	0.0246337
	Q92523	CPT1B	Carnitine O-palmitoyltransferase 1, muscle isoform	0.290532	0.0247514
	P24752	THIL	Acetyl-CoA acetyltransferase, mitochondrial	0.318007	0.0250715
	P13807	GYS1	Glycogen [starch] synthase, muscle	0.326223	0.0261824
	P62837	UB2D2	Ubiquitin-conjugating enzyme E2 D2	0.416739	0.0263506
	Q03252	LMNB2	Lamin-B2	0.590104	0.0266858
	P47755	CAZA2	F-actin-capping protein subunit alpha-2	0.472162	0.0272973
	P81605	DCD	Dermcidin	1.96895	0.0276007
	P16615	AT2A2	Sarcoplasmic/endoplasmic reticulum calcium ATPase 2	0.479704	0.0289001
	P68032	ACTC	Actin, alpha cardiac muscle 1	0.367003	0.0290636
	Q9UKX2	MYH2	Myosin-2	0.316763	0.0291414
	O75746	CMC1	Calcium-binding mitochondrial carrier protein Aralar1	0.455379	0.0294191
	P68371	TBB4B	Tubulin beta-4B chain	0.389962	0.0298346
	P62333	PRS10	26S proteasome regulatory subunit 10B	0.545598	0.0301988
	P29373	RABP2	Cellular retinoic acid-binding protein 2	0.406445	0.0317548
	O14880	MGST3	Microsomal glutathione S-transferase 3	0.524786	0.0319183
	P07942	LAMB1	Laminin subunit beta-1	0.548667	0.0323214
	P26038	MOES	Moesin	0.462596	0.0324287
	Q99583	MNT	Max-binding protein MNT	0.616438	0.0328753
	Q16795	NDUA9	NADH dehydrogenase [ubiquinone] 1 alpha subcomplex subunit 9, mitochondrial	0.361927	0.033348
	O75251	NDUS7	NADH dehydrogenase [ubiquinone] iron-sulfur protein 7, mitochondrial	0.459419	0.0347136
	P05141	ADT2	ADP/ATP translocase 2	0.39081	0.0351075
	Q96ND0	F210A	Protein FAM210A	0.527743	0.0353395
	P28331	NDUS1	NADH-ubiquinone oxidoreductase 75 kDa subunit, mitochondrial	0.35525	0.0358179
	P0CG38	POTEI	POTE ankyrin domain family member I	0.371251	0.0359236
	Q99643	C560	Succinate dehydrogenase cytochrome b560 subunit, mitochondrial	0.448068	0.0360728
	Q05639	EF1A2	Elongation factor 1-alpha 2	0.352175	0.0362085
	P35754	GLRX1	Glutaredoxin-1	1.81302	0.0365704
	P56556	NDUA6	NADH dehydrogenase [ubiquinone] 1 alpha subcomplex subunit 6	0.378189	0.0374809
	Q9NVI1	FANCI	Fanconi anemia group I protein	0.37907	0.0379525
	Q9Y3D6	FIS1	Mitochondrial fission 1 protein	0.731346	0.0380636
	P08238	HS90B	Heat shock protein HSP 90-beta	0.452557	0.0394294
	O95298	NDUC2	NADH dehydrogenase [ubiquinone] 1 subunit C2	0.437356	0.0401578
	Q07065	CKAP4	Cytoskeleton-associated protein 4	0.579285	0.0401893
	P08729	K2C7	Keratin, type II cytoskeletal 7	0.496283	0.0403376
	O95563	MPC2	Mitochondrial pyruvate carrier 2	0.41337	0.0404008
	P47985	UCRI	Cytochrome b-c1 complex subunit Rieske, mitochondrial	0.346512	0.0430239
	P00403	COX2	Cytochrome c oxidase subunit 2	0.313217	0.043139
	Q86Y39	NDUAB	NADH dehydrogenase [ubiquinone] 1 alpha subcomplex subunit 11	0.365207	0.0438773
	Q6UWP8	SBSN	Suprabasin	0.541097	0.0443721
	O95831	AIFM1	Apoptosis-inducing factor 1, mitochondrial	0.424268	0.0446057
	P25705	ATPA	ATP synthase subunit alpha, mitochondrial	0.290499	0.0462924
	O43920	NDUS5	NADH dehydrogenase [ubiquinone] iron-sulfur protein 5	0.542409	0.0471813
	O75323	NIPS2	Protein NipSnap homolog 2	0.578429	0.0478972
	P26583	HMGB2	High mobility group protein B2	1.72925	0.048033
	P22695	QCR2	Cytochrome b-c1 complex subunit 2, mitochondrial	0.340814	0.048207
	Q16836	HCDH	Hydroxyacyl-coenzyme A dehydrogenase, mitochondrial	0.466163	0.0487012
	P98160	PGBM	Basement membrane-specific heparan sulfate proteoglycan core protein	0.408546	0.0490241
	Q13825	AUHM	Methylglutaconyl-CoA hydratase, mitochondrial	0.436439	0.0492572
	P62249	RS16	40S ribosomal protein S16	0.391445	0.0511011
	Q13813	SPTN1	Spectrin alpha chain, non-erythrocytic 1	0.581507	0.0512861
	P36542	ATPG	ATP synthase subunit gamma, mitochondrial	0.319167	0.0513062
	P30508	1C12	HLA class I histocompatibility antigen, Cw-12 alpha chain	0.481254	0.0527898
	Q13423	NNTM	NAD(P) transhydrogenase, mitochondrial	0.344749	0.052836
	P11310	ACADM	Medium-chain specific acyl-CoA dehydrogenase, mitochondrial	0.356563	0.0528457
	Q14896	MYPC3	Myosin-binding protein C, cardiac-type	0.258955	0.0529785
	Q14112	NID2	Nidogen-2	0.435593	0.0544427
	P21399	ACOC	Cytoplasmic aconitate hydratase	0.472111	0.0555405
	P19367	HXK1	Hexokinase-1	0.458099	0.0555559
	O94875	SRBS2	Sorbin and SH3 domain-containing protein 2	0.328541	0.0559977
	Q15149	PLEC	Plectin	0.615748	0.0566174
	Q6YN16	HSDL2	Hydroxysteroid dehydrogenase-like protein 2	0.4228	0.0572928
	P29508	SPB3	Serpin B3	0.56399	0.0574421
	P12235	ADT1	ADP/ATP translocase 1	0.32555	0.0582009
	P52179	MYOM1	Myomesin-1	0.383019	0.0582385
	Q9NUJ1	ABHDA	Mycophenolic acid acyl-glucuronide esterase, mitochondrial	0.472898	0.0583512
	P52272	HNRPM	Heterogeneous nuclear ribonucleoprotein M	0.490892	0.059687
	P10515	ODP2	Dihydrolipoyllysine-residue acetyltransferase component of pyruvate dehydrogenase complex, mitochondrial	0.457485	0.0603657
	O14639	ABLM1	Actin-binding LIM protein 1	0.404555	0.0616581
	P31947	1433S	14-3-3 protein sigma	0.453997	0.0624482
	Q00325	MPCP	Phosphate carrier protein, mitochondrial	0.341933	0.0633315
	Q16698	DECR	2,4-dienoyl-CoA reductase, mitochondrial	0.421839	0.064759
	P08237	PFKAM	ATP-dependent 6-phosphofructokinase, muscle type	0.424331	0.0650969
	P14625	ENPL	Endoplasmin	0.419996	0.0653161
	P68133	ACTS	Actin, alpha skeletal muscle	0.395403	0.0658264
	Q9UI47	CTNA3	Catenin alpha-3	0.579056	0.0658431
	P17661	DESM	Desmin	0.404428	0.066243
	P35232	PHB	Prohibitin	0.468066	0.0666945
	Q13554	KCC2B	Calcium/calmodulin-dependent protein kinase type II subunit beta	0.437601	0.0670425
	P27338	AOFB	Amine oxidase [flavin-containing] B	0.455764	0.0670749
	O75306	NDUS2	NADH dehydrogenase [ubiquinone] iron-sulfur protein 2, mitochondrial	0.474278	0.0677657
	P0DP25	CALM3	Calmodulin-3	1.92832	0.0681852
	P30711	GSTT1	Glutathione S-transferase theta-1	0.520775	0.0684826
	Q9UPN3	MACF1	Microtubule-actin cross-linking factor 1, isoforms 1/2/3/5	0.322595	0.0685125
	P08559	ODPA	Pyruvate dehydrogenase E1 component subunit alpha, somatic form, mitochondrial	0.404917	0.0686626
	P56134	ATPK	ATP synthase subunit f, mitochondrial	0.575902	0.0687512
	Q9H061	T126A	Transmembrane protein 126A	0.458016	0.0695585
	P45880	VDAC2	Voltage-dependent anion-selective channel protein 2	0.373091	0.0696947
	O14773	TPP1	Tripeptidyl-peptidase 1	0.604453	0.0699955
	P61163	ACTZ	Alpha-centractin	0.48693	0.0703753
	Q9H223	EHD4	EH domain-containing protein 4	0.488238	0.0704596
	P10909	CLUS	Clusterin	1.73577	0.0704661
	P09622	DLDH	Dihydrolipoyl dehydrogenase, mitochondrial	0.358091	0.0707424
	P05787	K2C8	Keratin, type II cytoskeletal 8	0.452627	0.0718406
	P08727	K1C19	Keratin, type I cytoskeletal 19	0.465304	0.0721423
	Q14315	FLNC	Filamin-C	0.296781	0.0723353
	P07954	FUMH	Fumarate hydratase, mitochondrial	0.445456	0.072788
	P31040	SDHA	Succinate dehydrogenase [ubiquinone] flavoprotein subunit, mitochondrial	0.402409	0.0729122
	P30405	PPIF	Peptidyl-prolyl cis-trans isomerase F, mitochondrial	0.44429	0.0729424
	P24310	CX7A1	Cytochrome c oxidase subunit 7A1, mitochondrial	0.429934	0.0738465
	P02647	APOA1	Apolipoprotein A-I	1.64819	0.074172
	P11021	BIP	Endoplasmic reticulum chaperone BiP	0.424856	0.0742934
	O94826	TOM70	Mitochondrial import receptor subunit TOM70	0.560632	0.0744372
	P49821	NDUV1	NADH dehydrogenase [ubiquinone] flavoprotein 1, mitochondrial	0.501913	0.0748411
	P21796	VDAC1	Voltage-dependent anion-selective channel protein 1	0.372947	0.0749894
	Q6PI78	TMM65	Transmembrane protein 65	0.556089	0.0751467
	Q9HCC0	MCCB	Methylcrotonoyl-CoA carboxylase beta chain, mitochondrial	0.523568	0.0754553
	P49411	EFTU	Elongation factor Tu, mitochondrial	0.397155	0.0762693
	Q9BQ69	MACD1	O-acetyl-ADP-ribose deacetylase MACROD1	0.609952	0.0768918
	Q99959	PKP2	Plakophilin-2	0.399865	0.0771365
	O15061	SYNEM	Synemin	0.523796	0.0778323
	P13861	KAP2	cAMP-dependent protein kinase type II-alpha regulatory subunit	0.60987	0.0782726
	P48594	SPB4	Serpin B4	0.503916	0.078837
	P62244	RS15A	40S ribosomal protein S15a	0.434208	0.0797774
	Q9UI09	NDUAC	NADH dehydrogenase [ubiquinone] 1 alpha subcomplex subunit 12	0.507619	0.080986
	Q00610	CLH1	Clathrin heavy chain 1	0.56983	0.0810532
	P01903	DRA	HLA class II histocompatibility antigen, DR alpha chain	0.461346	0.0812064
	Q6UXV4	MIC27	MICOS complex subunit MIC27	0.54013	0.0814629
	Q9NZ45	CISD1	CDGSH iron-sulfur domain-containing protein 1	0.42339	0.0817994
	O00330	ODPX	Pyruvate dehydrogenase protein X component, mitochondrial	0.47645	0.0827237
	O75112	LDB3	LIM domain-binding protein 3	0.325064	0.0829583
	Q96QE3	ATAD5	ATPase family AAA domain-containing protein 5	0.497878	0.0829927
	P35613	BASI	Basigin	0.605949	0.083008
	Q9Y235	ABEC2	C->U-editing enzyme APOBEC-2	0.508434	0.0831764
	Q9NX14	NDUBB	NADH dehydrogenase [ubiquinone] 1 beta subcomplex subunit 11, mitochondrial	0.496426	0.0852393
	Q9UN36	NDRG2	Protein NDRG2	0.783889	0.0858045
	P51665	PSMD7	26S proteasome non-ATPase regulatory subunit 7	0.480725	0.08627
	P11177	ODPB	Pyruvate dehydrogenase E1 component subunit beta, mitochondrial	0.366819	0.086834
	P23396	RS3	40S ribosomal protein S3	0.54091	0.0869321
	P06576	ATPB	ATP synthase subunit beta, mitochondrial	0.331856	0.0871084
	P62277	RS13	40S ribosomal protein S13	0.472885	0.0871606
	P07339	CATD	Cathepsin D	0.446205	0.0872389
	Q16891	MIC60	MICOS complex subunit MIC60	0.4198	0.0877486
	O00217	NDUS8	NADH dehydrogenase [ubiquinone] iron-sulfur protein 8, mitochondrial	0.496052	0.0879205
	O75489	NDUS3	NADH dehydrogenase [ubiquinone] iron-sulfur protein 3, mitochondrial	0.662723	0.0879873
	O75521	ECI2	Enoyl-CoA delta isomerase 2, mitochondrial	0.550883	0.0885258
	Q14192	FHL2	Four and a half LIM domains protein 2	0.290929	0.0886298
	P05026	AT1B1	Sodium/potassium-transporting ATPase subunit beta-1	0.456027	0.0901675
	P11216	PYGB	Glycogen phosphorylase, brain form	0.583022	0.090467
	Q9Y281	COF2	Cofilin-2	0.637266	0.0913103
	Q13510	ASAH1	Acid ceramidase	0.55632	0.0917128
	P40926	MDHM	Malate dehydrogenase, mitochondrial	0.42662	0.0922975
	P10644	KAP0	cAMP-dependent protein kinase type I-alpha regulatory subunit	0.488647	0.094241
	P04406	G3P	Glyceraldehyde-3-phosphate dehydrogenase	0.442004	0.0955213
	Q8WW59	SPRY4	SPRY domain-containing protein 4	0.41443	0.0958054
	O95299	NDUAA	NADH dehydrogenase [ubiquinone] 1 alpha subcomplex subunit 10, mitochondrial	0.418641	0.0962565
	P62328	TYB4	Thymosin beta-4	1.69018	0.0965606
	P08574	CY1	Cytochrome c1, heme protein, mitochondrial	0.454017	0.0969125
	Q14240	IF4A2	Eukaryotic initiation factor 4A-II	0.330018	0.0971874
	P55809	SCOT1	Succinyl-CoA:3-ketoacid coenzyme A transferase 1, mitochondrial	0.403998	0.100977
	Q6V0I7	FAT4	Protocadherin Fat 4	0.40537	0.103339
	Q9Y277	VDAC3	Voltage-dependent anion-selective channel protein 3	0.397227	0.103516
	P63261	ACTG	Actin, cytoplasmic 2	0.407054	0.10356
	P55072	TERA	Transitional endoplasmic reticulum ATPase	0.445654	0.103707
	P55084	ECHB	Trifunctional enzyme subunit beta, mitochondrial	0.408225	0.103749
	P17540	KCRS	Creatine kinase S-type, mitochondrial	0.352316	0.103908
	Q13557	KCC2D	Calcium/calmodulin-dependent protein kinase type II subunit delta	0.471077	0.104214
	P14543	NID1	Nidogen-1	0.467097	0.104835
	P54296	MYOM2	Myomesin-2	0.420302	0.106602
	P25787	PSA2	Proteasome subunit alpha type-2	0.503567	0.10689
	P05089	ARGI1	Arginase-1	0.634083	0.107185
	P50461	CSRP3	Cysteine and glycine-rich protein 3	0.36527	0.107294
	P62304	RUXE	Small nuclear ribonucleoprotein E	0.551338	0.107666
	O95169	NDUB8	NADH dehydrogenase [ubiquinone] 1 beta subcomplex subunit 8, mitochondrial	0.558992	0.108195
	O76041	NEBL	Nebulette	0.377833	0.108376
	Q99714	HCD2	3-hydroxyacyl-CoA dehydrogenase type-2	0.557155	0.109082
	P35609	ACTN2	Alpha-actinin-2	0.272316	0.110235
	P51570	GALK1	Galactokinase	0.494311	0.110915
	Q9UHQ9	NB5R1	NADH-cytochrome b5 reductase 1	0.486156	0.11143
	P27482	CALL3	Calmodulin-like protein 3	1.83819	0.111687
	P62140	PP1B	Serine/threonine-protein phosphatase PP1-beta catalytic subunit	0.515695	0.112832
	P02763	A1AG1	Alpha-1-acid glycoprotein 1	1.81002	0.112934
	P30084	ECHM	Enoyl-CoA hydratase, mitochondrial	0.513153	0.113011
	P13929	ENOB	Beta-enolase	0.524633	0.113188
	P23946	CMA1	Chymase	0.477386	0.113681
	P22735	TGM1	Protein-glutamine gamma-glutamyltransferase K	0.683379	0.11445
	P49748	ACADV	Very long-chain specific acyl-CoA dehydrogenase, mitochondrial	0.404043	0.116725
	P11277	SPTB1	Spectrin beta chain, erythrocytic	0.591772	0.117293
	P28838	AMPL	Cytosol aminopeptidase	0.497957	0.117677
	Q96RW7	HMCN1	Hemicentin-1	0.361648	0.117746
	P67936	TPM4	Tropomyosin alpha-4 chain	1.64185	0.118272
	P31930	QCR1	Cytochrome b-c1 complex subunit 1, mitochondrial	0.429631	0.118819
	Q6NVY1	HIBCH	3-hydroxyisobutyryl-CoA hydrolase, mitochondrial	0.603839	0.118918
	Q9GZM7	TINAL	Tubulointerstitial nephritis antigen-like	0.474085	0.120119
	P02511	CRYAB	Alpha-crystallin B chain	0.482706	0.120131
	P26641	EF1G	Elongation factor 1-gamma	0.552101	0.120255
	Q16134	ETFD	Electron transfer flavoprotein-ubiquinone oxidoreductase, mitochondrial	0.508136	0.120999
	P50213	IDH3A	Isocitrate dehydrogenase [NAD] subunit alpha, mitochondrial	0.451559	0.121621
	P07195	LDHB	L-lactate dehydrogenase B chain	0.524751	0.121726
	P16219	ACADS	Short-chain specific acyl-CoA dehydrogenase, mitochondrial	0.514754	0.123672
	P62241	RS8	40S ribosomal protein S8	0.496568	0.124386
	Q9P2R7	SUCB1	Succinate--CoA ligase [ADP-forming] subunit beta, mitochondrial	0.468995	0.124413
	P11142	HSP7C	Heat shock cognate 71 kDa protein	0.482199	0.124539
	P17655	CAN2	Calpain-2 catalytic subunit	0.552596	0.12472
	Q15327	ANKR1	Ankyrin repeat domain-containing protein 1	0.579882	0.125401
	O75390	CISY	Citrate synthase, mitochondrial	0.498077	0.125672
	Q02252	MMSA	Methylmalonate-semialdehyde dehydrogenase [acylating], mitochondrial	0.467939	0.126559
	Q08257	QOR	Quinone oxidoreductase	0.510685	0.126754
	P35908	K22E	Keratin, type II cytoskeletal 2 epidermal	1.61972	0.127244
	P22392	NDKB	Nucleoside diphosphate kinase B	0.614694	0.127465
	P06727	APOA4	Apolipoprotein A-IV	1.54492	0.127548
	P22352	GPX3	Glutathione peroxidase 3	0.494539	0.129132
	P10809	CH60	60 kDa heat shock protein, mitochondrial	0.535157	0.129738
	Q07020	RL18	60S ribosomal protein L18	0.477725	0.129895
	P55268	LAMB2	Laminin subunit beta-2	0.571383	0.130284
	O14949	QCR8	Cytochrome b-c1 complex subunit 8	0.517058	0.130422
	P60981	DEST	Destrin	0.562812	0.130602
	O75367	H2AY	Core histone macro-H2A.1	0.586466	0.130944
	P62701	RS4X	40S ribosomal protein S4, X isoform	0.514019	0.130962
	P18124	RL7	60S ribosomal protein L7	0.533738	0.131159
	Q15008	PSMD6	26S proteasome non-ATPase regulatory subunit 6	0.663494	0.131502
	P24666	PPAC	Low molecular weight phosphotyrosine protein phosphatase	0.656334	0.131838
	P51649	SSDH	Succinate-semialdehyde dehydrogenase, mitochondrial	0.484468	0.133818
	O95168	NDUB4	NADH dehydrogenase [ubiquinone] 1 beta subcomplex subunit 4	0.512035	0.134065
	P17174	AATC	Aspartate aminotransferase, cytoplasmic	0.449581	0.136766
	Q96RQ3	MCCA	Methylcrotonoyl-CoA carboxylase subunit alpha, mitochondrial	0.430306	0.137897
	P00505	AATM	Aspartate aminotransferase, mitochondrial	0.417934	0.138118
	P02656	APOC3	Apolipoprotein C-III	1.66848	0.138791
	P05109	S10A8	Protein S100-A8	1.84729	0.139036
	P07437	TBB5	Tubulin beta chain	0.511669	0.139914
	P30046	DOPD	D-dopachrome decarboxylase	0.530759	0.140432
	Q9Y2Q3	GSTK1	Glutathione S-transferase kappa 1	0.608844	0.141653
	Q14103	HNRPD	Heterogeneous nuclear ribonucleoprotein D0	0.559358	0.141809
	P14618	KPYM	Pyruvate kinase PKM	0.482989	0.141929
	Q7Z4W1	DCXR	L-xylulose reductase	0.524211	0.142107
	Q9UHV9	PFD2	Prefoldin subunit 2	1.60318	0.142712
	Q07960	RHG01	Rho GTPase-activating protein 1	0.575564	0.142998
	P36957	ODO2	Dihydrolipoyllysine-residue succinyltransferase component of 2-oxoglutarate dehydrogenase complex, mitochondrial	0.492383	0.144306
	A8K2U0	A2ML1	Alpha-2-macroglobulin-like protein 1	0.511333	0.148027
	Q86TD4	SRCA	Sarcalumenin	0.486636	0.148614
	Q96IX5	USMG5	Up-regulated during skeletal muscle growth protein 5	0.595673	0.149943
	P15121	ALDR	Aldose reductase	0.573976	0.151464
	P00367	DHE3	Glutamate dehydrogenase 1, mitochondrial	0.4942	0.151737
	P19652	A1AG2	Alpha-1-acid glycoprotein 2	1.59961	0.152028
	P50991	TCPD	T-complex protein 1 subunit delta	0.495534	0.15317
	P49419	AL7A1	Alpha-aminoadipic semialdehyde dehydrogenase	0.522767	0.153549
	Q7Z3D6	GLUCM	D-glutamate cyclase, mitochondrial	0.482942	0.153752
	P13073	COX41	Cytochrome c oxidase subunit 4 isoform 1, mitochondrial	0.505703	0.155265
	O43837	IDH3B	Isocitrate dehydrogenase [NAD] subunit beta, mitochondrial	0.467224	0.155478
	Q6ZVH7	ESPNL	Espin-like protein	0.609919	0.156016
	P05388	RLA0	60S acidic ribosomal protein P0	0.545324	0.156345
	P42704	LPPRC	Leucine-rich PPR motif-containing protein, mitochondrial	0.541973	0.156725
	Q14974	IMB1	Importin subunit beta-1	0.643115	0.156774
	Q7KZF4	SND1	Staphylococcal nuclease domain-containing protein 1	0.562769	0.158149
	Q9NX63	MIC19	MICOS S complex subunit MIC19	0.511563	0.158282
	P31943	HNRH1	Heterogeneous nuclear ribonucleoprotein H	0.56867	0.158319
	P30038	AL4A1	Delta-1-pyrroline-5-carboxylate dehydrogenase, mitochondrial	0.47563	0.158338
	P12694	ODBA	2-oxoisovalerate dehydrogenase subunit alpha, mitochondrial	0.570552	0.159133
	P36871	PGM1	Phosphoglucomutase-1	0.570008	0.159523
	Q15185	TEBP	Prostaglandin E synthase 3	0.71948	0.159558
	P46100	ATRX	Transcriptional regulator ATRX	0.571871	0.159894
	P30049	ATPD	ATP synthase subunit delta, mitochondrial	0.511132	0.160052
	O75431	MTX2	Metaxin-2	0.765843	0.160176
	Q9NR28	DBLOH	Diablo homolog, mitochondrial	0.554879	0.161067
	P25398	RS12	40S ribosomal protein S12	0.691689	0.161968
	Q99798	ACON	Aconitate hydratase, mitochondrial	0.356589	0.163624
	Q9H0U4	RAB1B	Ras-related protein Rab-1B	0.515124	0.164057
	P61026	RAB10	Ras-related protein Rab-10	0.474958	0.164615
	A0A0C4DH69	KV109	Immunoglobulin kappa variable 1-9	0.541074	0.16497
	P25789	PSA4	Proteasome subunit alpha type-4	0.595766	0.165091
	Q96HC4	PDLI5	PDZ and LIM domain protein 5	0.563326	0.165742
	P40939	ECHA	Trifunctional enzyme subunit alpha, mitochondrial	0.482006	0.166202
	P23381	SYWC	Tryptophan--tRNA ligase, cytoplasmic	0.527912	0.167836
	P48735	IDHP	Isocitrate dehydrogenase [NADP], mitochondrial	0.434212	0.16961
	P54819	KAD2	Adenylate kinase 2, mitochondrial	0.738407	0.169721
	P42126	ECI1	Enoyl-CoA delta isomerase 1, mitochondrial	0.549526	0.170571
	P62269	RS18	40S ribosomal protein S18	0.591813	0.171351
	Q0VF49	K2012	Uncharacterized protein KIAA2012	0.556171	0.171751
	Q8NBN7	RDH13	Retinol dehydrogenase 13	0.564346	0.171766
	Q7Z7L9	ZSCA2	Zinc finger and SCAN domain-containing protein 2	0.580943	0.172421
	P08133	ANXA6	Annexin A6	0.511061	0.173745
	Q8NDY3	ARHL1	[Protein ADP-ribosylarginine] hydrolase-like protein 1	0.459836	0.174107
	P24539	AT5F1	ATP synthase F(0) complex subunit B1, mitochondrial	0.566599	0.174829
	P61247	RS3A	40S ribosomal protein S3a	0.644132	0.174844
	Q16586	SGCA	Alpha-sarcoglycan	0.502368	0.177163
	Q9P0L0	VAPA	Vesicle-associated membrane protein-associated protein A	0.517978	0.177662
	Q99757	THIOM	Thioredoxin, mitochondrial	0.614495	0.178132
	P30101	PDIA3	Protein disulfide-isomerase A3	0.585291	0.178275
	P42765	THIM	3-ketoacyl-CoA thiolase, mitochondrial	0.474953	0.178725
	P53597	SUCA	Succinate--CoA ligase [ADP/GDP-forming] subunit alpha, mitochondrial	0.649647	0.179269
	P27144	KAD4	Adenylate kinase 4, mitochondrial	0.676216	0.179717
	Q9UHG3	PCYOX	Prenylcysteine oxidase 1	0.530859	0.180014
	Q9Y6C9	MTCH2	Mitochondrial carrier homolog 2	0.550105	0.180859
	Q16082	HSPB2	Heat shock protein beta-2	0.543579	0.182475
	P25786	PSA1	Proteasome subunit alpha type-1	0.550648	0.183258
	P0DOX7	IGK	Immunoglobulin kappa light chain	0.457863	0.183602
	P68104	EF1A1	Elongation factor 1-alpha 1	0.522682	0.184268
	Q86WU2	LDHD	Probable D-lactate dehydrogenase, mitochondrial	0.595165	0.186391
	Q9NY65	TBA8	Tubulin alpha-8 chain	0.489663	0.186607
	O15400	STX7	Syntaxin-7	1.41306	0.187323
	P60842	IF4A1	Eukaryotic initiation factor 4A-I	0.521425	0.187677
	Q8N9V7	TOPZ1	Protein TOPAZ1	0.453231	0.190436
	P49913	CAMP	Cathelicidin antimicrobial peptide	2.29784	0.190466
	P38646	GRP75	Stress-70 protein, mitochondrial	0.520027	0.191446
	P06748	NPM	Nucleophosmin	0.58865	0.191747
	P26678	PPLA	Cardiac phospholamban	0.345011	0.192344
	Q15848	ADIPO	Adiponectin	0.508309	0.192398
	P30048	PRDX3	Thioredoxin-dependent peroxide reductase, mitochondrial	0.517664	0.192839
	Q5BKX8	CAVN4	Caveolae-associated protein 4	0.588107	0.194533
	P47756	CAPZB	F-actin-capping protein subunit beta	0.590166	0.195824
	P02549	SPTA1	Spectrin alpha chain, erythrocytic 1	0.707565	0.195998
	Q16555	DPYL2	Dihydropyrimidinase-related protein 2	0.538276	0.196156
	P09417	DHPR	Dihydropteridine reductase	0.516408	0.19677
	P01859	IGHG2	Immunoglobulin heavy constant gamma 2	0.402642	0.199695
	P07108	ACBP	Acyl-CoA-binding protein	1.47303	0.200838
	Q15084	PDIA6	Protein disulfide-isomerase A6	0.606406	0.201722
	P07237	PDIA1	Protein disulfide-isomerase	0.598065	0.201839
	P12111	CO6A3	Collagen alpha-3(VI) chain	0.595809	0.202564
	Q99584	S10AD	Protein S100-A13	1.51188	0.202694
	Q9UL46	PSME2	Proteasome activator complex subunit 2	1.3907	0.203456
	P06702	S10A9	Protein S100-A9	1.91839	0.204677
	O75506	HSBP1	Heat shock factor-binding protein 1	1.40536	0.204727
	P30043	BLVRB	Flavin reductase (NADPH)	0.537014	0.204903
	P00387	NB5R3	NADH-cytochrome b5 reductase 3	0.508138	0.206001
	P51148	RAB5C	Ras-related protein Rab-5C	0.612834	0.207255
	P08865	RSSA	40S ribosomal protein SA	0.706651	0.207636
	Q9Y6B6	SAR1B	GTP-binding protein SAR1b	0.556223	0.207695
	O15144	ARPC2	Actin-related protein 2/3 complex subunit 2	0.483395	0.209823
	P15924	DESP	Desmoplakin	0.599603	0.210401
	P13591	NCAM1	Neural cell adhesion molecule 1	1.26456	0.211453
	P13667	PDIA4	Protein disulfide-isomerase A4	0.553016	0.213568
	Q13011	ECH1	Delta(3,5)-Delta(2,4)-dienoyl-CoA isomerase, mitochondrial	0.575225	0.214607
	Q6P1M9	ARMX5	Armadillo repeat-containing X-linked protein 5	0.627145	0.216599
	P11047	LAMC1	Laminin subunit gamma-1	0.604433	0.216863
	P00915	CAH1	Carbonic anhydrase 1	0.405953	0.216883
	P78371	TCPB	T-complex protein 1 subunit beta	0.608783	0.217229
	O43676	NDUB3	NADH dehydrogenase [ubiquinone] 1 beta subcomplex subunit 3	0.570105	0.217437
	Q96FQ6	S10AG	Protein S100-A16	1.43538	0.217438
	P22314	UBA1	Ubiquitin-like modifier-activating enzyme 1	0.688151	0.218851
	Q96P63	SPB12	Serpin B12	0.757135	0.220288
	Q13642	FHL1	Four and a half LIM domains protein 1	0.5241	0.220504
	P60953	CDC42	Cell division control protein 42 homolog	0.599498	0.220533
	P12429	ANXA3	Annexin A3	0.665455	0.220757
	P68366	TBA4A	Tubulin alpha-4A chain	0.508423	0.220864
	P02750	A2GL	Leucine-rich alpha-2-glycoprotein	1.53339	0.2212
	P06733	ENOA	Alpha-enolase	0.611088	0.222021
	Q14956	GPNMB	Transmembrane glycoprotein NMB	0.581943	0.222167
	P20073	ANXA7	Annexin A7	0.647505	0.2253
	Q96CN7	ISOC1	Isochorismatase domain-containing protein 1	0.598623	0.22545
	Q9Y490	TLN1	Talin-1	0.667103	0.226144
	Q96I99	SUCB2	Succinate--CoA ligase [GDP-forming] subunit beta, mitochondrial	0.55034	0.227673
	P04179	SODM	Superoxide dismutase [Mn], mitochondrial	0.65964	0.230076
	P13804	ETFA	Electron transfer flavoprotein subunit alpha, mitochondrial	0.664055	0.23134
	P35527	K1C9	Keratin, type I cytoskeletal 9	1.61201	0.231544
	Q15019	SEPT2	Septin-2	0.633299	0.232203
	Q9UIJ7	KAD3	GTP:AMP phosphotransferase AK3, mitochondrial	0.621608	0.233057
	P04899	GNAI2	Guanine nucleotide-binding protein G(i) subunit alpha-2	0.629043	0.233626
	P23528	COF1	Cofilin-1	0.561951	0.234674
	P63208	SKP1	S-phase kinase-associated protein 1	1.32716	0.235604
	Q14894	CRYM	Ketimine reductase mu-crystallin	0.54137	0.236054
	Q96KP4	CNDP2	Cytosolic non-specific dipeptidase	0.538134	0.237766
	P23142	FBLN1	Fibulin-1	0.645198	0.238245
	P13639	EF2	Elongation factor 2	0.629492	0.238247
	Q13162	PRDX4	Peroxiredoxin-4	0.568495	0.240168
	P04114	APOB	Apolipoprotein B-100	0.687189	0.241239
	O43765	SGTA	Small glutamine-rich tetratricopeptide repeat-containing protein alpha	0.626847	0.241569
	O14958	CASQ2	Calsequestrin-2	0.454974	0.241741
	P56385	ATP5I	ATP synthase subunit e, mitochondrial	0.581808	0.242302
	P12277	KCRB	Creatine kinase B-type	0.531013	0.242924
	O75964	ATP5L	ATP synthase subunit g, mitochondrial	0.557742	0.243
	P62826	RAN	GTP-binding nuclear protein Ran	0.559878	0.243305
	P12109	CO6A1	Collagen alpha-1(VI) chain	0.528478	0.243453
	P21980	TGM2	Protein-glutamine gamma-glutamyltransferase 2	0.518192	0.243811
	Q9Y6M9	NDUB9	NADH dehydrogenase [ubiquinone] 1 beta subcomplex subunit 9	0.603078	0.244296
	Q9UKS6	PACN3	Protein kinase C and casein kinase substrate in neurons protein 3	0.729345	0.246004
	Q16851	UGPA	UTP--glucose-1-phosphate uridylyltransferase	0.568912	0.246294
	Q15582	BGH3	Transforming growth factor-beta-induced protein ig-h3	0.56834	0.248418
	Q14525	KT33B	Keratin, type I cuticular Ha3-II	1.84671	0.249066
	P0DPI2	GAL3A	Glutamine amidotransferase-like class 1 domain-containing protein 3A, mitochondrial	0.634461	0.250493
	P99999	CYC	Cytochrome c	0.63656	0.250659
	P26440	IVD	Isovaleryl-CoA dehydrogenase, mitochondrial	0.494221	0.251038
	O43399	TPD54	Tumor protein D54	1.35106	0.252123
	Q9BUR5	MIC26	MICOS complex subunit MIC26	0.648555	0.252926
	P42330	AK1C3	Aldo-keto reductase family 1 member C3	0.640008	0.255773
	Q96DB5	RMD1	Regulator of microtubule dynamics protein 1	0.63982	0.256012
	P30622	CLIP1	CAP-Gly domain-containing linker protein 1	0.634421	0.256072
	P26447	S10A4	Protein S100-A4	1.43156	0.256492
	P14923	PLAK	Junction plakoglobin	0.659548	0.257204
	O00151	PDLI1	PDZ and LIM domain protein 1	0.612512	0.257893
	Q9NPC6	MYOZ2	Myozenin-2	0.516302	0.258677
	O60936	NOL3	Nucleolar protein 3	1.46791	0.25885
	P28066	PSA5	Proteasome subunit alpha type-5	0.657914	0.260858
	Q16762	THTR	Thiosulfate sulfurtransferase	0.686167	0.262224
	P49773	HINT1	Histidine triad nucleotide-binding protein 1	0.706992	0.263353
	P61160	ARP2	Actin-related protein 2	0.563541	0.265348
	P02652	APOA2	Apolipoprotein A-II	1.5125	0.265884
	P38117	ETFB	Electron transfer flavoprotein subunit beta	0.524212	0.266119
	P12110	CO6A2	Collagen alpha-2(VI) chain	0.594672	0.268965
	O95139	NDUB6	NADH dehydrogenase [ubiquinone] 1 beta subcomplex subunit 6	0.668474	0.269495
	P0DMV9	HS71B	Heat shock 70 kDa protein 1B	0.587749	0.269612
	P14174	MIF	Macrophage migration inhibitory factor	0.574	0.272043
	P39059	COFA1	Collagen alpha-1(XV) chain	0.692189	0.272045
	Q8WVV4	POF1B	Protein POF1B	0.654902	0.273649
	P08572	CO4A2	Collagen alpha-2(IV) chain	0.546387	0.275254
	Q9BUF5	TBB6	Tubulin beta-6 chain	0.62257	0.276039
	P06899	H2B1J	Histone H2B type 1-J	0.578619	0.276835
	P22061	PIMT	Protein-L-isoaspartate(D-aspartate) O-methyltransferase	0.707774	0.277029
	Q9P2D3	HTR5B	HEAT repeat-containing protein 5B	0.57793	0.277976
	Q8N8N7	PTGR2	Prostaglandin reductase 2	0.650178	0.278259
	P61978	HNRPK	Heterogeneous nuclear ribonucleoprotein K	0.661508	0.278361
	P31025	LCN1	Lipocalin-1	1.41833	0.278949
	P05091	ALDH2	Aldehyde dehydrogenase, mitochondrial	0.612617	0.279258
	P61019	RAB2A	Ras-related protein Rab-2A	0.796312	0.279295
	P04843	RPN1	Dolichyl-diphosphooligosaccharide--protein glycosyltransferase subunit 1	0.697546	0.279401
	O43707	ACTN4	Alpha-actinin-4	0.772264	0.280073
	Q9H7C9	AAMDC	Mth938 domain-containing protein	1.58871	0.282951
	P04921	GLPC	Glycophorin-C	1.79794	0.284693
	Q6P5Q4	LMOD2	Leiomodin-2	0.697478	0.286447
	Q99471	PFD5	Prefoldin subunit 5	1.3275	0.286895
	O14558	HSPB6	Heat shock protein beta-6	0.736958	0.287384
	P04275	VWF	von Willebrand factor	0.687885	0.289422
	O00410	IPO5	Importin-5	0.694918	0.292892
	P05164	PERM	Myeloperoxidase	1.92505	0.292968
	P06744	G6PI	Glucose-6-phosphate isomerase	0.609996	0.2944
	P60709	ACTB	Actin, cytoplasmic 1	0.512763	0.294967
	P06732	KCRM	Creatine kinase M-type	0.487248	0.295307
	Q03135	CAV1	Caveolin-1	0.62772	0.297618
	Q9Y4G6	TLN2	Talin-2	0.710216	0.29861
	P25311	ZA2G	Zinc-alpha-2-glycoprotein	1.26536	0.298742
	Q15121	PEA15	Astrocytic phosphoprotein PEA-15	1.49374	0.299832
	P61626	LYSC	Lysozyme C	1.53531	0.300743
	P47929	LEG7	Galectin-7	0.574236	0.301476
	Q8NB12	SMYD1	Histone-lysine N-methyltransferase SMYD1	0.685925	0.301692
	P35443	TSP4	Thrombospondin-4	0.654005	0.302168
	Q15370	ELOB	Elongin-B	0.559964	0.30265
	P09429	HMGB1	High mobility group protein B1	1.30869	0.302908
	Q9NR31	SAR1A	GTP-binding protein SAR1a	0.662456	0.303858
	Q9NZR2	LRP1B	Low-density lipoprotein receptor-related protein 1B	1.78067	0.304377
	P02724	GLPA	Glycophorin-A	1.7574	0.3046
	P30153	2AAA	Serine/threonine-protein phosphatase 2A 65 kDa regulatory subunit A alpha isoform	0.700708	0.305821
	P61586	RHOA	Transforming protein RhoA	0.598854	0.306171
	P84077	ARF1	ADP-ribosylation factor 1	0.594962	0.306359
	P50395	GDIB	Rab GDP dissociation inhibitor beta	0.655228	0.307182
	P07951	TPM2	Tropomyosin beta chain	2.03247	0.307474
	P13611	CSPG2	Versican core protein	0.605992	0.307992
	Q10588	BST1	ADP-ribosyl cyclase/cyclic ADP-ribose hydrolase 2	1.45353	0.308551
	Q96AC1	FERM2	Fermitin family homolog 2	0.697706	0.309018
	Q02818	NUCB1	Nucleobindin-1	1.35697	0.309935
	P40925	MDHC	Malate dehydrogenase, cytoplasmic	0.554953	0.310254
	P09669	COX6C	Cytochrome c oxidase subunit 6C	0.629812	0.310902
	P02462	CO4A1	Collagen alpha-1(IV) chain	0.65816	0.311303
	P48047	ATPO	ATP synthase subunit O, mitochondrial	0.631139	0.312227
	Q8IV33	K0825	Uncharacterized protein KIAA0825	0.835039	0.312674
	P45954	ACDSB	Short/branched chain specific acyl-CoA dehydrogenase, mitochondrial	0.593736	0.313175
	Q16543	CDC37	Hsp90 co-chaperone Cdc37	0.740595	0.313453
	P23284	PPIB	Peptidyl-prolyl cis-trans isomerase B	0.686209	0.316116
	Q15661	TRYB1	Tryptase alpha/beta-1	0.525046	0.316171
	P07900	HS90A	Heat shock protein HSP 90-alpha	0.725142	0.316642
	P01861	IGHG4	Immunoglobulin heavy constant gamma 4	0.643377	0.316887
	P52209	6PGD	6-phosphogluconate dehydrogenase, decarboxylating	0.652333	0.3204
	P27824	CALX	Calnexin	0.760036	0.320693
	Q99536	VAT1	Synaptic vesicle membrane protein VAT-1 homolog	0.63842	0.321519
	Q5JWF2	GNAS1	Guanine nucleotide-binding protein G(s) subunit alpha isoforms XLas	0.661703	0.321617
	O75438	NDUB1	NADH dehydrogenase [ubiquinone] 1 beta subcomplex subunit 1	0.687592	0.325452
	P54578	UBP14	Ubiquitin carboxyl-terminal hydrolase 14	0.621624	0.326848
	P07476	INVO	Involucrin	0.634511	0.327155
	P04792	HSPB1	Heat shock protein beta-1	0.713995	0.327247
	Q16718	NDUA5	NADH dehydrogenase [ubiquinone] 1 alpha subcomplex subunit 5	0.68226	0.328808
	Q9P032	NDUF4	NADH dehydrogenase [ubiquinone] 1 alpha subcomplex assembly factor 4	0.740305	0.329604
	P13797	PLST	Plastin-3	0.729183	0.32982
	P69891	HBG1	Hemoglobin subunit gamma-1	1.48403	0.331098
	P09972	ALDOC	Fructose-bisphosphate aldolase C	0.601634	0.332225
	Q8NI60	COQ8A	Atypical kinase COQ8A, mitochondrial	0.742454	0.333436
	P18669	PGAM1	Phosphoglycerate mutase 1	0.695484	0.33649
	P02743	SAMP	Serum amyloid P-component	0.591619	0.337153
	Q16775	GLO2	Hydroxyacylglutathione hydrolase, mitochondrial	0.664767	0.337283
	Q5D862	FILA2	Filaggrin-2	1.37498	0.337446
	Q13683	ITA7	Integrin alpha-7	0.690816	0.33871
	P50454	SERPH	Serpin H1	0.661467	0.339442
	P21266	GSTM3	Glutathione S-transferase Mu 3	0.703592	0.339636
	P16152	CBR1	Carbonyl reductase [NADPH] 1	0.667016	0.339877
	Q702N8	XIRP1	Xin actin-binding repeat-containing protein 1	0.708698	0.344886
	P12814	ACTN1	Alpha-actinin-1	0.702456	0.345603
	P18206	VINC	Vinculin	0.69424	0.346219
	O43175	SERA	D-3-phosphoglycerate dehydrogenase	0.660908	0.347757
	P56378	68MP	6.8 kDa mitochondrial proteolipid	0.642679	0.351603
	Q04695	K1C17	Keratin, type I cytoskeletal 17	0.550173	0.353495
	O95817	BAG3	BAG family molecular chaperone regulator 3	1.44079	0.354125
	P15088	CBPA3	Mast cell carboxypeptidase A	0.605515	0.354845
	O76070	SYUG	Gamma-synuclein	1.33863	0.355033
	P63027	VAMP2	Vesicle-associated membrane protein 2	1.34547	0.355068
	P22626	ROA2	Heterogeneous nuclear ribonucleoproteins A2/B1	0.73453	0.35632
	P05198	IF2A	Eukaryotic translation initiation factor 2 subunit 1	0.580318	0.35999
	Q07507	DERM	Dermatopontin	0.519204	0.360264
	P00568	KAD1	Adenylate kinase isoenzyme 1	0.691131	0.360444
	P59998	ARPC4	Actin-related protein 2/3 complex subunit 4	0.606982	0.361203
	P00558	PGK1	Phosphoglycerate kinase 1	0.604612	0.362031
	Q9UBY9	HSPB7	Heat shock protein beta-7	0.701876	0.363702
	P0DOX5	IGG1	Immunoglobulin gamma-1 heavy chain	0.540222	0.36421
	P12882	MYH1	Myosin-1	0.768565	0.364678
	P55786	PSA	Puromycin-sensitive aminopeptidase	0.701559	0.36533
	Q9HBL0	TENS1	Tensin-1	0.728758	0.365951
	P19971	TYPH	Thymidine phosphorylase	0.698374	0.366714
	P00747	PLMN	Plasminogen	0.712587	0.368726
	Q9Y2R9	RT07	28S ribosomal protein S7, mitochondrial	0.812472	0.369253
	P00491	PNPH	Purine nucleoside phosphorylase	0.731665	0.36966
	Q13418	ILK	Integrin-linked protein kinase	0.664873	0.369913
	P09960	LKHA4	Leukotriene A-4 hydrolase	0.744888	0.370799
	Q13425	SNTB2	Beta-2-syntrophin	0.644373	0.371915
	P62330	ARF6	ADP-ribosylation factor 6	0.754322	0.372435
	Q5JPF3	AN36C	Ankyrin repeat domain-containing protein 36C	0.860898	0.372993
	P49189	AL9A1	4-trimethylaminobutyraldehyde dehydrogenase	0.634923	0.376964
	P49753	ACOT2	Acyl-coenzyme A thioesterase 2, mitochondrial	0.641193	0.377135
	P30044	PRDX5	Peroxiredoxin-5, mitochondrial	0.712306	0.378707
	P25815	S100P	Protein S100-P	1.40984	0.379318
	P06703	S10A6	Protein S100-A6	1.40094	0.38158
	P07355	ANXA2	Annexin A2	0.634879	0.382177
	P17931	LEG3	Galectin-3	0.66673	0.382287
	Q9H2U2	IPYR2	Inorganic pyrophosphatase 2, mitochondrial	0.708838	0.384277
	P55010	IF5	Eukaryotic translation initiation factor 5	0.693824	0.384888
	P01023	A2MG	Alpha-2-macroglobulin	0.61812	0.385131
	P07477	TRY1	Trypsin-1	1.33807	0.385753
	Q13404	UB2V1	Ubiquitin-conjugating enzyme E2 variant 1	0.731796	0.386116
	P00338	LDHA	L-lactate dehydrogenase A chain	0.615763	0.386217
	O75015	FCG3B	Low affinity immunoglobulin gamma Fc region receptor III-B	1.82476	0.386557
	P36969	GPX4	Phospholipid hydroperoxide glutathione peroxidase	0.665999	0.386735
	P61981	1433G	14-3-3 protein gamma	0.755157	0.386756
	P35579	MYH9	Myosin-9	0.775049	0.38687
	P04075	ALDOA	Fructose-bisphosphate aldolase A	0.692596	0.389526
	P61158	ARP3	Actin-related protein 3	0.689101	0.389694
	Q9BX66	SRBS1	Sorbin and SH3 domain-containing protein 1	0.639459	0.389876
	P30086	PEBP1	Phosphatidylethanolamine-binding protein 1	0.695768	0.392414
	Q16563	SYPL1	Synaptophysin-like protein 1	0.692918	0.392463
	O75083	WDR1	WD repeat-containing protein 1	0.60766	0.393297
	P02794	FRIH	Ferritin heavy chain	1.19471	0.393828
	P51452	DUS3	Dual specificity protein phosphatase 3	0.735267	0.394046
	P20810	ICAL	Calpastatin	1.37518	0.396477
	P78386	KRT85	Keratin, type II cuticular Hb5	1.58926	0.397296
	P46940	IQGA1	Ras GTPase-activating-like protein IQGAP1	0.663574	0.398628
	P62937	PPIA	Peptidyl-prolyl cis-trans isomerase A	0.612949	0.401172
	Q9H4M9	EHD1	EH domain-containing protein 1	0.840561	0.401818
	Q14697	GANAB	Neutral alpha-glucosidase AB	0.779005	0.403288
	Q01518	CAP1	Adenylyl cyclase-associated protein 1	0.698282	0.403386
	P10301	RRAS	Ras-related protein R-Ras	0.709153	0.40759
	P60903	S10AA	Protein S100-A10	1.36948	0.408545
	P23526	SAHH	Adenosylhomocysteinase	0.684175	0.408732
	P55822	SH3BG	SH3 domain-binding glutamic acid-rich protein	0.714788	0.408915
	P06396	GELS	Gelsolin	0.697882	0.410759
	P20674	COX5A	Cytochrome c oxidase subunit 5A, mitochondrial	0.692116	0.412446
	P02649	APOE	Apolipoprotein E	1.23863	0.413656
	P05976	MYL1	Myosin light chain 1/3, skeletal muscle isoform	1.92963	0.416442
	P51970	NDUA8	NADH dehydrogenase [ubiquinone] 1 alpha subcomplex subunit 8	0.725834	0.416963
	P10412	H14	Histone H1.4	1.3645	0.4176
	O43852	CALU	Calumenin	0.768266	0.418176
	Q00765	REEP5	Receptor expression-enhancing protein 5	0.722278	0.418211
	O43181	NDUS4	NADH dehydrogenase [ubiquinone] iron-sulfur protein 4, mitochondrial	0.620624	0.422901
	P59666	DEF3	Neutrophil defensin 3	1.6457	0.422998
	P08246	ELNE	Neutrophil elastase	0.714053	0.427047
	P27105	STOM	Erythrocyte band 7 integral membrane protein	0.762502	0.427554
	P02538	K2C6A	Keratin, type II cytoskeletal 6A	0.599637	0.429345
	P14868	SYDC	Aspartate--tRNA ligase, cytoplasmic	0.731312	0.430538
	Q05469	LIPS	Hormone-sensitive lipase	0.76622	0.431178
	P05556	ITB1	Integrin beta-1	0.770798	0.431532
	P02585	TNNC2	Troponin C, skeletal muscle	1.94354	0.433395
	Q9Y696	CLIC4	Chloride intracellular channel protein 4	0.650389	0.434519
	P31937	3HIDH	3-hydroxyisobutyrate dehydrogenase, mitochondrial	0.806889	0.435445
	P39060	COIA1	Collagen alpha-1(XVIII) chain	0.777563	0.436005
	P00450	CERU	Ceruloplasmin	0.69001	0.437409
	P62258	1433E	14-3-3 protein epsilon	0.778527	0.437704
	P04264	K2C1	Keratin, type II cytoskeletal 1	1.35974	0.437746
	P28289	TMOD1	Tropomodulin-1	0.709575	0.437773
	Q9BYK8	HELZ2	Helicase with zinc finger domain 2	1.49741	0.438822
	Q02413	DSG1	Desmoglein-1	0.774401	0.439404
	P21912	SDHB	Succinate dehydrogenase [ubiquinone] iron-sulfur subunit, mitochondrial	0.74527	0.44165
	P03928	ATP8	ATP synthase protein 8	0.663626	0.442089
	P01024	CO3	Complement C3	0.6312	0.442134
	P19429	TNNI3	Troponin I, cardiac muscle	0.582962	0.442313
	P01860	IGHG3	Immunoglobulin heavy constant gamma 3	0.601707	0.442883
	Q16658	FSCN1	Fascin	0.716982	0.443197
	Q04917	1433F	14-3-3 protein eta	0.729107	0.443274
	O43488	ARK72	Aflatoxin B1 aldehyde reductase member 2	0.689627	0.444136
	P21397	AOFA	Amine oxidase [flavin-containing] A	0.791999	0.445847
	P21810	PGS1	Biglycan	0.671625	0.44838
	P14209	CD99	CD99 antigen	1.38185	0.448422
	P13645	K1C10	Keratin, type I cytoskeletal 10	1.26978	0.448807
	P07741	APT	Adenine phosphoribosyltransferase	0.773932	0.449916
	P63241	IF5A1	Eukaryotic translation initiation factor 5A-1	0.781956	0.449988
	Q99497	PARK7	Protein/nucleic acid deglycase DJ-1	0.760303	0.451231
	P50990	TCPQ	T-complex protein 1 subunit theta	0.746713	0.451777
	P51149	RAB7A	Ras-related protein Rab-7a	0.7866	0.452762
	P05165	PCCA	Propionyl-CoA carboxylase alpha chain, mitochondrial	0.754039	0.453967
	P35580	MYH10	Myosin-10	0.706108	0.454122
	P00167	CYB5	Cytochrome b5	0.72302	0.454562
	P07602	SAP	Prosaposin	1.49912	0.457145
	P50995	ANX11	Annexin A11	0.739945	0.458405
	P08758	ANXA5	Annexin A5	0.657297	0.458419
	P54920	SNAA	Alpha-soluble NSF attachment protein	0.87604	0.45864
	P33121	ACSL1	Long-chain-fatty-acid--CoA ligase 1	0.743466	0.461983
	P15954	COX7C	Cytochrome c oxidase subunit 7C, mitochondrial	0.709117	0.464743
	P29692	EF1D	Elongation factor 1-delta	0.797304	0.464807
	A0A0C4DH25	KVD20	Immunoglobulin kappa variable 3D-20	0.706734	0.46524
	P07858	CATB	Cathepsin B	0.732887	0.466203
	Q9BZQ8	NIBAN	Protein Niban	0.730907	0.467196
	P40121	CAPG	Macrophage-capping protein	0.793101	0.468792
	P02144	MYG	Myoglobin	1.55465	0.471612
	P09211	GSTP1	Glutathione S-transferase P	0.678188	0.472238
	P04259	K2C6B	Keratin, type II cytoskeletal 6B	0.697445	0.473548
	P61088	UBE2N	Ubiquitin-conjugating enzyme E2 N	0.779548	0.474053
	P35221	CTNA1	Catenin alpha-1	0.799887	0.4741
	P06312	KV401	Immunoglobulin kappa variable 4-1	0.702002	0.47435
	P30626	SORCN	Sorcin	1.18142	0.477446
	P09525	ANXA4	Annexin A4	0.799945	0.477883
	P29401	TKT	Transketolase	0.678454	0.478271
	Q7L7L0	H2A3	Histone H2A type 3	0.686884	0.479349
	P54727	RD23B	UV excision repair protein RAD23 homolog B	1.22904	0.481526
	O60664	PLIN3	Perilipin-3	1.09662	0.484078
	P21333	FLNA	Filamin-A	0.696212	0.48435
	Q06830	PRDX1	Peroxiredoxin-1	0.713802	0.485216
	P35237	SPB6	Serpin B6	0.682097	0.486359
	Q15063	POSTN	Periostin	0.650261	0.486915
	P46976	GLYG	Glycogenin-1	1.34641	0.490003
	P17213	BPI	Bactericidal permeability-increasing protein	1.25519	0.490022
	P13716	HEM2	Delta-aminolevulinic acid dehydratase	0.746094	0.490307
	P14314	GLU2B	Glucosidase 2 subunit beta	0.750757	0.491841
	P06737	PYGL	Glycogen phosphorylase, liver form	0.735354	0.492604
	P23083	HV102	Immunoglobulin heavy variable 1-2	0.600591	0.492974
	P39687	AN32A	Acidic leucine-rich nuclear phosphoprotein 32 family member A	1.26086	0.495899
	P14866	HNRPL	Heterogeneous nuclear ribonucleoprotein L	0.862462	0.498339
	P20930	FILA	Filaggrin	1.38069	0.501733
	Q01105	SET	Protein SET	1.23255	0.502838
	P07737	PROF1	Profilin-1	0.738648	0.503431
	P19827	ITIH1	Inter-alpha-trypsin inhibitor heavy chain H1	0.767144	0.504403
	Q9BVK6	TMED9	Transmembrane emp24 domain-containing protein 9	0.762307	0.505843
	Q15293	RCN1	Reticulocalbin-1	0.731439	0.506209
	Q4VC31	CCD58	Coiled-coil domain-containing protein 58	1.27938	0.506721
	P04004	VTNC	Vitronectin	0.722218	0.508909
	P04003	C4BPA	C4b-binding protein alpha chain	0.752896	0.509576
	O96000	NDUBA	NADH dehydrogenase [ubiquinone] 1 beta subcomplex subunit 10	0.835277	0.509817
	P00325	ADH1B	Alcohol dehydrogenase 1B	1.72074	0.510477
	Q8N4Q1	MIA40	Mitochondrial intermembrane space import and assembly protein 40	1.38528	0.510524
	P61970	NTF2	Nuclear transport factor 2	0.754376	0.512314
	P02675	FIBB	Fibrinogen beta chain	0.68232	0.516131
	Q8NBS9	TXND5	Thioredoxin domain-containing protein 5	0.762713	0.517142
	P48059	LIMS1	LIM and senescent cell antigen-like-containing domain protein 1	0.797498	0.51741
	P45379	TNNT2	Troponin T, cardiac muscle	0.58341	0.518073
	P41567	EIF1	Eukaryotic translation initiation factor 1	0.869647	0.518445
	P52566	GDIR2	Rho GDP-dissociation inhibitor 2	0.786362	0.51953
	Q9Y2R0	COA3	Cytochrome c oxidase assembly factor 3 homolog, mitochondrial	0.764198	0.523959
	Q86YZ3	HORN	Hornerin	1.24921	0.523965
	P02753	RET4	Retinol-binding protein 4	1.24348	0.524701
	Q9GZM8	NDEL1	Nuclear distribution protein nudE-like 1	0.694203	0.527028
	P04632	CPNS1	Calpain small subunit 1	0.837116	0.528124
	O15273	TELT	Telethonin	0.768899	0.530269
	P48788	TNNI2	Troponin I, fast skeletal muscle	1.4719	0.536849
	Q9NZN4	EHD2	EH domain-containing protein 2	0.747175	0.53839
	Q13835	PKP1	Plakophilin-1	0.78561	0.538492
	P21964	COMT	Catechol O-methyltransferase	0.843593	0.539434
	Q16853	AOC3	Membrane primary amine oxidase	0.710557	0.539557
	Q13228	SBP1	Methanethiol oxidase	0.75207	0.540869
	O76013	KRT36	Keratin, type I cuticular Ha6	1.36193	0.541079
	O95865	DDAH2	N(G),N(G)-dimethylarginine dimethylaminohydrolase 2	0.775505	0.541194
	P14406	CX7A2	Cytochrome c oxidase subunit 7A2, mitochondrial	0.745351	0.541819
	P11766	ADHX	Alcohol dehydrogenase class-3	0.723883	0.542848
	P61604	CH10	10 kDa heat shock protein, mitochondrial	0.701484	0.543668
	P19823	ITIH2	Inter-alpha-trypsin inhibitor heavy chain H2	0.777426	0.549194
	P68402	PA1B2	Platelet-activating factor acetylhydrolase IB subunit beta	0.764625	0.550989
	P16157	ANK1	Ankyrin-1	0.819368	0.551595
	P04040	CATA	Catalase	0.756383	0.551987
	O43678	NDUA2	NADH dehydrogenase [ubiquinone] 1 alpha subcomplex subunit 2	0.789904	0.55362
	P22105	TENX	Tenascin-X	0.798153	0.558823
	P60660	MYL6	Myosin light polypeptide 6	1.20485	0.562516
	P13693	TCTP	Translationally-controlled tumor protein	0.830873	0.567047
	P27816	MAP4	Microtubule-associated protein 4	1.19728	0.56718
	Q9NZT1	CALL5	Calmodulin-like protein 5	0.807161	0.56779
	Q9NVD7	PARVA	Alpha-parvin	0.798846	0.568291
	Q06323	PSME1	Proteasome activator complex subunit 1	1.14563	0.569009
	Q10589	BST2	Bone marrow stromal antigen 2	1.25769	0.574675
	P53999	TCP4	Activated RNA polymerase II transcriptional coactivator p15	0.86899	0.575376
	P01040	CYTA	Cystatin-A	1.19839	0.576127
	Q96IU4	ABHEB	Protein ABHD14B	0.850541	0.576259
	P11215	ITAM	Integrin alpha-M	1.17071	0.576898
	P07738	PMGE	Bisphosphoglycerate mutase	0.774808	0.576988
	P00352	AL1A1	Retinal dehydrogenase 1	0.803082	0.581882
	P10916	MLRV	Myosin regulatory light chain 2, ventricular/cardiac muscle isoform	0.675982	0.583237
	P10599	THIO	Thioredoxin	1.17339	0.585783
	P49454	CENPF	Centromere protein F	0.83322	0.585902
	Q9BXX0	EMIL2	EMILIN-2	1.27974	0.586003
	P18085	ARF4	ADP-ribosylation factor 4	0.773022	0.587797
	O95202	LETM1	Mitochondrial proton/calcium exchanger protein	0.835629	0.587979
	O14561	ACPM	Acyl carrier protein, mitochondrial	1.26022	0.589957
	P12829	MYL4	Myosin light chain 4	1.43802	0.590202
	Q08554	DSC1	Desmocollin-1	0.838641	0.591142
	P52565	GDIR1	Rho GDP-dissociation inhibitor 1	0.7787	0.591427
	Q9H299	SH3L3	SH3 domain-binding glutamic acid-rich-like protein 3	1.2132	0.592871
	P02730	B3AT	Band 3 anion transport protein	0.806702	0.593521
	P51888	PRELP	Prolargin	0.722534	0.59377
	O75923	DYSF	Dysferlin	1.36838	0.594686
	P78417	GSTO1	Glutathione S-transferase omega-1	0.758996	0.595776
	P13489	RINI	Ribonuclease inhibitor	0.77442	0.596736
	Q9NX40	OCAD1	OCIA domain-containing protein 1	0.819758	0.597222
	O00764	PDXK	Pyridoxal kinase	0.809613	0.598007
	P07451	CAH3	Carbonic anhydrase 3	1.36013	0.598321
	P16930	FAAA	Fumarylacetoacetase	1.19061	0.598948
	Q9HAV7	GRPE1	GrpE protein homolog 1, mitochondrial	1.24174	0.60147
	P02774	VTDB	Vitamin D-binding protein	0.790742	0.601674
	Q15181	IPYR	Inorganic pyrophosphatase	0.848456	0.602757
	O75208	COQ9	Ubiquinone biosynthesis protein C	0.849522	0.605232
	P32119	PRDX2	Peroxiredoxin-2	0.772598	0.606982
	P28676	GRAN	Grancalcin	1.21634	0.609974
	P00918	CAH2	Carbonic anhydrase 2	0.772602	0.610017
	Q9UMX5	NENF	Neudesin	1.1923	0.611957
	Q9NQC3	RTN4	Reticulon-4	0.763591	0.612074
	Q6NZI2	CAVN1	Caveolae-associated protein 1	0.857615	0.612491
	Q15323	K1H1	Keratin, type I cuticular Ha1	1.47193	0.6137
	P10606	COX5B	Cytochrome c oxidase subunit 5B, mitochondrial	0.750543	0.614046
	Q9BTT0	AN32E	Acidic leucine-rich nuclear phosphoprotein 32 family member E	0.879702	0.615842
	Q99807	COQ7	5-demethoxyubiquinone hydroxylase, mitochondrial	0.858926	0.616008
	Q15435	PP1R7	Protein phosphatase 1 regulatory subunit 7	0.866821	0.616574
	P01624	KV315	Immunoglobulin kappa variable 3-15	0.77426	0.616696
	Q15366	PCBP2	Poly(rC)-binding protein 2	0.77193	0.616763
	P02751	FINC	Fibronectin	0.800837	0.6179
	P08603	CFAH	Complement factor H	0.808231	0.622403
	Q86Y46	K2C73	Keratin, type II cytoskeletal 73	0.712934	0.625939
	P04844	RPN2	Dolichyl-diphosphooligosaccharide--protein glycosyltransferase subunit 2	0.849771	0.6276
	P05155	IC1	Plasma protease C1 inhibitor	1.21587	0.630901
	Q9H254	SPTN4	Spectrin beta chain, non-erythrocytic 4	0.801708	0.634357
	P31997	CEAM8	Carcinoembryonic antigen-related cell adhesion molecule 8	1.21052	0.634537
	O75347	TBCA	Tubulin-specific chaperone A	1.10084	0.635528
	P28161	GSTM2	Glutathione S-transferase Mu 2	0.87176	0.638565
	Q8N335	GPD1L	Glycerol-3-phosphate dehydrogenase 1-like protein	0.852946	0.63883
	Q08380	LG3BP	Galectin-3-binding protein	0.822417	0.638838
	Q14BN4	SLMAP	Sarcolemmal membrane-associated protein	0.857437	0.639455
	P60174	TPIS	Triosephosphate isomerase	0.849103	0.641286
	Q01469	FABP5	Fatty acid-binding protein 5	0.813456	0.641474
	P61758	PFD3	Prefoldin subunit 3	1.17732	0.641879
	P11586	C1TC	C-1-tetrahydrofolate synthase, cytoplasmic	0.850693	0.641901
	P00751	CFAB	Complement factor B	0.826273	0.646507
	Q15365	PCBP1	Poly(rC)-binding protein 1	0.826577	0.648942
	P07585	PGS2	Decorin	0.825515	0.649518
	Q9Y2Q9	RT28	28S ribosomal protein S28, mitochondrial	0.856983	0.650029
	P02787	TRFE	Serotransferrin	0.75588	0.650293
	Q9NVA2	SEP11	Septin-11	0.827587	0.650795
	Q99880	H2B1L	Histone H2B type 1-L	0.796252	0.653102
	P02766	TTHY	Transthyretin	0.829135	0.653168
	P53007	TXTP	Tricarboxylate transport protein, mitochondrial	0.820871	0.653604
	Q9NSB4	KRT82	Keratin, type II cuticular Hb2	1.39049	0.654841
	Q6KB66	K2C80	Keratin, type II cytoskeletal 80	0.861409	0.655087
	Q9BRA2	TXD17	Thioredoxin domain-containing protein 17	0.81388	0.655774
	P07919	QCR6	Cytochrome b-c1 complex subunit 6, mitochondrial	1.29354	0.65663
	P41222	PTGDS	Prostaglandin-H2 D-isomerase	0.850748	0.657476
	P02748	CO9	Complement component C9	0.872836	0.657815
	O00264	PGRC1	Membrane-associated progesterone receptor component 1	0.864544	0.65876
	Q15836	VAMP3	Vesicle-associated membrane protein 3	1.17963	0.659994
	P08670	VIME	Vimentin	0.772964	0.661109
	P09936	UCHL1	Ubiquitin carboxyl-terminal hydrolase isozyme L1	0.865706	0.664987
	P30041	PRDX6	Peroxiredoxin-6	0.786015	0.665777
	P62805	H4	Histone H4	0.818364	0.667157
	P62879	GBB2	Guanine nucleotide-binding protein G(I)/G(S)/G(T) subunit beta-2	0.866143	0.668369
	P37837	TALDO	Transaldolase	0.855421	0.668433
	Q9Y3B8	ORN	Oligoribonuclease, mitochondrial	0.803902	0.668961
	P43121	MUC18	Cell surface glycoprotein MUC18	0.868453	0.671257
	P01011	AACT	Alpha-1-antichymotrypsin	0.847781	0.671537
	Q7Z7A4	PXK	PX domain-containing protein kinase-like protein	0.89739	0.672281
	P30740	ILEU	Leukocyte elastase inhibitor	0.871913	0.672794
	A0A0B4J1X5	HV374	Immunoglobulin heavy variable 3-74	0.783547	0.67561
	O00159	MYO1C	Unconventional myosin-Ic	0.864993	0.678336
	P05386	RLA1	60S acidic ribosomal protein P1	1.12329	0.679085
	P31949	S10AB	Protein S100-A11	1.13132	0.679504
	P02749	APOH	Beta-2-glycoprotein 1	1.11291	0.681208
	Q96A26	F162A	Protein FAM162A	0.857458	0.681728
	Q9BRX8	PXL2A	Peroxiredoxin-like 2A	0.84825	0.685324
	O43301	HS12A	Heat shock 70 kDa protein 12A	0.811248	0.685338
	P08311	CATG	Cathepsin G	0.789827	0.688167
	P63244	RACK1	Receptor of activated protein C kinase 1	0.874497	0.69093
	P51636	CAV2	Caveolin-2	1.1731	0.692815
	O95336	6PGL	6-phosphogluconolactonase	1.17366	0.693934
	Q9Y224	RTRAF	RNA transcription, translation and transport factor protein	1.09545	0.694098
	P20774	MIME	Mimecan	0.839117	0.696769
	P52895	AK1C2	Aldo-keto reductase family 1 member C2	1.22283	0.697668
	P02654	APOC1	Apolipoprotein C-I	1.17879	0.697933
	P14649	MYL6B	Myosin light chain 6B	1.25344	0.698035
	A8MU46	SMTL1	Smoothelin-like protein 1	1.16168	0.699038
	P37802	TAGL2	Transgelin-2	1.09393	0.699583
	Q08188	TGM3	Protein-glutamine gamma-glutamyltransferase E	0.876202	0.702347
	O60701	UGDH	UDP-glucose 6-dehydrogenase	1.10104	0.70242
	Q53GG5	PDLI3	PDZ and LIM domain protein 3	0.857626	0.703471
	Q14019	COTL1	Coactosin-like protein	1.13552	0.703492
	P00734	THRB	Prothrombin	0.879251	0.703954
	O75380	NDUS6	NADH dehydrogenase [ubiquinone] iron-sulfur protein 6, mitochondrial	1.23598	0.706292
	P43652	AFAM	Afamin	0.87218	0.70678
	Q8WTS1	ABHD5	1-acylglycerol-3-phosphate o-acyltransferase ABHD5	0.85183	0.707237
	Q96G03	PGM2	Phosphoglucomutase-2	0.811907	0.710044
	P02768	ALBU	Serum albumin	0.791942	0.710624
	Q0ZGT2	NEXN	Nexilin	0.852993	0.711725
	P52943	CRIP2	Cysteine-rich protein 2	0.844819	0.713664
	P02792	FRIL	Ferritin light chain	0.868955	0.714458
	P10620	MGST1	Microsomal glutathione S-transferase 1	0.83881	0.71484
	P62942	FKB1A	Peptidyl-prolyl cis-trans isomerase FKBP1A	0.838616	0.714847
	Q6ZUT9	DEN5B	DENN domain-containing protein 5B	0.822355	0.715125
	Q5JR59	MTUS2	Microtubule-associated tumor suppressor candidate 2	1.11457	0.716897
	Q6UWY5	OLFL1	Olfactomedin-like protein 1	0.784069	0.716924
	Q01449	MLRA	Myosin regulatory light chain 2, atrial isoform	1.15102	0.72008
	Q92764	KRT35	Keratin, type I cuticular Ha5	1.19762	0.720931
	P19404	NDUV2	NADH dehydrogenase [ubiquinone] flavoprotein 2, mitochondrial	0.850622	0.721377
	P27348	1433T	14-3-3 protein theta	0.892524	0.72194
	Q05707	COEA1	Collagen alpha-1(XIV) chain	0.887312	0.722086
	P30085	KCY	UMP-CMP kinase	0.872148	0.723286
	P00441	SODC	Superoxide dismutase [Cu-Zn]	1.19173	0.723781
	Q9BV35	SCMC3	Calcium-binding mitochondrial carrier protein SCaMC-3	1.14027	0.725706
	P62987	RL40	Ubiquitin-60S ribosomal protein L40	1.05339	0.726173
	P68036	UB2L3	Ubiquitin-conjugating enzyme E2 L3	1.09489	0.726271
	P21695	GPDA	Glycerol-3-phosphate dehydrogenase [NAD(+)], cytoplasmic	0.842924	0.728687
	P27797	CALR	Calreticulin	0.859626	0.729202
	P61224	RAP1B	Ras-related protein Rap-1b	0.860038	0.729713
	P35270	SPRE	Sepiapterin reductase	0.893934	0.731393
	P05413	FABPH	Fatty acid-binding protein, heart	0.765114	0.732275
	P02042	HBD	Hemoglobin subunit delta	1.19679	0.733339
	O75947	ATP5H	ATP synthase subunit d, mitochondrial	0.861509	0.733873
	Q07021	C1QBP	Complement component 1 Q subcomponent-binding protein, mitochondrial	0.900614	0.733878
	P04217	A1BG	Alpha-1B-glycoprotein	1.12182	0.734274
	P17987	TCPA	T-complex protein 1 subunit alpha	0.859804	0.73462
	Q16363	LAMA4	Laminin subunit alpha-4	0.8943	0.735365
	Q99733	NP1L4	Nucleosome assembly protein 1-like 4	0.893138	0.737245
	P17612	KAPCA	cAMP-dependent protein kinase catalytic subunit alpha	0.884589	0.737446
	P0C0L4	CO4A	Complement C4-A	1.20947	0.738202
	Q6ZUS6	CC149	REVERSED Coiled-coil domain-containing protein 149	0.849824	0.739198
	Q96A32	MLRS	Myosin regulatory light chain 2, skeletal muscle isoform	0.851895	0.741344
	P23327	SRCH	Sarcoplasmic reticulum histidine-rich calcium-binding protein	0.823144	0.741742
	Q99685	MGLL	Monoglyceride lipase	0.874579	0.744129
	Q9BSJ8	ESYT1	Extended synaptotagmin-1	0.883363	0.744667
	P24158	PRTN3	Myeloblastin	1.14606	0.748349
	P05387	RLA2	60S acidic ribosomal protein P2	1.12645	0.748645
	Q9HA65	TBC17	TBC1 domain family member 17	1.11273	0.748714
	P01871	IGHM	Immunoglobulin heavy constant mu	0.839636	0.750426
	P14780	MMP9	Matrix metalloproteinase-9	1.15649	0.750625
	P09382	LEG1	Galectin-1	0.907268	0.750696
	P13805	TNNT1	Troponin T, slow skeletal muscle	1.13621	0.750758
	Q16595	FRDA	Frataxin, mitochondrial	1.1379	0.753354
	P55290	CAD13	Cadherin-13	0.877408	0.753491
	P52907	CAZA1	F-actin-capping protein subunit alpha-1	0.903843	0.753822
	Q00688	FKBP3	Peptidyl-prolyl cis-trans isomerase FKBP3	0.885397	0.755127
	Q14118	DAG1	Dystroglycan	1.11055	0.759576
	P19022	CADH2	Cadherin-2	0.845514	0.760135
	P15090	FABP4	Fatty acid-binding protein, adipocyte	0.817006	0.760253
	P24844	MYL9	Myosin regulatory light polypeptide 9	1.11112	0.766795
	P15259	PGAM2	Phosphoglycerate mutase 2	0.851887	0.767015
	P02760	AMBP	Protein AMBP	0.902408	0.767559
	P31946	1433B	14-3-3 protein beta/alpha	0.920023	0.767572
	P22307	NLTP	Non-specific lipid-transfer protein	0.863245	0.767973
	P54725	RD23A	UV excision repair protein RAD23 homolog A	0.892125	0.769324
	Q04760	LGUL	Lactoylglutathione lyase	0.897613	0.770032
	P16671	CD36	Platelet glycoprotein 4	1.10718	0.77054
	O14818	PSA7	Proteasome subunit alpha type-7	0.926741	0.771314
	Q96QK1	VPS35	Vacuolar protein sorting-associated protein 35	0.842858	0.771511
	P11279	LAMP1	Lysosome-associated membrane glycoprotein 1	1.08969	0.772757
	O60240	PLIN1	Perilipin-1	1.18747	0.773825
	P04080	CYTB	Cystatin-B	1.12565	0.785889
	P68871	HBB	Hemoglobin subunit beta	1.23873	0.787693
	O60220	TIM8A	Mitochondrial import inner membrane translocase subunit Tim8 A	1.10042	0.788786
	P06753	TPM3	Tropomyosin alpha-3 chain	1.1704	0.789338
	P02790	HEMO	Hemopexin	0.87778	0.792863
	P14854	CX6B1	Cytochrome c oxidase subunit 6B1	0.869702	0.793593
	P19105	ML12A	Myosin regulatory light chain 12A	0.937638	0.795463
	P08590	MYL3	Myosin light chain 3	0.804676	0.795484
	Q14847	LASP1	LIM and SH3 domain protein 1	1.09889	0.803
	P0CAP1	MYZAP	Myocardial zonula adherens protein	1.06691	0.803737
	Q16610	ECM1	Extracellular matrix protein 1	1.10027	0.804598
	O75874	IDHC	Isocitrate dehydrogenase [NADP] cytoplasmic	0.911262	0.806682
	P84157	MXRA7	Matrix-remodeling-associated protein 7	1.09179	0.80735
	P05496	AT5G1	ATP synthase F(0) complex subunit C1, mitochondrial	1.12063	0.807501
	P12956	XRCC6	X-ray repair cross-complementing protein 6	0.895002	0.809245
	Q96Q06	PLIN4	Perilipin-4	0.908213	0.809892
	Q02952	AKA12	A-kinase anchor protein 12	0.919435	0.811662
	P30040	ERP29	Endoplasmic reticulum resident protein 29	0.933367	0.811788
	P36955	PEDF	Pigment epithelium-derived factor	0.902308	0.812131
	P09493	TPM1	Tropomyosin alpha-1 chain	1.21869	0.814367
	O15145	ARPC3	Actin-related protein 2/3 complex subunit 3	0.931472	0.815725
	Q8WX93	PALLD	Palladin	0.929379	0.816259
	P20160	CAP7	Azurocidin	1.07819	0.816963
	P00738	HPT	Haptoglobin	0.88026	0.817383
	O15173	PGRC2	Membrane-associated progesterone receptor component 2	1.07149	0.817733
	P52815	RM12	39S ribosomal protein L12, mitochondrial	1.10007	0.819833
	Q8IYE0	CC146	Coiled-coil domain-containing protein 146	0.898932	0.820777
	P01008	ANT3	Antithrombin-III	0.913443	0.822843
	P60033	CD81	CD81 antigen	0.914922	0.823688
	P41218	MNDA	Myeloid cell nuclear differentiation antigen	1.12562	0.823938
	P0DJI8	SAA1	Serum amyloid A-1 protein	1.12676	0.825459
	P31944	CASPE	Caspase-14	0.961726	0.827521
	Q9H008	LHPP	Phospholysine phosphohistidine inorganic pyrophosphate phosphatase	1.05477	0.82821
	P35030	TRY3	Trypsin-3	0.961234	0.83027
	P13796	PLSL	Plastin-2	0.925927	0.831078
	Q9HDC9	APMAP	Adipocyte plasma membrane-associated protein	0.920687	0.834559
	P02788	TRFL	Lactotransferrin	1.15845	0.834795
	Q09666	AHNK	Neuroblast differentiation-associated protein AHNAK	0.943953	0.838256
	P01834	IGKC	Immunoglobulin kappa constant	1.11494	0.838595
	Q8TF72	SHRM3	Protein Shroom3	0.870688	0.839711
	O43677	NDUC1	NADH dehydrogenase [ubiquinone] 1 subunit C1, mitochondrial	0.909434	0.840213
	Q8IWI9	MGAP	MAX gene-associated protein	0.898853	0.845533
	P63096	GNAI1	Guanine nucleotide-binding protein G(i) subunit alpha-1	1.09784	0.845818
	P15153	RAC2	Ras-related C3 botulinum toxin substrate 2	0.916691	0.846469
	O95810	CAVN2	Caveolae-associated protein 2	0.930155	0.848013
	O75339	CILP1	Cartilage intermediate layer protein 1	0.917582	0.854061
	Q9BTZ2	DHRS4	Dehydrogenase/reductase SDR family member 4	0.954561	0.859165
	P05156	CFAI	Complement factor I	0.946134	0.859305
	P14927	QCR7	Cytochrome b-c1 complex subunit 7	0.928566	0.863877
	P08697	A2AP	Alpha-2-antiplasmin	0.951497	0.866736
	Q53RT3	APRV1	Retroviral-like aspartic protease 1	0.935366	0.868939
	Q8TD16	BICD2	Protein bicaudal D homolog 2	0.934424	0.87257
	P04083	ANXA1	Annexin A1	1.07945	0.873319
	P80188	NGAL	Neutrophil gelatinase-associated lipocalin	0.939424	0.874376
	O60262	GBG7	Guanine nucleotide-binding protein G(I)/G(S)/G(O) subunit gamma-7	1.06548	0.875039
	Q9BPX5	ARP5L	Actin-related protein 2/3 complex subunit 5-like protein	1.04852	0.875074
	P0C0L5	CO4B	Complement C4-B	1.06086	0.875646
	Q6ZSR9	YJ005	Uncharacterized protein FLJ45252	1.04796	0.875734
	O95182	NDUA7	NADH dehydrogenase [ubiquinone] 1 alpha subcomplex subunit 7	0.936768	0.878367
	Q8IWX7	UN45B	Protein unc-45 homolog B	0.960619	0.879323
	P51884	LUM	Lumican	0.946251	0.879459
	P05546	HEP2	Heparin cofactor 2	1.05336	0.88511
	P78385	KRT83	Keratin, type II cuticular Hb3	1.07396	0.888063
	Q9Y5Z4	HEBP2	Heme-binding protein 2	0.951701	0.89162
	P02671	FIBA	Fibrinogen alpha chain	0.937862	0.892485
	P31415	CASQ1	Calsequestrin-1	0.962954	0.893871
	Q8N6W0	CELF5	CUGBP Elav-like family member 5	0.969874	0.894559
	Q9NTX5	ECHD1	Ethylmalonyl-CoA decarboxylase	0.953237	0.897415
	Q9UBI6	GBG12	Guanine nucleotide-binding protein G(I)/G(S)/G(O) subunit gamma-12	1.07457	0.900894
	O14924	RGS12	Regulator of G-protein signaling 12	0.96115	0.900903
	P31146	COR1A	Coronin-1A	0.94754	0.901804
	P48681	NEST	Nestin	0.948241	0.903016
	Q14624	ITIH4	Inter-alpha-trypsin inhibitor heavy chain H4	1.04813	0.903398
	Q9GZV1	ANKR2	Ankyrin repeat domain-containing protein 2	0.955443	0.906687
	O00499	BIN1	Myc box-dependent-interacting protein 1	0.959937	0.906974
	O95479	G6PE	GDH/6PGL endoplasmic bifunctional protein	0.979986	0.910655
	P18859	ATP5J	ATP synthase-coupling factor 6, mitochondrial	1.04915	0.912127
	P00488	F13A	Coagulation factor XIII A chain	0.954071	0.912479
	P45378	TNNT3	Troponin T, fast skeletal muscle	0.946508	0.914399
	P31948	STIP1	Stress-induced-phosphoprotein 1	0.973232	0.91537
	P24534	EF1B	Elongation factor 1-beta	0.973775	0.917814
	Q14134	TRI29	Tripartite motif-containing protein 29	0.958623	0.918384
	Q14532	K1H2	Keratin, type I cuticular Ha2	0.975757	0.91956
	P19237	TNNI1	Troponin I, slow skeletal muscle	1.06237	0.922712
	O00299	CLIC1	Chloride intracellular channel protein 1	0.959563	0.924291
	Q9NP74	PALMD	Palmdelphin	0.965293	0.92489
	P63104	1433Z	14-3-3 protein zeta/delta	0.970836	0.926035
	P0DOY3	IGLC3	Immunoglobulin lambda constant 3	0.956589	0.928443
	P13987	CD59	CD59 glycoprotein	1.03079	0.930943
	P02679	FIBG	Fibrinogen gamma chain	0.953982	0.933039
	Q01995	TAGL	Transgelin	1.02681	0.935347
	Q13561	DCTN2	Dynactin subunit 2	0.982714	0.936138
	P16070	CD44	CD44 antigen	0.971659	0.938179
	Q9Y5L4	TIM13	Mitochondrial import inner membrane translocase subunit Tim13	1.02889	0.939046
	P01615	KVD28	Immunoglobulin kappa variable 2D-28	0.958804	0.939614
	P04271	S100B	Protein S100-B	0.968372	0.939803
	Q9BVC6	TM109	Transmembrane protein 109	1.02977	0.942133
	P13647	K2C5	Keratin, type II cytoskeletal 5	0.968508	0.943273
	P01019	ANGT	Angiotensinogen	0.974329	0.943922
	P50502	F10A1	Hsc70-interacting protein	1.01956	0.945134
	P80511	S10AC	Protein S100-A12	1.03384	0.945271
	P62873	GBB1	Guanine nucleotide-binding protein G(I)/G(S)/G(T) subunit beta-1	1.02315	0.946272
	P23434	GCSH	Glycine cleavage system H protein, mitochondrial	1.02255	0.948375
	P08294	SODE	Extracellular superoxide dismutase [Cu-Zn]	1.03014	0.94856
	Q96EY8	MMAB	Corrinoid adenosyltransferase	0.983799	0.949823
	P08779	K1C16	Keratin, type I cytoskeletal 16	0.956803	0.951316
	P13646	K1C13	Keratin, type I cytoskeletal 13	1.02234	0.952235
	P22676	CALB2	Calretinin	0.983764	0.952497
	P01042	KNG1	Kininogen-1	0.97734	0.954853
	Q9NP98	MYOZ1	Myozenin-1	1.02227	0.955636
	Q5T749	KPRP	Keratinocyte proline-rich protein	1.01645	0.963317
	Q6IAA8	LTOR1	Ragulator complex protein LAMT	1.014	0.964059
	A6NCN2	KR87P	Putative keratin-87 protein	1.02115	0.964768
	Q9UMS0	NFU1	NFU1 iron-sulfur cluster scaffold homolog, mitochondrial	1.01566	0.965567
	P31323	KAP3	cAMP-dependent protein kinase type II-beta regulatory subunit	1.01413	0.966135
	P02533	K1C14	Keratin, type I cytoskeletal 14	0.979399	0.96829
	P02765	FETUA	Alpha-2-HS-glycoprotein	1.01212	0.96858
	Q00059	TFAM	Transcription factor A, mitochondrial	1.01264	0.969677
	Q5U5X0	LYRM7	Complex III assembly factor LYRM7	0.986385	0.972809
	O75935	DCTN3	Dynactin subunit 3	0.991538	0.973327
	P69905	HBA	Hemoglobin subunit alpha	1.01867	0.9737
	P31151	S10A7	Protein S100-A7	0.984272	0.973749
	Q86U28	ISCA2	Iron-sulfur cluster assembly 2 homolog, mitochondrial	0.987944	0.976069
	P01876	IGHA1	Immunoglobulin heavy constant alpha 1	1.01676	0.976166
	P05090	APOD	Apolipoprotein D	1.00638	0.98021
	P01009	A1AT	Alpha-1-antitrypsin	1.00725	0.981522
	P23297	S10A1	Protein S100-A1	0.990818	0.986477
	Q9NUV9	GIMA4	GTPase IMAP family member 4	0.992966	0.987637
	P07099	HYEP	Epoxide hydrolase 1	0.995303	0.988419
	Q8N1N4	K2C78	Keratin, type II cytoskeletal 78	0.996855	0.989531
	Q86SX6	GLRX5	Glutaredoxin-related protein 5, mitochondrial	0.995159	0.990001
	P23141	EST1	Liver carboxylesterase 1	1.00601	0.990075
	Q7LDG7	GRP2	RAS guanyl-releasing protein 2	1.00616	0.990593
	P82909	RT36	28S ribosomal protein S36, mitochondrial	1.00342	0.9927
	Q9H4G0	E41L1	Band 4.1-like protein 1	1.00405	0.993927
	O75891	AL1L1	Cytosolic 10-formyltetrahydrofolate dehydrogenase	0.997383	0.994148
	P63316	TNNC1	Troponin C, slow skeletal and cardiac muscles	1.0034	0.996505
	Q9Y6C2	EMIL1	EMILIN-1	1.00145	0.997165
	P19013	K2C4	Keratin, type II cytoskeletal 4	1.00041	0.9991
